# Supplementary material for: Potential Therapeutic Targets for Oral Cancer: ADM, TP53, EGFR, LYN, CTLA4, SKIL, CTGF, CD70
Source: PLoS One. 2014 Jul 16;9(7):e102610. doi: 10.1371/journal.pone.0102610 (PMC4110113; doi:10.1371/journal.pone.0102610)
Supplement: Text S1 — List of differentially expressed genes. File contains following columns: (i) “Entrez GeneID”→Entrez GeneID of differentially expressed gene; (ii) “Symbol”→NCBI Gene Symbol of differentially expressed gene; (iii) “logFC”→Log Fold Change computed by limma; (iv) “P.Value”→p_value computed by limma; (v) “adj.P.Val”→fdr corrected p_value; (vi) “KEGG Pathways”→List of KEGG pathways mapped to the differentially expressed gene. (TXT) [file pone.0102610.s001.txt]

Entrez GeneID	Symbol	logFC	P.Value	adj.P.Val	KEGG Pathways
4312	MMP1	5.87283519450917	2.26742293704711e-45	1.43051713098302e-41	PPAR signaling pathway,Pathways in cancer,Bladder cancer
4319	MMP10	4.77039966203701	9.42203436373742e-25	5.57283888757682e-22
4314	MMP3	4.49248388034797	1.2897333904135e-23	6.9745096801018e-21	Transcriptional misregulation in cancer
6373	CXCL11	4.33833652091202	4.57855283263818e-18	7.16184045151593e-16	Chemokine signaling pathway,Toll-like receptor signaling pathway,Cytokine-cytokine receptor interaction
3627	CXCL10	3.55075451220976	1.92667122843639e-18	3.3151005764196e-16	RIG-I-like receptor signaling pathway,Cytosolic DNA-sensing pathway,Chemokine signaling pathway,Toll-like receptor signaling pathway,Cytokine-cytokine receptor interaction
5744	PTHLH	3.05030905983481	7.07136642099383e-25	4.46132507500501e-22
3624	INHBA	3.0315773513014	2.41645529802468e-30	3.51817303274717e-27	Cytokine-cytokine receptor interaction,TGF-beta signaling pathway
4753	NELL2	3.00394653890674	1.57383600299604e-13	8.27444278575167e-12
91543	RSAD2	2.86254184730827	1.89172680247093e-22	7.4593152479932e-20
338324	S100A7A	2.82895894477586	1.4235877663706e-10	3.67087815450903e-09
3437	IFIT3	2.74069597090459	1.56797548574275e-22	6.45153739535936e-20
64208	POPDC3	2.64625714326844	2.16605772650634e-14	1.41368877895123e-12
5328	PLAU	2.62254432089499	7.60097219760979e-37	2.87727201568321e-33	Complement and coagulation cascades,Proteoglycans in cancer,Transcriptional misregulation in cancer,NF-kappa B signaling pathway
4322	MMP13	2.54951672632095	2.90734300983021e-06	2.41030578830733e-05
3434	IFIT1	2.47549189191239	2.39746091536135e-18	4.01564095088887e-16
3620	IDO1	2.39667433963065	7.35519935783336e-10	1.63011543613246e-08	Tryptophan metabolism,Metabolic pathways
5054	SERPINE1	2.39388455145986	6.12200676362941e-19	1.1141463655309e-16	Hippo signaling pathway,HIF-1 signaling pathway,p53 signaling pathway,Complement and coagulation cascades
9447	AIM2	2.34644460462062	9.74499247584358e-21	2.56171489708738e-18	Cytosolic DNA-sensing pathway
57718	PPP4R4	2.28006932571122	1.02563465126825e-14	7.61262237041341e-13
10512	SEMA3C	2.24527470874723	6.95313685253468e-23	3.37441080020318e-20	Axon guidance
23767	FLRT3	2.23378610241962	1.09055630072301e-12	4.66990024972499e-11
115362	GBP5	2.20650607904761	5.20617397636076e-17	6.44034345428628e-15
3576	IL8	2.17310640004473	1.0997999373175e-10	2.91948294721014e-09	RIG-I-like receptor signaling pathway,Chemokine signaling pathway,Toll-like receptor signaling pathway,Cytokine-cytokine receptor interaction,Transcriptional misregulation in cancer,NF-kappa B signaling pathway,Pathways in cancer,Bladder cancer,NOD-like receptor signaling pathway
7045	TGFBI	2.14256642936308	8.69361514026187e-22	2.78888226711418e-19
6696	SPP1	2.09519440005058	2.84867925971256e-13	1.40408730074426e-11	Toll-like receptor signaling pathway,ECM-receptor interaction,PI3K-Akt signaling pathway,Focal adhesion
10964	IFI44L	2.0753843133825	4.53743795002935e-13	2.1523831599049e-11
8076	MFAP5	2.06884998432105	5.45035938855082e-08	7.43755963569584e-07
404203	SPINK6	2.06593382626014	4.0674131496744e-05	0.000233638630300113
3918	LAMC2	2.01659151725905	3.6103455377657e-19	6.97275612176443e-17	ECM-receptor interaction,Small cell lung cancer,PI3K-Akt signaling pathway,Focal adhesion,Pathways in cancer
4316	MMP7	2.0096290272713	7.46463171983292e-07	7.38156136683792e-06	Wnt signaling pathway
554202	MIR31HG	2.00669531228185	7.0451549884801e-14	4.04339450884649e-12
118430	MUCL1	1.97646814393208	2.83168401538652e-05	0.000172055484299264
80380	PDCD1LG2	1.95593288127262	6.00211129931344e-16	5.70864123427666e-14	Cell adhesion molecules (CAMs)
29126	CD274	1.93848927822907	2.45256378181748e-16	2.53659424581746e-14	Cell adhesion molecules (CAMs)
3433	IFIT2	1.92782904145693	1.24922333372183e-13	6.67911018004324e-12
50604	IL20	1.90664109435504	3.31065479963545e-12	1.26587400793334e-10	Jak-STAT signaling pathway,Cytokine-cytokine receptor interaction
100652886	LOC100652886	1.90311488096444	5.90151858965063e-19	1.08444701307104e-16
11226	GALNT6	1.90183822940269	2.01423886646384e-23	1.05898608404336e-20	Mucin type O-Glycan biosynthesis,Metabolic pathways
6278	S100A7	1.90074050108546	7.48379966923924e-08	9.88456917932248e-07
3430	IFI35	1.90056489216424	1.74182976971226e-20	4.3378436909663e-18
10468	FST	1.89076271825852	2.9203905100145e-22	1.0838084545695e-19	TGF-beta signaling pathway
3371	TNC	1.88059483480868	3.36561848972572e-22	1.20190681424601e-19	ECM-receptor interaction,PI3K-Akt signaling pathway,Focal adhesion
55601	DDX60	1.86678028167991	2.06951608060184e-14	1.3553540089118e-12
4939	OAS2	1.86128610597224	1.38216517033279e-17	2.01232616760682e-15
4283	CXCL9	1.86113707376204	9.35091263973497e-12	3.22964823963985e-10	Chemokine signaling pathway,Toll-like receptor signaling pathway,Cytokine-cytokine receptor interaction
219285	SAMD9L	1.84325831505054	1.88583327278253e-15	1.63730120889701e-13
8638	OASL	1.84244670919812	2.68561469228701e-14	1.71725098922014e-12
2537	IFI6	1.82043781736649	1.46502890517398e-19	3.11557326834022e-17
51330	TNFRSF12A	1.80192314803269	3.03462477352702e-26	2.29745372354184e-23	Cytokine-cytokine receptor interaction
11009	IL24	1.79991317206366	3.18627259287004e-11	9.52710606086116e-10	Jak-STAT signaling pathway,Cytokine-cytokine receptor interaction
23586	DDX58	1.77562947852987	3.74420403179687e-18	6.05697006066832e-16	RIG-I-like receptor signaling pathway,Cytosolic DNA-sensing pathway,Epstein-Barr virus infection,NF-kappa B signaling pathway
5803	PTPRZ1	1.77438575566814	1.82271161125319e-16	1.97134072378224e-14
9928	KIF14	1.77277373692575	4.36816679582824e-19	8.18577157867733e-17
6288	SAA1	1.74057350664318	6.93661141375892e-09	1.1999061064366e-07
768	CA9	1.72622800543231	1.10929826991006e-08	1.80220500897748e-07
64761	PARP12	1.70879599319907	2.60376524089325e-33	6.16018308929831e-30
1848	DUSP6	1.70112693229154	4.45806545069481e-22	1.56255194046853e-19	MAPK signaling pathway,Transcriptional misregulation in cancer
285761	DCBLD1	1.69489159287581	3.44693907215779e-26	2.50923906995117e-23
54209	TREM2	1.68115391410617	1.02961940302536e-13	5.61602491096861e-12	Osteoclast differentiation
1282	COL4A1	1.66015724347717	2.25704919524292e-27	1.94178045992558e-24	ECM-receptor interaction,Small cell lung cancer,PI3K-Akt signaling pathway,Protein digestion and absorption,Focal adhesion,Pathways in cancer
115004	MB21D1	1.65211971140237	2.82580762589218e-23	1.44551516041247e-20
285708	LINC00491	1.6371551920272	1.02262621338294e-08	1.68892709160201e-07
3595	IL12RB2	1.63607011946859	2.14163204846272e-07	2.49290712061832e-06	Jak-STAT signaling pathway,Cytokine-cytokine receptor interaction
8091	HMGA2	1.63416804972755	3.92338269308155e-11	1.13892429803611e-09
857	CAV1	1.62966391556925	1.24765517581389e-10	3.27977354342075e-09	Endocytosis,Proteoglycans in cancer,Focal adhesion
1075	CTSC	1.6155872031416	1.61229631689165e-28	1.60610170472675e-25	Lysosome
3675	ITGA3	1.61145692647374	6.10061317017676e-18	9.38750450991346e-16	Hematopoietic cell lineage,Regulation of actin cytoskeleton,ECM-receptor interaction,Small cell lung cancer,PI3K-Akt signaling pathway,Focal adhesion,Pathways in cancer
760	CA2	1.60748747411299	5.9543292188489e-13	2.72216398853027e-11	Pancreatic secretion,Proximal tubule bicarbonate reclamation,Collecting duct acid secretion,Bile secretion,Gastric acid secretion
57451	ODZ2	1.60585759326855	4.04030740687728e-19	7.64708982899663e-17
4052	LTBP1	1.60316445871773	5.60441933712903e-18	8.69465940933124e-16	TGF-beta signaling pathway
54210	TREM1	1.60295552085489	3.4079575440395e-10	8.06280155450445e-09
79642	ARSJ	1.59366141292519	9.07008393413479e-17	1.06627005354888e-14
4061	LY6E	1.57220455003779	7.96106587355219e-14	4.52489771137304e-12
28234	SLCO1B3	1.56167267135366	4.6955586414892e-06	3.65431078978068e-05	Bile secretion
1594	CYP27B1	1.56009579037416	8.69833228516891e-12	3.03751540888177e-10	Steroid biosynthesis,Metabolic pathways
100506305	LOC100506305	1.55969287656673	6.61684112574057e-14	3.81819975569792e-12
7097	TLR2	1.55506395772161	7.79408434925091e-16	7.26692780681143e-14	Toll-like receptor signaling pathway,Proteoglycans in cancer,Phagosome,PI3K-Akt signaling pathway
3909	LAMA3	1.55432369368182	1.07649915663965e-13	5.83808009676754e-12
3559	IL2RA	1.54887256529945	3.74222666738802e-13	1.80226778966038e-11	Jak-STAT signaling pathway,Endocytosis,Cytokine-cytokine receptor interaction,Hematopoietic cell lineage,PI3K-Akt signaling pathway
1687	DFNA5	1.54627147810128	2.19819829444563e-20	5.40328559986656e-18
4940	OAS3	1.54377073149495	4.59760802162947e-17	5.80126180169206e-15
100506311	HOTAIRM1	1.54346755153173	4.7372396494546e-20	1.09343579079545e-17
3229	HOXC13	1.52915305513889	3.3187028106724e-13	1.6230772118242e-11
4233	MET	1.5098179090927	1.18121903550997e-22	5.38813579758399e-20	Axon guidance,Endocytosis,Melanoma,Adherens junction,Renal cell carcinoma,Cytokine-cytokine receptor interaction,Proteoglycans in cancer,PI3K-Akt signaling pathway,Transcriptional misregulation in cancer,Focal adhesion,Pathways in cancer
7453	WARS	1.50682465900933	9.16793682183342e-14	5.08860821779593e-12	Aminoacyl-tRNA biosynthesis
7128	TNFAIP3	1.50410072840269	5.73576414197854e-14	3.34033255123778e-12	Epstein-Barr virus infection,NF-kappa B signaling pathway,NOD-like receptor signaling pathway
4688	NCF2	1.50272947286577	2.44237881501423e-22	9.24538076635488e-20	Leukocyte transendothelial migration,Osteoclast differentiation,Phagosome
54739	XAF1	1.50188660612361	4.64584243556301e-17	5.82330197204643e-15
10561	IFI44	1.49448817288402	4.86018045306719e-14	2.8836562832352e-12
10630	PDPN	1.48996131225998	2.41317507038806e-14	1.56418371771352e-12
6890	TAP1	1.48543211244276	3.56968495906863e-23	1.77798492684979e-20	Antigen processing and presentation,Primary immunodeficiency,ABC transporters,Phagosome
6364	CCL20	1.48218614252396	1.07490607149435e-07	1.35541287242996e-06	Chemokine signaling pathway,Cytokine-cytokine receptor interaction
5217	PFN2	1.48097426439095	1.59925352605029e-10	4.08069922101908e-09	Regulation of actin cytoskeleton
3383	ICAM1	1.45511612046245	4.88545363161044e-12	1.78852961093793e-10	Natural killer cell mediated cytotoxicity,Epstein-Barr virus infection,Cell adhesion molecules (CAMs),Leukocyte transendothelial migration,NF-kappa B signaling pathway
347902	AMIGO2	1.45483882507275	3.76253741248088e-16	3.72338498860996e-14
80117	ARL14	1.45436913262995	2.7472229264192e-07	3.11917746420733e-06
55165	CEP55	1.45287657713666	1.58720267492265e-16	1.7671167663683e-14
10761	PLAC1	1.45043909282192	3.51433640382844e-11	1.03607235382026e-09
100507127	LOC100507127	1.44865287661554	3.99096245309438e-07	4.29285507045558e-06
5610	EIF2AK2	1.44647479616161	2.07535924365143e-21	6.13755068821727e-19	Viral carcinogenesis,Epstein-Barr virus infection,Protein processing in endoplasmic reticulum
1001	CDH3	1.4462405526067	4.1943632986223e-12	1.57201414164404e-10	Cell adhesion molecules (CAMs)
3672	ITGA1	1.43786424776848	3.04757438254897e-16	3.08456900205906e-14	Hematopoietic cell lineage,Regulation of actin cytoskeleton,ECM-receptor interaction,PI3K-Akt signaling pathway,Focal adhesion
3678	ITGA5	1.4370705391871	2.72752493241706e-14	1.73817725238578e-12	Proteoglycans in cancer,Hematopoietic cell lineage,Regulation of actin cytoskeleton,ECM-receptor interaction,Phagosome,PI3K-Akt signaling pathway,Focal adhesion
4288	MKI67	1.4354300499109	1.76347312150164e-15	1.54524332271581e-13
8542	APOL1	1.43121097425108	3.53897669408198e-12	1.34773062150684e-10
7168	TPM1	1.42454329910134	1.26708259569814e-13	6.75551332078274e-12	Cardiac muscle contraction
51050	PI15	1.42207934015317	3.26995538756763e-13	1.60337942022001e-11
286343	C9orf150	1.41198900111798	4.85302346547635e-08	6.69972101612479e-07
6947	TCN1	1.41030410794967	0.00296090394795293	0.00860580912513899
6566	SLC16A1	1.40852908688239	2.70711742856556e-21	7.76327448037277e-19
1021	CDK6	1.40293174305001	1.38517715036407e-22	5.95846543748654e-20	Viral carcinogenesis,Melanoma,Chronic myeloid leukemia,Glioma,Pancreatic cancer,Non-small cell lung cancer,p53 signaling pathway,Cell cycle,Small cell lung cancer,PI3K-Akt signaling pathway,Pathways in cancer
9638	FEZ1	1.40067807399553	2.36661360107141e-12	9.43008328999548e-11
3084	NRG1	1.3944559830727	2.59551181117194e-15	2.19309160937729e-13	ErbB signaling pathway
54742	LY6K	1.39438076238718	1.19861079393064e-14	8.65881927355925e-13
2215	FCGR3B	1.39170795533353	8.07861908962841e-10	1.76972249432172e-08	Natural killer cell mediated cytotoxicity,Osteoclast differentiation,Phagosome
9833	MELK	1.38904867451686	3.14382833306948e-11	9.42999031061901e-10
10602	CDC42EP3	1.38733441776463	1.01068918107594e-21	3.13595313610236e-19
64078	SLC28A3	1.3841137472945	2.06451623138254e-10	5.11454171614887e-09
10437	IFI30	1.37951434397638	1.24718540164619e-17	1.87345064261567e-15	Antigen processing and presentation
3667	IRS1	1.37197110357085	4.38266639688299e-15	3.52981816569381e-13	mTOR signaling pathway,Aldosterone-regulated sodium reabsorption,Neurotrophin signaling pathway,Adipocytokine signaling pathway,Type II diabetes mellitus,Insulin signaling pathway,PI3K-Akt signaling pathway
6447	SCG5	1.36764758671563	2.07194078594562e-08	3.16471374925239e-07
3236	HOXD10	1.36317634943072	2.79764837329319e-11	8.56813766364405e-10	Proteoglycans in cancer
941	CD80	1.36289795303033	4.51778376209228e-15	3.62322429089494e-13	Type I diabetes mellitus,Cell adhesion molecules (CAMs),Toll-like receptor signaling pathway,Intestinal immune network for IgA production
116071	BATF2	1.35637967753265	1.77807796508263e-10	4.47522362302113e-09
205860	TRIML2	1.35319956064287	2.48688140090835e-05	0.00015422412934139
374	AREG	1.3504842860329	1.46904491323852e-08	2.30552347204522e-07
6624	FSCN1	1.34941644631906	2.09733387035683e-17	2.91884104148852e-15
51296	SLC15A3	1.34845646651345	1.34163458588863e-15	1.21498171325905e-13
57464	FAM40B	1.34518244731461	1.19565543138653e-22	5.38813579758399e-20
4907	NT5E	1.34498071747629	9.05897818163408e-11	2.4459241090412e-09	Nicotinate and nicotinamide metabolism,Pyrimidine metabolism,Purine metabolism,Metabolic pathways
9645	MICAL2	1.33986233771448	5.57729984781388e-22	1.91930098581043e-19
4651	MYO10	1.33631415134887	8.6262581493579e-22	2.78888226711418e-19	Fc gamma R-mediated phagocytosis
126353	C19orf21	1.33544350932581	2.45921128427384e-09	4.77363741532297e-08
6790	AURKA	1.33424946120094	2.52804283854525e-13	1.2658271641573e-11	Oocyte meiosis
2335	FN1	1.33278979609501	3.99240295570842e-09	7.39743849540581e-08	Proteoglycans in cancer,Regulation of actin cytoskeleton,ECM-receptor interaction,Small cell lung cancer,PI3K-Akt signaling pathway,Focal adhesion,Pathways in cancer
9119	KRT75	1.32872695149314	2.6406427062769e-05	0.000162218255442074
8942	KYNU	1.31616178140079	6.23071004097581e-10	1.39230990490613e-08	Tryptophan metabolism,Metabolic pathways
5796	PTPRK	1.30566116408324	4.35024473427958e-20	1.01930827056325e-17
1493	CTLA4	1.29530888250406	1.49275621830076e-11	4.87968859132617e-10	T cell receptor signaling pathway,Cell adhesion molecules (CAMs)
29967	LRP12	1.29430122821755	5.56445592544217e-16	5.31911400509313e-14
6781	STC1	1.29004610176082	9.53041782022713e-10	2.03362139891137e-08
2113	ETS1	1.28569794288655	9.13904166060652e-14	5.08748945618528e-12
26499	PLEK2	1.27921310743977	8.03648631454057e-14	4.55408911602723e-12
56937	PMEPA1	1.27862746208286	2.62658945849034e-10	6.39812853035349e-09
285	ANGPT2	1.27703228074842	9.03900160755030e-11	2.44401690608721e-09	HIF-1 signaling pathway,PI3K-Akt signaling pathway
90102	PHLDB2	1.27592322786073	8.38033566712938e-23	3.96536532929394e-20
8935	SKAP2	1.26124036941541	1.87059564706077e-22	7.4593152479932e-20
2152	F3	1.26031489711805	8.94026853266472e-05	0.000461320781127986
8838	WISP3	1.26014647077913	0.000215130078124838	0.00096647685465673
3225	HOXC9	1.25763565820895	1.4541500535306e-08	2.28593837734e-07
113730	KLHDC7B	1.25317725730769	2.97342847076727e-06	2.46078183936214e-05
5150	PDE7A	1.24890929514314	4.6547017058057e-21	1.25856484551121e-18	Purine metabolism
3694	ITGB6	1.24857893130855	1.38237887832197e-11	4.56619284991272e-10	Regulation of actin cytoskeleton,ECM-receptor interaction,PI3K-Akt signaling pathway,Focal adhesion
51474	LIMA1	1.24832075471553	8.13312755882274e-25	4.96566791309155e-22
9214	FAIM3	1.24505126062868	4.32865053505895e-12	1.61913772089053e-10
2195	FAT1	1.23866702881548	2.82890448383605e-13	1.39798107481893e-11
11082	ESM1	1.23835248552035	2.73480322175825e-10	6.62760826865792e-09
4067	LYN	1.23713359957268	2.37268061516199e-16	2.4715360524864e-14	Fc gamma R-mediated phagocytosis,Viral carcinogenesis,Fc epsilon RI signaling pathway,Long-term depression,B cell receptor signaling pathway,Epstein-Barr virus infection,Chemokine signaling pathway,NF-kappa B signaling pathway
419	ART3	1.23629829554092	1.04104742018135e-07	1.31710591723077e-06
9319	TRIP13	1.23490015277217	9.78934820024407e-14	5.41763138555613e-12
10371	SEMA3A	1.23067790359673	9.71369017083378e-06	6.8396954562266e-05
10644	IGF2BP2	1.230268951592	1.69913425986217e-13	8.78675249628723e-12
79931	TNIP3	1.23016336663026	1.14136916969449e-06	1.07050021183388e-05
7424	VEGFC	1.22817974330007	9.94325164672628e-14	5.48414888943424e-12	Cytokine-cytokine receptor interaction,PI3K-Akt signaling pathway,Focal adhesion,Pathways in cancer
79827	CLMP	1.22651484605691	8.49131412128338e-07	8.27149265947146e-06
1514	CTSL1	1.22504169226008	5.39461619125335e-19	1.00101863384169e-16	Lysosome,Antigen processing and presentation,Proteoglycans in cancer,Phagosome
8519	IFITM1	1.22233622674757	1.12788632624935e-11	3.80525926861346e-10	B cell receptor signaling pathway
7476	WNT7A	1.21879591158585	2.13770352768396e-10	5.26141933270148e-09
54443	ANLN	1.21308824793339	6.95940428779321e-12	2.46206813000116e-10
24145	PANX1	1.21262419289123	1.60138720573639e-15	1.42297913816773e-13
29851	ICOS	1.21072040001706	2.46159989293349e-09	4.77363741532297e-08	T cell receptor signaling pathway,Primary immunodeficiency,Cell adhesion molecules (CAMs),Intestinal immune network for IgA production
162394	SLFN5	1.20978993234761	1.44461366047309e-13	7.61621246567524e-12
3237	HOXD11	1.20692741346593	6.58080675642792e-08	8.82117064298239e-07
144455	E2F7	1.20513903232902	4.8779196779856e-15	3.89554370233053e-13
22943	DKK1	1.20478552644997	0.000151682032400876	0.000720965802926012	Wnt signaling pathway
9180	OSMR	1.20036393996236	3.79910890059745e-19	7.26320547086949e-17	Jak-STAT signaling pathway,Cytokine-cytokine receptor interaction,PI3K-Akt signaling pathway
8767	RIPK2	1.19918702999077	1.16806016784646e-14	8.47045011372798e-13	Neurotrophin signaling pathway,NOD-like receptor signaling pathway
81792	ADAMTS12	1.19736809557657	8.81706878883726e-09	1.4847033893801e-07
84166	NLRC5	1.19654295290625	1.33930955277819e-18	2.3690758790124e-16
3455	IFNAR2	1.19521884953136	1.27361958656728e-14	9.06233004321762e-13	Natural killer cell mediated cytotoxicity,Jak-STAT signaling pathway,Toll-like receptor signaling pathway,Cytokine-cytokine receptor interaction,Osteoclast differentiation,PI3K-Akt signaling pathway
94240	EPSTI1	1.1906369333211	2.33352340504022e-11	7.38571864334386e-10
8795	TNFRSF10B	1.18811050730273	1.39606183243088e-16	1.57281323228686e-14	Natural killer cell mediated cytotoxicity,Apoptosis,p53 signaling pathway,Cytokine-cytokine receptor interaction
4973	OLR1	1.18794916650453	1.98558515107499e-05	0.000127914125780791	PPAR signaling pathway,Phagosome
6648	SOD2	1.18533900234405	1.23053935045974e-13	6.62318732468230e-12	Peroxisome
9636	ISG15	1.1817138842324	2.69265942660312e-13	1.33763687578261e-11	RIG-I-like receptor signaling pathway
132299	OCIAD2	1.17915189850982	1.34054242060925e-17	1.98222237459931e-15
112597	LINC00152	1.17809038781885	4.44824699247593e-21	1.22017349024046e-18
3659	IRF1	1.17714935411081	2.91042035311583e-11	8.85619389444103e-10
1437	CSF2	1.17408423811762	4.94243241135135e-05	0.00027594518657713
64108	RTP4	1.17258994967192	2.35741446121486e-10	5.77215828038987e-09
22974	TPX2	1.17228634967386	7.87979450602016e-13	3.50095940411839e-11
6348	CCL3	1.17010273818246	1.93442849112021e-10	4.8174905330832e-09	Chemokine signaling pathway,Toll-like receptor signaling pathway,Cytokine-cytokine receptor interaction
3912	LAMB1	1.17001038331364	3.3817623993634e-19	6.59862030234546e-17	ECM-receptor interaction,Small cell lung cancer,PI3K-Akt signaling pathway,Focal adhesion,Pathways in cancer
10221	TRIB1	1.16764701235713	2.48163234876315e-15	2.11575925518199e-13
6591	SNAI2	1.16598592122696	4.39713253317509e-14	2.63368757770268e-12	Hippo signaling pathway,Adherens junction
7410	VAV2	1.16344386470556	5.19191833492194e-15	4.07748706743019e-13	Natural killer cell mediated cytotoxicity,Fc gamma R-mediated phagocytosis,T cell receptor signaling pathway,Fc epsilon RI signaling pathway,B cell receptor signaling pathway,Chemokine signaling pathway,Proteoglycans in cancer,Leukocyte transendothelial migration,Regulation of actin cytoskeleton,Focal adhesion
23597	ACOT9	1.16263479405883	1.01673620353123e-19	2.21192714071673e-17
8900	CCNA1	1.15366784648536	0.000274694411784429	0.00118618992305166	Viral carcinogenesis,Progesterone-mediated oocyte maturation,Epstein-Barr virus infection,Acute myeloid leukemia,Cell cycle,Transcriptional misregulation in cancer,Pathways in cancer
4103	MAGEA4	1.14703753972133	0.0120450270043685	0.0280482561653153
5270	SERPINE2	1.14691758455394	1.23797297096252e-06	1.145775766328e-05
80005	DOCK5	1.14163249105458	2.86390906337051e-17	3.84434091080947e-15
5154	PDGFA	1.1378822676107	9.87678434066026e-17	1.14685826512685e-14	Melanoma,Glioma,Gap junction,MAPK signaling pathway,Prostate cancer,Cytokine-cytokine receptor interaction,Regulation of actin cytoskeleton,PI3K-Akt signaling pathway,Transcriptional misregulation in cancer,Focal adhesion,Pathways in cancer
9173	IL1RL1	1.13343244087464	4.68668262747701e-06	3.64890341794559e-05
3018	HIST1H2BB	1.13338284098157	6.56181284453015e-06	4.86659215158394e-05
29887	SNX10	1.13189574632474	2.06513093488131e-15	1.77666969111357e-13
11010	GLIPR1	1.12946617236188	4.34687285072088e-12	1.6227467937987e-10
5698	PSMB9	1.12912150445977	3.67136120548571e-13	1.77718295489074e-11	Proteasome
645687	C14orf34	1.12882474326925	4.99577449867511e-05	0.000278430576962379
9235	IL32	1.12725978924169	1.57736106983729e-09	3.18960608641136e-08
7498	XDH	1.1193253846997	2.76446863357265e-07	3.13687636856293e-06	Peroxisome,Caffeine metabolism,Purine metabolism,Metabolic pathways,Drug metabolism - other enzymes
81930	KIF18A	1.11445627830732	7.42882709733131e-11	2.04964155205816e-09
100134229	LOC100134229	1.11445282432345	8.86681377330890e-10	1.91832629034619e-08
22822	PHLDA1	1.11416788278081	2.42753385719037e-09	4.71724161345402e-08
8609	KLF7	1.11399619620983	2.99380554938351e-11	9.0791352723294e-10
1763	DNA2	1.11311945797529	5.66902631606912e-07	5.81244101214736e-06
1894	ECT2	1.11303673149685	7.39921796941596e-15	5.64697574625548e-13
80078	FLJ13744	1.11145852404744	2.13184759384931e-06	1.84496933739304e-05
84951	TNS4	1.11071704932182	2.42644235088353e-12	9.60779798643779e-11
4430	MYO1B	1.1078355937603	2.25517102187472e-12	9.06234011274372e-11
10379	IRF9	1.10619336025127	4.09101839623485e-14	2.47382444682227e-12	Viral carcinogenesis,Jak-STAT signaling pathway,Osteoclast differentiation
1303	COL12A1	1.1044442978239	1.88433194362206e-07	2.23044094414852e-06	Protein digestion and absorption
3685	ITGAV	1.102289987957	8.29481444925573e-08	1.08572581660486e-06	Cell adhesion molecules (CAMs),Proteoglycans in cancer,Regulation of actin cytoskeleton,ECM-receptor interaction,Small cell lung cancer,Phagosome,PI3K-Akt signaling pathway,Focal adhesion,Pathways in cancer
5359	PLSCR1	1.10003639467296	5.35123847591146e-14	3.15380646802967e-12
10403	NDC80	1.09500493251363	3.20674947183344e-12	1.23111860554547e-10
4507	MTAP	1.09305923775585	1.50028165102858e-08	2.34870395442662e-07
3604	TNFRSF9	1.09168446243619	2.958045303715e-10	7.10493952581395e-09
84985	FAM83A	1.09108578410304	1.09789591304824e-08	1.78982566289957e-07
1258	CNGB1	1.08715675963801	2.3559704696766e-11	7.43190884659483e-10
10095	ARPC1B	1.08690076267019	2.68948843347376e-18	4.42643022437894e-16	Fc gamma R-mediated phagocytosis,Regulation of actin cytoskeleton
306	ANXA3	1.08345052799677	5.29753153360277e-07	5.47729386570833e-06
3575	IL7R	1.08255618894354	2.88045534173878e-07	3.24128289257371e-06	Jak-STAT signaling pathway,Primary immunodeficiency,Cytokine-cytokine receptor interaction,Hematopoietic cell lineage,PI3K-Akt signaling pathway
91351	DDX60L	1.08106172728195	4.21824366267801e-11	1.21073779885369e-09
6362	CCL18	1.08088591674369	0.000488914660202521	0.00192504426329376	Chemokine signaling pathway,Cytokine-cytokine receptor interaction
6286	S100P	1.08015628921161	0.000322039371825831	0.00135660787681894
7204	TRIO	1.07973021492447	4.12199793067983e-20	9.87557656126292e-18
51191	HERC5	1.07968025987654	1.01432097617747e-06	9.67156328267553e-06
714	C1QC	1.07947587712642	1.30708491498586e-08	2.08067251353552e-07	Complement and coagulation cascades
414062	CCL3L3	1.0781009224989	6.94191993738086e-09	1.1999061064366e-07	Chemokine signaling pathway,Toll-like receptor signaling pathway,Cytokine-cytokine receptor interaction
55008	HERC6	1.07206132564718	3.41920508190874e-11	1.00959897948965e-09
440173	LOC440173	1.07173588752248	0.000246245061036298	0.00108161528666373
3363	HTR7	1.07173252590352	3.7997586626535e-11	1.10984617605004e-09
87	ACTN1	1.07126158133758	6.85321835685835e-16	6.4855431920129e-14	Viral carcinogenesis,Adherens junction,Tight junction,Leukocyte transendothelial migration,Regulation of actin cytoskeleton,Focal adhesion
9263	STK17A	1.06997604126615	2.38182854755045e-19	4.90009444777036e-17
57089	ENTPD7	1.06920443427825	3.36726486678247e-19	6.59862030234546e-17
64135	IFIH1	1.0689075269431	3.09284086844769e-14	1.95127330390364e-12	RIG-I-like receptor signaling pathway
23397	NCAPH	1.06458619402048	7.08211328524995e-12	2.49614819646044e-10
5996	RGS1	1.06452141182994	6.62277590931242e-05	0.00035661245984511
50515	CHST11	1.06391034733453	1.20484479808087e-11	4.02188668311758e-10	Glycosaminoglycan biosynthesis - chondroitin sulfate / dermatan sulfate,Sulfur metabolism
701	BUB1B	1.06290744964195	5.49079301396493e-12	1.99088581178763e-10	Cell cycle
23670	TMEM2	1.06284541175159	3.57143777002882e-12	1.35736149946457e-10
6773	STAT2	1.05960501044624	3.58540763526983e-18	5.8500870959269e-16
5738	PTGFRN	1.05948594316417	5.6844275644371e-08	7.74022737497129e-07
6385	SDC4	1.05873430399548	1.07173133027292e-09	2.25887070023113e-08
151636	DTX3L	1.05809551215841	2.98324017377968e-12	1.15704481084279e-10	Notch signaling pathway
83666	PARP9	1.05373611946229	2.23341657096795e-18	3.774274592742e-16
9246	UBE2L6	1.0529319558296	7.08558527783261e-16	6.6720832116188e-14	Ubiquitin mediated proteolysis
54625	PARP14	1.05292367000818	1.01254585324138e-12	4.37544643020541e-11
6351	CCL4	1.04956637595404	1.69383874586769e-10	4.28600079452376e-09	Cytosolic DNA-sensing pathway,Chemokine signaling pathway,Toll-like receptor signaling pathway,Cytokine-cytokine receptor interaction,NF-kappa B signaling pathway
9787	DLGAP5	1.04680069150244	6.52719789115724e-13	2.96259651045403e-11
84953	MICALCL	1.04532612790855	1.02351105514213e-08	1.68892709160201e-07
79817	MOB3B	1.04323565713375	8.49611743374642e-14	4.75757439847688e-12
713	C1QB	1.04082553058653	4.57241295041079e-08	6.36338675826655e-07	Complement and coagulation cascades
9824	ARHGAP11A	1.03858323466381	1.05211898789615e-10	2.8007673817033e-09
541471	LOC541471	1.03795783147738	1.92677420115946e-16	2.06034210764661e-14
5266	PI3	1.03696003204281	0.0010911654244463	0.00375226889325858
8204	NRIP1	1.0352441765814	9.88263150471861e-10	2.10166928640235e-08
3956	LGALS1	1.03367684375028	3.8388992058805e-10	8.99243134525992e-09
3429	IFI27	1.03099682537442	2.79014893998704e-15	2.34707328831709e-13
684	BST2	1.02721836860846	1.27401129123249e-15	1.16488945454866e-13
2305	FOXM1	1.02443360091912	3.42516315312871e-14	2.13250207234431e-12
65987	KCTD14	1.02361836885049	0.000273797010005136	0.00118314064117973
6357	CCL13	1.02330516095383	0.000189629234952933	0.000870378767584849	Chemokine signaling pathway,Cytokine-cytokine receptor interaction,NF-kappa B signaling pathway
83597	RTP3	1.02294608006455	0.00195932863969551	0.00613164900190425
7296	TXNRD1	1.02237361474907	8.86847098881448e-10	1.91832629034619e-08	Pyrimidine metabolism,Selenocompound metabolism
5033	P4HA1	1.02216465550892	1.93297160154963e-09	3.83494271514987e-08	Metabolic pathways,Arginine and proline metabolism
528	ATP6V1C1	1.02038968726548	4.27434381081122e-15	3.45728655159077e-13	Collecting duct acid secretion,Synaptic vesicle cycle,Oxidative phosphorylation,Metabolic pathways,Phagosome
54809	SAMD9	1.01859768683841	3.52079255525213e-07	3.8541376919177e-06
29028	ATAD2	1.01854966467789	8.42855789767262e-12	2.94874889702865e-10
5888	RAD51	1.0166605750821	3.04490883576548e-10	7.2766400927441e-09
114793	FMNL2	1.0141450179591	1.26720856015977e-16	1.45360341928146e-14
813	CALU	1.0132329899228	6.47130282990897e-13	2.9442872274444e-11
734	OSGIN2	1.01200118562636	1.45836042052072e-16	1.6332773774672e-14
5329	PLAUR	1.01073076057025	2.16235411241216e-08	3.28994182360329e-07	Complement and coagulation cascades,Proteoglycans in cancer
9242	MSC	1.01000168784906	3.2323771944575e-06	2.65419536483719e-05
629	CFB	1.00802989106055	4.9653499389637e-08	6.82988214351497e-07	Complement and coagulation cascades
133	ADM	1.00531975068803	4.33955349061627e-10	1.00655305045213e-08	Vascular smooth muscle contraction
2118	ETV4	1.0035886428793	2.12291859834746e-10	5.23865453858179e-09
4318	MMP9	0.998012607507152	6.40859868370028e-07	6.44210869106631e-06	Estrogen signaling pathway,Proteoglycans in cancer,Leukocyte transendothelial migration,Transcriptional misregulation in cancer,Pathways in cancer,Bladder cancer
7941	PLA2G7	0.997320535502731	1.55858549540912e-09	3.15501044616132e-08	Ether lipid metabolism,Metabolic pathways
2633	GBP1	0.99718650024625	4.16732614305374e-06	3.30297244177463e-05
7272	TTK	0.995137309278391	3.31066471258504e-07	3.64731961671113e-06	Cell cycle
3598	IL13RA2	0.994538200539485	0.00400194343181994	0.0110900122011795	Jak-STAT signaling pathway
323	APBB2	0.993385270338043	1.16435541584977e-16	1.34376554608467e-14
5371	PML	0.993337274071326	2.34287926830407e-13	1.17935308274445e-11
81848	SPRY4	0.991093760668702	6.17326511641215e-14	3.58409168277094e-12	Jak-STAT signaling pathway
4600	MX2	0.990614764550512	3.08795707411582e-07	3.4403263988855e-06
10866	HCP5	0.990001507782026	7.04982399703778e-14	4.04339450884649e-12
2863	GPR39	0.989243248805824	1.59930562534236e-13	8.36926561974117e-12
3105	HLA-A	0.988677648450668	1.59976690547692e-10	4.08069922101908e-09	Natural killer cell mediated cytotoxicity,Viral carcinogenesis,Endocytosis,Type I diabetes mellitus,Antigen processing and presentation,Epstein-Barr virus infection,Cell adhesion molecules (CAMs),Phagosome
9156	EXO1	0.988287761850426	1.8509080139787e-10	4.62775904631108e-09	Mismatch repair
994	CDC25B	0.986405957272854	1.53167199049507e-10	3.93350824478971e-09	MAPK signaling pathway,Progesterone-mediated oocyte maturation,Cell cycle
23213	SULF1	0.986386926298265	3.94741237399973e-05	0.000227574395378291
6242	RTKN	0.985664346646691	1.89697329096242e-13	9.75652540164287e-12
57674	RNF213	0.982058221788765	4.19603364225316e-17	5.33008917764602e-15
3959	LGALS3BP	0.980795345960967	5.02347080876523e-12	1.83550640921814e-10
5947	RBP1	0.980607263655091	0.000173562222471126	0.000807922327769553
2191	FAP	0.980385393103558	9.90217232568999e-07	9.47035955575212e-06
9262	STK17B	0.979910502092557	3.66548417272317e-09	6.84862970751544e-08
6737	TRIM21	0.976455368538271	2.11549396420534e-11	6.75210021256569e-10
8038	ADAM12	0.975830755382605	9.85738612361704e-08	1.26061315649797e-06
2201	FBN2	0.975746774740365	1.03595681820171e-05	7.23526003620068e-05
347735	SERINC2	0.9741216842963	3.14296236801036e-10	7.4638455130906e-09
10103	TSPAN1	0.973355221123128	3.09897909393309e-07	3.44620313224862e-06
80727	TTYH3	0.969048819537261	2.93946778581152e-17	3.91797935084892e-15
144406	WDR66	0.968384732667892	4.53599128286461e-13	2.1523831599049e-11
83605	CCM2	0.967374532912698	1.83680611814385e-17	2.63372949985671e-15
2167	FABP4	0.966310097806305	0.00902287834351084	0.0219788955479575
8140	SLC7A5	0.965198120326481	2.99448276887442e-09	5.69613822778756e-08
1829	DSG2	0.961791405504814	7.59242413012848e-06	5.51426751768771e-05
84955	NUDCD1	0.961453970678919	2.19899062291915e-12	8.87426343709825e-11
2650	GCNT1	0.958220171423258	5.03289907380555e-07	5.23969641198667e-06
3491	CYR61	0.957953519332059	9.42205144767941e-10	2.018073405239e-08
150468	CKAP2L	0.956362487296015	6.20709530932526e-10	1.38867249313947e-08
200315	APOBEC3A	0.955564520338708	0.00175773351159615	0.00558479472452247
4323	MMP14	0.954012441758189	4.94760782448821e-13	2.30648702694799e-11	GnRH signaling pathway
57136	C20orf3	0.947833739221508	2.37660253369538e-16	2.4715360524864e-14
6355	CCL8	0.944655570833839	7.44194097897162e-06	5.41744680419215e-05	Chemokine signaling pathway,Cytokine-cytokine receptor interaction
991	CDC20	0.942642573385793	2.39329198931164e-12	9.50967658062938e-11	Viral carcinogenesis,Oocyte meiosis,Ubiquitin mediated proteolysis,Cell cycle
131566	DCBLD2	0.940361573825191	1.37005429369864e-06	1.25149698922945e-05
84058	WDR54	0.938853456646245	1.35357808075952e-10	3.52385056573478e-09
10346	TRIM22	0.938385882944281	1.43213425986102e-10	3.68789185529109e-09
9582	APOBEC3B	0.938325765053223	1.63534905654205e-07	1.96024392610331e-06
24147	FJX1	0.936898355710949	2.00517149882715e-14	1.31777364438547e-12
53827	FXYD5	0.935847834205966	1.25127200367118e-10	3.2847191696927e-09
57707	KIAA1609	0.935597131951276	1.5997075428856e-07	1.92239140725052e-06
9881	TRANK1	0.934861433912253	9.86777692097497e-12	3.38346764100169e-10
80830	APOL6	0.933770589709386	2.12260032070079e-07	2.47684687237385e-06
148304	C1orf74	0.933056646299439	1.39646266536279e-07	1.71184254322031e-06
5591	PRKDC	0.932855537543936	2.44237892819371e-14	1.57771010149906e-12	Non-homologous end-joining,Cell cycle
891	CCNB1	0.932707980049435	9.15529496941725e-09	1.53482965355324e-07	Oocyte meiosis,Progesterone-mediated oocyte maturation,p53 signaling pathway,Cell cycle
1965	EIF2S1	0.931301659463255	6.39103954603378e-10	1.42309653515037e-08
5782	PTPN12	0.931164585901959	7.5951870263456e-13	3.39844219497974e-11
6772	STAT1	0.929670493032114	4.53507012943514e-09	8.24546324109691e-08	Jak-STAT signaling pathway,Pancreatic cancer,Chemokine signaling pathway,Toll-like receptor signaling pathway,Osteoclast differentiation,Pathways in cancer
10202	DHRS2	0.928120421101982	0.000624615205847852	0.00236773322673389
10184	LHFPL2	0.924302303663977	7.32881936083969e-16	6.86695861597094e-14
51001	MTERFD1	0.924087527222878	9.76356308622985e-13	4.22871758656916e-11
387103	CENPW	0.921285343975538	2.94306443964431e-05	0.00017779566118464
4938	OAS1	0.919554961643901	5.40104869419739e-07	5.56070482766779e-06
4320	MMP11	0.918337148650495	0.000274753348267475	0.00118618992305166
4478	MSN	0.918331590261906	6.28728283076823e-20	1.41665954926131e-17	Proteoglycans in cancer,Leukocyte transendothelial migration,Regulation of actin cytoskeleton
890	CCNA2	0.91770525853966	4.35693802162465e-11	1.24756075545068e-09
26270	FBXO6	0.915611252470583	3.47885477064007e-13	1.69265512195128e-11	Protein processing in endoplasmic reticulum
6662	SOX9	0.91439135722362	3.38911846959757e-05	0.000199955876789505
11065	UBE2C	0.913619141250937	4.51534965769699e-08	6.30716036688051e-07	Ubiquitin mediated proteolysis
3161	HMMR	0.912594727001647	3.53283699899205e-07	3.86508704508223e-06	ECM-receptor interaction
1288	COL4A6	0.912027429422427	8.12226533090203e-07	7.9570453373697e-06	ECM-receptor interaction,Small cell lung cancer,PI3K-Akt signaling pathway,Protein digestion and absorption,Focal adhesion,Pathways in cancer
3134	HLA-F	0.908951361524214	1.90571265181864e-14	1.26116864898501e-12	Natural killer cell mediated cytotoxicity,Viral carcinogenesis,Endocytosis,Type I diabetes mellitus,Antigen processing and presentation,Epstein-Barr virus infection,Cell adhesion molecules (CAMs),Phagosome
26585	GREM1	0.908621080440287	3.57989102372321e-05	0.000209642937518593
1826	DSCAM	0.908153018052512	3.02531271387853e-05	0.000181976501349029
840	CASP7	0.907782411815025	1.8361712810996e-15	1.60153059158397e-13	Apoptosis
5202	PFDN2	0.905237075867002	9.73506512354698e-22	3.07092629322289e-19
135398	C6orf141	0.904754985198047	6.29038873575467e-11	1.75085570002395e-09
163071	ZNF114	0.904425615566047	5.33172795380807e-05	0.000294810444001535
4173	MCM4	0.900788877832151	1.16156603387528e-10	3.07481962561641e-09	DNA replication,Cell cycle
116372	LYPD1	0.899585327597495	1.01588642204469e-05	7.10820048430312e-05
100506831	LOC100506831	0.897913372209698	9.42556607085789e-10	2.018073405239e-08
80759	KHDC1	0.897195049483785	8.60615319473624e-13	3.77057086844382e-11
145864	HAPLN3	0.895763527526771	4.84662984533239e-11	1.37735980604514e-09
83930	STARD3NL	0.895450985071613	7.61905283257931e-13	3.40108049439218e-11
3553	IL1B	0.894040334641292	3.37655611857974e-05	0.000199401178334973	Type I diabetes mellitus,Cytosolic DNA-sensing pathway,MAPK signaling pathway,Apoptosis,Toll-like receptor signaling pathway,Cytokine-cytokine receptor interaction,Osteoclast differentiation,Hematopoietic cell lineage,NF-kappa B signaling pathway,NOD-like receptor signaling pathway
4893	NRAS	0.892898912672197	4.19736120545069e-07	4.48326498507705e-06	Natural killer cell mediated cytotoxicity,Viral carcinogenesis,Axon guidance,VEGF signaling pathway,Melanoma,Chronic myeloid leukemia,Glioma,T cell receptor signaling pathway,Serotonergic synapse,Fc epsilon RI signaling pathway,Gap junction,Long-term depression,B cell receptor signaling pathway,MAPK signaling pathway,Thyroid cancer,Prostate cancer,ErbB signaling pathway,Neurotrophin signaling pat…
4953	ODC1	0.89242862591055	3.42028357257563e-05	0.000201606064086387	Glutathione metabolism,Metabolic pathways,Arginine and proline metabolism
7057	THBS1	0.890024678773595	3.0651710464303e-08	4.43622654752353e-07	p53 signaling pathway,Proteoglycans in cancer,ECM-receptor interaction,Phagosome,PI3K-Akt signaling pathway,Focal adhesion,Bladder cancer,TGF-beta signaling pathway
5747	PTK2	0.889798631438208	1.31392023362564e-17	1.95815498124666e-15	Axon guidance,VEGF signaling pathway,ErbB signaling pathway,Chemokine signaling pathway,Proteoglycans in cancer,Leukocyte transendothelial migration,Regulation of actin cytoskeleton,Small cell lung cancer,PI3K-Akt signaling pathway,Transcriptional misregulation in cancer,Focal adhesion,Pathways in cancer
2921	CXCL3	0.88968392199848	9.97989466573091e-07	9.52063842430892e-06	Chemokine signaling pathway,Cytokine-cytokine receptor interaction
7798	LUZP1	0.889605633613938	3.78693611265936e-14	2.33470162229002e-12
3673	ITGA2	0.886476013999129	2.25663139127118e-09	4.40776701161916e-08	Proteoglycans in cancer,Hematopoietic cell lineage,Regulation of actin cytoskeleton,ECM-receptor interaction,Small cell lung cancer,Phagosome,PI3K-Akt signaling pathway,Focal adhesion,Pathways in cancer
219	ALDH1B1	0.885191552948934	2.33895730661741e-07	2.69278862179731e-06
84740	AFAP1-AS1	0.884583929639328	0.0174760438873096	0.0381114278897464
351	APP	0.884251277986479	4.86614323286277e-12	1.78491265442623e-10	Serotonergic synapse
55117	SLC6A15	0.883505924409985	0.000300040565278645	0.00127672387118456
84141	FAM176A	0.880792583460151	1.04958173890358e-05	7.31153241524769e-05
54972	TMEM132A	0.880451865676946	3.78743979161008e-13	1.81941301867523e-11
79801	SHCBP1	0.87893639171004	1.74676804267594e-09	3.50083374805331e-08
54704	PDP1	0.878435714772711	8.85345288561911e-10	1.91832629034619e-08
983	CDK1	0.878362767933483	7.7953495309006e-08	1.02674029625161e-06	Viral carcinogenesis,Oocyte meiosis,Gap junction,Progesterone-mediated oocyte maturation,Epstein-Barr virus infection,p53 signaling pathway,Cell cycle
2131	EXT1	0.87669621039824	5.68662552784149e-12	2.0540221634629e-10	Glycosaminoglycan biosynthesis - heparan sulfate / heparin,Metabolic pathways
2207	FCER1G	0.874137884651291	5.2467437517568e-06	4.01882310762853e-05	Natural killer cell mediated cytotoxicity,Fc epsilon RI signaling pathway
102	ADAM10	0.874038297653912	2.40251220997811e-08	3.61178304990117e-07
6237	RRAS	0.872351573423583	1.24749044013225e-11	4.14232483515492e-10	MAPK signaling pathway,Tight junction,Proteoglycans in cancer,Regulation of actin cytoskeleton
55966	AJAP1	0.872049726463854	0.00813377088684762	0.0201945268977936
85027	C5orf62	0.87201172628955	6.27676376112074e-12	2.23308849072805e-10
81671	VMP1	0.871610099134438	1.64793300402739e-07	1.97407771944471e-06
24138	IFIT5	0.868934836066268	3.78740855914836e-11	1.10794871404947e-09
7039	TGFA	0.868461094116915	1.07203084274465e-07	1.3526885173752e-06
115361	GBP4	0.868406829925219	6.26920944533464e-06	4.68815990406356e-05
3995	FADS3	0.867556971150541	5.46747859423178e-06	4.17270029649294e-05
9650	MTFR1	0.864560152660739	2.80762466864669e-14	1.78321852696228e-12
7791	ZYX	0.863889481233912	6.9618901785721e-13	3.15233721076158e-11	Focal adhesion
79572	ATP13A3	0.863683799463561	2.59830687069855e-13	1.29757662643038e-11
3552	IL1A	0.863619410757365	0.00621505851115192	0.0160941869531499
1029	CDKN2A	0.863513805939649	0.0013449730573457	0.00445663603928258	Viral carcinogenesis,Melanoma,Chronic myeloid leukemia,Glioma,Pancreatic cancer,Non-small cell lung cancer,p53 signaling pathway,Cell cycle,Pathways in cancer,Bladder cancer
84959	UBASH3B	0.862403817333077	2.86296937407375e-12	1.1195748211383e-10
2150	F2RL1	0.862138965045483	1.39423980190554e-08	2.20457616797545e-07	Neuroactive ligand-receptor interaction
160851	DGKH	0.860395987938133	8.77440958643531e-11	2.37927292610976e-09
127544	RNF19B	0.860218889730907	3.43271507157896e-10	8.11123572531523e-09
63967	CLSPN	0.859773754909184	5.6141348305667e-09	9.98672273854661e-08
1111	CHEK1	0.859475264485983	6.7325270973575e-09	1.16905082909803e-07	Viral carcinogenesis,p53 signaling pathway,Cell cycle
23566	LPAR3	0.858919037094656	2.19957160501788e-07	2.55406697964254e-06	Neuroactive ligand-receptor interaction,PI3K-Akt signaling pathway
55034	MOCOS	0.856582272737875	3.12897502349816e-07	3.47343755247799e-06
3688	ITGB1	0.856260419438573	1.66494290997816e-10	4.22984892042371e-09	Axon guidance,Cell adhesion molecules (CAMs),Proteoglycans in cancer,Leukocyte transendothelial migration,Regulation of actin cytoskeleton,ECM-receptor interaction,Small cell lung cancer,Phagosome,PI3K-Akt signaling pathway,Focal adhesion,Pathways in cancer
10544	PROCR	0.854779922910958	4.86261964377192e-08	6.70807594735213e-07
9021	SOCS3	0.854058008351021	1.00575182258659e-07	1.28015230303271e-06	Jak-STAT signaling pathway,Adipocytokine signaling pathway,Type II diabetes mellitus,Ubiquitin mediated proteolysis,Insulin signaling pathway,Osteoclast differentiation
100506328	LOC100506328	0.853670705585107	0.000452432101315471	0.00180657856151855
4644	MYO5A	0.852589199052458	1.57313335979901e-11	5.1159269932845e-10
23428	SLC7A8	0.850348795338228	0.000170335800098887	0.000795054423790786	Protein digestion and absorption
6520	SLC3A2	0.848267428581149	1.3338283000216e-14	9.45519409532168e-13	Protein digestion and absorption
9213	XPR1	0.847496414924512	1.91081533759131e-17	2.71464026117901e-15
84230	LRRC8C	0.846946471764565	1.45642820404743e-10	3.74535551875077e-09
91624	NEXN	0.846263154368973	3.87643256834074e-07	4.18296688831158e-06
284217	LAMA1	0.845723625122896	7.22443858393038e-06	5.28554113173754e-05	ECM-receptor interaction,Small cell lung cancer,PI3K-Akt signaling pathway,Focal adhesion,Pathways in cancer
1051	CEBPB	0.845214499959651	3.25493684431987e-12	1.24708885936118e-10	Transcriptional misregulation in cancer
8444	DYRK3	0.843662690279372	1.77404548441321e-11	5.72016335323489e-10
793	CALB1	0.840680124719123	0.0031306858786098	0.00901894849687179	Endocrine and other factor-regulated calcium reabsorption
55033	FKBP14	0.839344756040007	1.58688455378341e-08	2.46998058794889e-07
25758	C11orf41	0.838828475179854	6.81533754536581e-05	0.000365940124031599
55355	HJURP	0.838186242808567	4.24304233313488e-09	7.78178897667091e-08
5361	PLXNA1	0.837174274826367	2.55423642692303e-11	7.96442056875982e-10
27074	LAMP3	0.836657447107184	4.61719272532892e-06	3.60666969510113e-05	Lysosome
7516	XRCC2	0.834317158845181	3.86541691084979e-09	7.18511136058095e-08
942	CD86	0.832941324136789	2.72923043827395e-05	0.000166823491806203	Type I diabetes mellitus,Cell adhesion molecules (CAMs),Toll-like receptor signaling pathway,Intestinal immune network for IgA production,Transcriptional misregulation in cancer
10631	POSTN	0.832500996867182	0.00384505890538238	0.0107196096482799
10578	GNLY	0.830863604126041	5.76466030858466e-05	0.000316071047684188
121441	NEDD1	0.830793199485689	2.57728588822539e-12	1.01414324337717e-10
404550	C16orf74	0.830075554983001	1.11458076851745e-11	3.77382293483537e-10
5251	PHEX	0.829639422099854	2.03592393121838e-05	0.000130667793306783
9435	CHST2	0.828362591644304	3.60677453436091e-05	0.00021102139601808	Glycosaminoglycan biosynthesis - keratan sulfate
1890	TYMP	0.827922689707452	1.45486030634964e-11	4.77229480386129e-10	Pyrimidine metabolism,Metabolic pathways,Drug metabolism - other enzymes,Bladder cancer
6580	SLC22A1	0.827020004136061	4.52280934865376e-06	3.54464648206914e-05
5621	PRNP	0.82649125320383	3.27361404018827e-11	9.7561813444057e-10
9945	GFPT2	0.825510744414723	7.61038840491371e-07	7.51391869273875e-06	Amino sugar and nucleotide sugar metabolism,Alanine, aspartate and glutamate metabolism,Metabolic pathways
9805	SCRN1	0.824665380491358	6.23932960742304e-12	2.22395087532384e-10
1284	COL4A2	0.824418521666058	6.03577987403955e-11	1.69243267668069e-09	ECM-receptor interaction,Small cell lung cancer,PI3K-Akt signaling pathway,Protein digestion and absorption,Focal adhesion,Pathways in cancer
100	ADA	0.823062015494876	2.57539702663375e-10	6.28151282514135e-09	Primary immunodeficiency,Purine metabolism,Metabolic pathways
134265	AFAP1L1	0.822234739086932	2.7085089714249e-16	2.77102428660319e-14
990	CDC6	0.821349385517537	5.70648755740712e-10	1.28732646006013e-08	Cell cycle
57169	ZNFX1	0.820453708812903	3.18118636156171e-10	7.53570891930896e-09
10940	POP1	0.817246988058485	3.47456621965926e-13	1.69265512195128e-11
84259	DCUN1D5	0.817200939451802	1.11126606398871e-08	1.80385358431513e-07
2151	F2RL2	0.816930672238459	0.000292420542364949	0.00124935521565269	Neuroactive ligand-receptor interaction
7336	UBE2V2	0.816780579219389	4.06412137186654e-11	1.1743759573331e-09
81034	SLC25A32	0.816464293058747	8.80848733704426e-15	6.66872959312947e-13
375295	LOC375295	0.815930690424972	4.01824926414837e-05	0.000231185952831942
375790	AGRN	0.815035641121705	6.23173711750354e-12	2.22395087532384e-10
649	BMP1	0.813014411723666	4.12649471524583e-11	1.18876964194e-09
55635	DEPDC1	0.811405815613613	3.16053525001863e-10	7.49617176404795e-09
85440	DOCK7	0.809767932517714	4.02857367112895e-11	1.16766943144652e-09
8632	DNAH17	0.809173170340404	3.56821338635798e-07	3.90153522608882e-06
51109	RDH11	0.808345758563635	2.27433802013124e-05	0.000143440172299314
83856	FSD1L	0.808178085793092	4.94790354344826e-09	8.89353944604419e-08
4783	NFIL3	0.807482685527305	1.05038346883536e-08	1.727246560786e-07
5920	RARRES3	0.807195894612875	1.80757322100024e-05	0.000118339461618372
154442	C6orf112	0.806568552877986	1.01708486961198e-07	1.29110431436257e-06
8323	FZD6	0.806240159124438	1.03274346647937e-07	1.30834910241332e-06	Hippo signaling pathway,Wnt signaling pathway,Melanogenesis,Basal cell carcinoma,Proteoglycans in cancer,Pathways in cancer
387509	GPR153	0.805072532467691	1.29727838744433e-06	1.19076566630257e-05
1290	COL5A2	0.804862032788063	7.5283924444653e-05	0.000399355055483169	ECM-receptor interaction,PI3K-Akt signaling pathway,Protein digestion and absorption,Focal adhesion
6374	CXCL5	0.80465799900345	0.0011395954061065	0.00389193833478486	Chemokine signaling pathway,Cytokine-cytokine receptor interaction
8728	ADAM19	0.80433856597664	2.35578024836354e-08	3.54434441659593e-07
30817	EMR2	0.804146829193842	1.66142434781861e-08	2.5817552242334e-07
646	BNC1	0.803160062541992	2.73192475704378e-08	4.02703581593206e-07
5058	PAK1	0.801891095416531	2.61337320889487e-11	8.12205496301368e-10
55243	KIRREL	0.801614070783667	7.81182938876282e-11	2.14592880756334e-09
4683	NBN	0.799738631348545	4.75499748158392e-10	1.08966023244347e-08	Homologous recombination
9493	KIF23	0.798477028405475	3.13297336146023e-14	1.97002613994544e-12
55350	VNN3	0.798155803846283	0.000350772701988184	0.00145657633403474
2212	FCGR2A	0.796129508417542	1.29629831967373e-07	1.60150380525226e-06	Fc gamma R-mediated phagocytosis,Osteoclast differentiation,Phagosome
8301	PICALM	0.795145571904313	1.82344962029737e-07	2.16378877513281e-06
162461	TMEM92	0.794861971265349	3.28214019626125e-07	3.62010882835878e-06
4605	MYBL2	0.793274272636805	1.08957437050095e-08	1.7808613221478e-07
6530	SLC6A2	0.793205860120951	0.000429693250071903	0.00173082968217921
79650	C16orf57	0.792962553841346	3.10056185987833e-15	2.59665196114677e-13
4608	MYBPH	0.792776560604036	0.0118768274850971	0.0277282242272644
51703	ACSL5	0.792317575381528	1.70400826267742e-05	0.000112532325148972
5352	PLOD2	0.790921115837989	2.31225787837047e-07	2.66843186972336e-06	Lysine degradation
308	ANXA5	0.79038940142073	6.06877731027853e-13	2.76780116028052e-11
64129	TINAGL1	0.790057123180834	2.12817641989695e-07	2.48029526474073e-06
79709	GLT25D1	0.789473561431347	1.79218461931455e-10	4.50473815269142e-09
57458	TMCC3	0.789304784293048	8.75223183876341e-08	1.13694915588384e-06
84868	HAVCR2	0.789200032328533	6.40983804901993e-07	6.44210869106631e-06
29121	CLEC2D	0.78839039588447	6.74630192128141e-06	4.98973256991377e-05
80853	JHDM1D	0.788294075789964	2.06411697354997e-10	5.11454171614887e-09
1515	CTSL2	0.788104647799758	5.77114623894418e-05	0.000316335027119885	Lysosome
3904	LAIR2	0.787971723801666	0.000298572536992028	0.00127219324800723
55612	FERMT1	0.78792154571321	2.3996092807298e-06	2.04123167893811e-05
388	RHOB	0.787479030896153	2.32953839205585e-07	2.68521151927169e-06
55789	DEPDC1B	0.786836233904609	5.13126300107981e-10	1.16677828510252e-08
9837	GINS1	0.785911394811691	2.2655743436279e-07	2.62426717269555e-06
81539	SLC38A1	0.785376756240543	1.47330323110663e-14	1.02519155349835e-12
9562	MINPP1	0.785196797161284	4.62823081759838e-07	4.8665847047047e-06	Inositol phosphate metabolism
90853	SPOCD1	0.784571457002861	2.03762475231417e-05	0.000130732622667967
4017	LOXL2	0.784452807168327	1.76512263611942e-08	2.72722254153732e-07
1063	CENPF	0.783653374388254	1.00208156098409e-08	1.66052134997681e-07
79649	MAP7D3	0.782697780264269	4.49892761099413e-13	2.14500555254204e-11
22882	ZHX2	0.781824422447755	6.10716505624806e-11	1.7073901480001e-09
135458	HUS1B	0.781672006071812	1.12260909757094e-11	3.79421828387951e-10
1265	CNN2	0.781225149839194	3.14233413208261e-08	4.53661007764512e-07
50807	ASAP1	0.781017308016582	5.72323130745821e-15	4.45776127392023e-13	Fc gamma R-mediated phagocytosis,Endocytosis
222223	KIAA1324L	0.778620577048938	4.9568751074488e-06	3.82933776157891e-05
5339	PLEC	0.778430494851835	2.93567658439031e-09	5.58989443790295e-08
23198	PSME4	0.777664437289886	4.23798997653408e-15	3.44259383201119e-13
24137	KIF4A	0.777444526827114	2.73824657100543e-11	8.44084574094785e-10
64778	FNDC3B	0.776934251324104	1.52976105435439e-12	6.41990853121185e-11
19	ABCA1	0.776604490999422	8.69672479506803e-10	1.88981527205801e-08	ABC transporters,Fat digestion and absorption
374393	FAM111B	0.776407189960637	3.22737714857548e-06	2.65123989978681e-05
25902	MTHFD1L	0.775731776354529	2.09834392836031e-12	8.55934386467148e-11
641	BLM	0.774873821981915	1.01872503469076e-09	2.15917231036865e-08	Fanconi anemia pathway,Homologous recombination
9212	AURKB	0.773968132499657	1.09850568701794e-09	2.30503515944441e-08
1033	CDKN3	0.773148372368613	2.45420319371392e-07	2.80668905422498e-06
712	C1QA	0.773099611114677	4.5416184179913e-05	0.000256671280374205	Complement and coagulation cascades
7076	TIMP1	0.773004451042332	6.19192632736569e-07	6.26374075884824e-06	HIF-1 signaling pathway
2048	EPHB2	0.772853260883053	2.74027340116132e-06	2.28884177686585e-05
23780	APOL2	0.772049160818161	1.14147392941574e-08	1.84183095158156e-07
11130	ZWINT	0.772005559067686	3.37297001455457e-08	4.83637905041472e-07
11004	KIF2C	0.771735168136465	1.80187127620676e-11	5.80000300081042e-10
2977	GUCY1A2	0.771532568559895	1.12106138922581e-07	1.40798466581798e-06
8743	TNFSF10	0.771297239631918	5.21275205205085e-05	0.000289076349514112	Natural killer cell mediated cytotoxicity,Apoptosis,Cytokine-cytokine receptor interaction
55388	MCM10	0.771122164929394	9.18910255330302e-07	8.87810842401053e-06
699	BUB1	0.770956767969777	1.28704191317992e-09	2.65069012957087e-08
9601	PDIA4	0.770856855056611	1.99854163758092e-12	8.20529231550846e-11	Protein processing in endoplasmic reticulum
55247	NEIL3	0.76948161803532	3.6702700145486e-07	3.99696205784588e-06
929	CD14	0.769298952765735	1.47567865034174e-07	1.79962434375117e-06	MAPK signaling pathway,Toll-like receptor signaling pathway,Hematopoietic cell lineage,Regulation of actin cytoskeleton,Phagosome,Transcriptional misregulation in cancer,NF-kappa B signaling pathway
3872	KRT17	0.768894294165711	1.44205367199514e-06	1.30654618716381e-05
3655	ITGA6	0.768154607065397	1.04843845156349e-10	2.7949006440482e-09	Cell adhesion molecules (CAMs),Hematopoietic cell lineage,Regulation of actin cytoskeleton,ECM-receptor interaction,Small cell lung cancer,PI3K-Akt signaling pathway,Focal adhesion,Pathways in cancer
2568	GABRP	0.767640532604446	0.00179148295156334	0.00567867992367096	Retrograde endocannabinoid signaling,GABAergic synapse,Neuroactive ligand-receptor interaction
29088	MRPL15	0.766733941181674	1.74265805052071e-14	1.1737825239219e-12
10487	CAP1	0.766417563769389	5.67494460248932e-07	5.81535877050977e-06
166378	SPATA5	0.766400336860382	1.00125143880594e-13	5.49295245863192e-12
3070	HELLS	0.765698088199596	2.68079495255889e-08	3.96711540790321e-07
55215	FANCI	0.765253591925564	2.86828761322996e-09	5.48364440965691e-08
719	C3AR1	0.763620983165486	2.71949440674899e-06	2.27349251928172e-05	Neuroactive ligand-receptor interaction,Complement and coagulation cascades
5829	PXN	0.762142038748761	1.34021461945852e-14	9.46501570988484e-13	Viral carcinogenesis,VEGF signaling pathway,Chemokine signaling pathway,Proteoglycans in cancer,Leukocyte transendothelial migration,Regulation of actin cytoskeleton,Focal adhesion
286053	NSMCE2	0.762036452329637	1.76156022174376e-11	5.68959903019526e-10
329	BIRC2	0.761859002809893	3.23792485110957e-05	0.000192535983842133
5742	PTGS1	0.760900683591678	0.000880770921721605	0.0031491388644394
3569	IL6	0.76042942955891	0.000450430564865961	0.00180010542677746	Jak-STAT signaling pathway,Cytosolic DNA-sensing pathway,HIF-1 signaling pathway,Toll-like receptor signaling pathway,Cytokine-cytokine receptor interaction,Hematopoietic cell lineage,Intestinal immune network for IgA production,PI3K-Akt signaling pathway,Transcriptional misregulation in cancer,Pathways in cancer,NOD-like receptor signaling pathway
10643	IGF2BP3	0.760422082184202	0.00487619874175651	0.0131376247096406
56919	DHX33	0.758069787717203	1.16447740700515e-07	1.45671274834015e-06
80833	APOL3	0.757940180665747	6.48636757301276e-07	6.5094103422276e-06
675	BRCA2	0.757917314639378	4.5486975833845e-08	6.33970538738722e-07
7162	TPBG	0.757794097661719	3.59918545316049e-07	3.92859187266255e-06
6464	SHC1	0.757677578380656	2.17966197320418e-09	4.27064825743638e-08	Natural killer cell mediated cytotoxicity,Chronic myeloid leukemia,Glioma,ErbB signaling pathway,Neurotrophin signaling pathway,Estrogen signaling pathway,Insulin signaling pathway,Chemokine signaling pathway,Focal adhesion
1294	COL7A1	0.757330942344086	7.37748521298867e-08	9.75776817793407e-07	Protein digestion and absorption
134285	TMEM171	0.755098423860785	2.80604387050885e-07	3.1726399245592e-06
163	AP2B1	0.754952849043923	1.38708947352597e-05	9.35175025971691e-05	Endocytosis,Synaptic vesicle cycle,Endocrine and other factor-regulated calcium reabsorption
23028	KDM1A	0.752970513366542	5.55179431532916e-12	2.00915508616128e-10
140469	MYO3B	0.751956979809879	0.000273522402589769	0.00118249395016367
960	CD44	0.750820140733018	8.71842829389246e-10	1.89235885686356e-08	Epstein-Barr virus infection,Proteoglycans in cancer,Hematopoietic cell lineage,ECM-receptor interaction
2352	FOLR3	0.750287942807065	0.00302367313974128	0.00876267976050884
5031	P2RY6	0.749435450763181	2.85119605238284e-06	2.37102757835897e-05
147920	IGFL2	0.749367464399282	0.0214155415636575	0.0450719398615975
794	CALB2	0.749164054639433	0.0180226714190571	0.0391058574758583
4500	MT1L	0.748648522694416	3.39639432714955e-06	2.76964909219989e-05
25855	BRMS1	0.748619625766698	1.96932544511185e-13	1.00738980269275e-11
84766	EFCAB4B	0.748409506750924	9.59387258875343e-07	9.23148075685491e-06
8653	DDX3Y	0.747349312524305	0.015295681834892	0.0341796186645809
27	ABL2	0.747084940821999	1.81316656616969e-10	4.55143283791693e-09	ErbB signaling pathway
1164	CKS2	0.74675860307953	3.19201279208532e-07	3.53512148132234e-06	Small cell lung cancer,Pathways in cancer
55617	TASP1	0.746700642741104	1.54597874624533e-05	0.000103067064917877
3458	IFNG	0.746640650642046	0.000981668730180984	0.00344329949150028
3710	ITPR3	0.746068869213778	3.99644900503361e-10	9.34991227667133e-09
116211	TM4SF19	0.744922077522583	2.30088409918951e-05	0.000144440574943151
64750	SMURF2	0.743768993384757	1.272466671923e-07	1.57514563109788e-06
7414	VCL	0.742251925543914	1.43377628464928e-11	4.71949282427078e-10
6788	STK3	0.742189936194717	1.32811395562658e-13	7.06101484217538e-12	Hippo signaling pathway,MAPK signaling pathway
55041	PLEKHB2	0.741848817647747	3.65486077877988e-06	2.95622008375927e-05
8995	TNFSF18	0.741389344454302	0.00235480994111541	0.00712883681309843
2000	ELF4	0.741063423110933	3.66683167497234e-08	5.22606348736456e-07
400745	SH2D5	0.740584370661432	2.49110263834651e-05	0.000154384740130925
3589	IL11	0.7403163423563	3.50092127956322e-05	0.000205718525483679
8869	ST3GAL5	0.739527052730975	7.52283953334442e-10	1.65949631524021e-08
6891	TAP2	0.739258780171614	2.20341009558031e-09	4.31271384478269e-08
2737	GLI3	0.739106653076486	2.19265075824662e-07	2.54759367104566e-06
55876	GSDMB	0.738705470196786	1.58507210563009e-06	1.41791340819545e-05
871	SERPINH1	0.737797427657009	3.48190458439365e-08	4.9812553339999e-07
7037	TFRC	0.737068260551572	8.99104236662242e-07	8.70452475054028e-06	Endocytosis,HIF-1 signaling pathway,Hematopoietic cell lineage,Phagosome
2744	GLS	0.736444058561463	9.56188591565809e-08	1.22946885003846e-06	Alanine, aspartate and glutamate metabolism,Proximal tubule bicarbonate reclamation,D-Glutamine and D-glutamate metabolism,Glutamatergic synapse,GABAergic synapse,Metabolic pathways,Arginine and proline metabolism
7094	TLN1	0.736374715659133	1.19569821234444e-11	3.99840637191578e-10
8877	SPHK1	0.732879882896349	4.57082995723397e-07	4.81693199335008e-06	Fc gamma R-mediated phagocytosis,VEGF signaling pathway,Sphingolipid metabolism,Calcium signaling pathway,Metabolic pathways
145567	TTC7B	0.73282674952909	9.67178120253186e-07	9.2828500415984e-06
5724	PTAFR	0.732433332866269	2.00983285078349e-06	1.75300029339995e-05
56606	SLC2A9	0.732286072735897	1.27756168472357e-10	3.34445504934482e-09
51649	MRPS23	0.73216405921408	1.57522127920875e-07	1.90263006710811e-06
51559	NT5DC3	0.731096969381713	1.06448988327231e-07	1.34586506484269e-06
79023	NUP37	0.730858257379724	1.19643367104108e-10	3.15828453163103e-09
2635	GBP3	0.729879567348474	1.37551114129224e-06	1.25466502993919e-05
11118	BTN3A2	0.729871594668061	1.11071981111823e-07	1.39777884740922e-06
29109	FHOD1	0.729146571043238	1.42513169530381e-13	7.53448815559083e-12
51375	SNX7	0.729077031057956	4.23426716793092e-07	4.51758594630375e-06
5719	PSMD13	0.728528842746694	3.7950964012504e-15	3.0972474902187e-13
121053	C12orf45	0.728109875366526	3.4172545988778e-11	1.00959897948965e-09
9589	WTAP	0.728046645968818	2.1780776197886e-08	3.31120282005935e-07
9793	CKAP5	0.727405037587054	9.11108769922212e-12	3.15834353265892e-10
10447	FAM3C	0.726974323967335	0.000190748612597	0.000874797054678393
79669	C3orf52	0.726122632489151	2.83528521105069e-11	8.66937692884596e-10
7040	TGFB1	0.725797916737982	3.59426234113754e-10	8.46126907098387e-09	Endocytosis,Hippo signaling pathway,Chronic myeloid leukemia,Pancreatic cancer,Colorectal cancer,MAPK signaling pathway,Renal cell carcinoma,Cytokine-cytokine receptor interaction,Cell cycle,Proteoglycans in cancer,Osteoclast differentiation,Intestinal immune network for IgA production,Pathways in cancer,TGF-beta signaling pathway
8862	APLN	0.725361009245774	4.68617531660866e-06	3.64890341794559e-05
4026	LPP	0.72534116594014	4.83388401708615e-09	8.72172762548994e-08
332	BIRC5	0.725300564937009	1.82428676008299e-08	2.81404038370747e-07	Hippo signaling pathway,Colorectal cancer,Pathways in cancer
5475	PPEF1	0.724963086234649	5.49298045421998e-05	0.000302401515581796
8828	NRP2	0.724762082830013	2.21762760315263e-08	3.35515888448199e-07
643977	FLJ32255	0.723590583510803	0.00127917717642732	0.00427152195099502
8836	GGH	0.723392641151354	0.000115538794149256	0.000573362023299151	Folate biosynthesis
6804	STX1A	0.7231033514325	3.99439010001835e-09	7.39743849540581e-08
10783	NEK6	0.723092448158567	1.74791984567569e-09	3.50083374805331e-08
9050	PSTPIP2	0.722501580676782	3.55315440916552e-06	2.88134333771533e-05
79132	DHX58	0.721231918949616	4.18909242154611e-10	9.72846040031942e-09
1490	CTGF	0.721070531605832	5.93558517621028e-06	4.47402710593915e-05	Hippo signaling pathway
54751	FBLIM1	0.720069971205795	8.19034229834729e-13	3.62193010936493e-11
3133	HLA-E	0.719872871575578	8.55361195963657e-09	1.44936628075239e-07
160428	ALDH1L2	0.719682790144507	0.000293090615831197	0.00125193547412256	One carbon pool by folate
26574	AATF	0.719541713073752	2.24213608714347e-12	9.02912972794989e-11
6289	SAA2	0.719024175114939	5.01410377281317e-06	3.86565955633543e-05
3832	KIF11	0.718253916221435	1.05039644096263e-05	7.31451561372322e-05
113115	FAM54A	0.718212406267683	1.58519827322955e-06	1.41791340819545e-05
9897	KIAA0196	0.717167414314742	1.56015613143069e-10	4.00122968829115e-09
23413	NCS1	0.716764710550838	2.81848270129619e-09	5.3993342193758e-08
898	CCNE1	0.716255489792223	5.74970811351804e-08	7.81225595581881e-07
70	ACTC1	0.715422342596407	0.00047749357284202	0.00189090692329389
54206	ERRFI1	0.715285097595905	1.70657336763465e-06	1.5121869910684e-05
571	BACH1	0.714758993222237	4.73609249575094e-09	8.56979184197687e-08
4331	MNAT1	0.7143560515674	1.60929594413187e-11	5.22455305910529e-10
25819	CCRN4L	0.713901566667229	1.85957663840812e-09	3.7048638984369e-08
7803	PTP4A1	0.713786329507452	4.17305962011927e-09	7.66830091553374e-08
10112	KIF20A	0.713088069219084	3.62763335681663e-07	3.95736118411921e-06
55156	ARMC1	0.71298817748147	2.68180518683406e-10	6.51585709514869e-09
9732	DOCK4	0.712780252813706	9.57086591078068e-08	1.22978804544023e-06
56672	AKIP1	0.71276576782552	5.34439428565457e-12	1.94152304500161e-10
64167	ERAP2	0.711945010945489	0.0123814229594916	0.0287255690554422
9111	NMI	0.711849819076099	5.46761082432173e-11	1.53996235226097e-09
63908	NAPB	0.711332620535551	5.42130700584903e-08	7.40325235928605e-07
90768	MGC45800	0.711116082483587	5.05855995008374e-06	3.8961786899722e-05
1846	DUSP4	0.710971463264711	6.46824373508642e-08	8.68874727991346e-07
5588	PRKCQ	0.710068536118603	1.50575899164264e-06	1.35776562338353e-05
10962	MLLT11	0.709978572146189	7.52631400022852e-05	0.000399355055483169
83461	CDCA3	0.708930071406986	6.19628060780456e-08	8.37094954060792e-07
100507460	LOC100507460	0.708909001277514	0.000504271320554299	0.00197441938025056
83903	GSG2	0.708904553845656	2.04517763046752e-07	2.39388231365855e-06
23080	AVL9	0.708056644313372	6.98583091545592e-12	2.4668063756872e-10
4001	LMNB1	0.707764247999601	2.56519069034183e-08	3.82294206268503e-07
9332	CD163	0.707269592978391	0.000396020938370691	0.0016115863901402
8985	PLOD3	0.706743432016141	3.12748866722623e-11	9.39586952453823e-10	Lysine degradation,Other types of O-glycan biosynthesis
1479	CSTF3	0.705972496852763	9.50209161987116e-10	2.03054563663096e-08
3431	SP110	0.703799501392687	4.40738896319656e-11	1.26010046686437e-09
10981	RAB32	0.703401176296635	3.20869370936128e-07	3.55151730041409e-06
84978	FRMD5	0.703088701222037	0.000645272967530481	0.00243094774212767
23424	TDRD7	0.702834156060696	1.22266356291991e-08	1.96279501742028e-07
200316	APOBEC3F	0.701864143134644	9.64446040446036e-07	9.27073144109808e-06
401472	FLJ45248	0.701607767827471	0.000197123816765892	0.00089995397622486
10537	UBD	0.701523692942449	0.00466878711896312	0.0126327567978006
6611	SMS	0.701497781304112	9.75369000648216e-08	1.24819533977477e-06	Glutathione metabolism,Cysteine and methionine metabolism,Metabolic pathways,beta-Alanine metabolism,Arginine and proline metabolism
100507117	LOC100507117	0.701361676381896	1.24085696357435e-08	1.98526625102043e-07
6375	XCL1	0.696786241131053	0.00100960370849164	0.00352951041570395	Chemokine signaling pathway,Cytokine-cytokine receptor interaction
1956	EGFR	0.696463100878059	9.39065861146574e-05	0.000481020285627096
5695	PSMB7	0.696430683549527	5.22235335588394e-13	2.41671105053338e-11
9188	DDX21	0.695480443414221	9.11300768192667e-07	8.81358693897936e-06
5552	SRGN	0.695437352805836	0.000220925479297572	0.000988757755182109
54892	NCAPG2	0.694605135296579	3.2905891037409e-08	4.72541577894568e-07
84246	MED10	0.694332715218311	5.23579669449814e-11	1.48128436527304e-09
1786	DNMT1	0.693202583831346	1.3935955802397e-09	2.8515225456429e-08	Cysteine and methionine metabolism,Metabolic pathways
54979	HRASLS2	0.691898692821146	0.00809523413314725	0.0201179748474367
157313	CDCA2	0.691634521395226	4.02316765186349e-06	3.20481877722308e-05
2132	EXT2	0.690990674147425	4.89011274466999e-13	2.28531268934244e-11	Glycosaminoglycan biosynthesis - heparan sulfate / heparin,Metabolic pathways
84962	AJUBA	0.690326181643075	4.86045906841501e-06	3.76715433201846e-05	Hippo signaling pathway
6744	SSFA2	0.690070618866848	9.84155203544287e-07	9.42190467247483e-06
800	CALD1	0.690023551239241	2.9860828391851e-07	3.35018315929202e-06	Vascular smooth muscle contraction
81606	LBH	0.690009519437236	5.94842382552467e-09	1.04633659614968e-07
283209	PGM2L1	0.688655654946404	4.8782543906436e-05	0.000272764315662368	Starch and sucrose metabolism
57616	TSHZ3	0.688306818887197	1.53798411837918e-06	1.38090253361303e-05
6548	SLC9A1	0.688008692575923	2.91901370004041e-09	5.56937220772832e-08
9891	NUAK1	0.687586969011843	4.51351937788059e-05	0.000255311958353694
3139	HLA-L	0.687552419885756	4.14695323346337e-06	3.29233992658395e-05
83742	MARVELD1	0.686865392154387	1.45752495444273e-09	2.96949136843245e-08
5393	EXOSC9	0.686718541590072	3.70232010264697e-12	1.40428482129858e-10
6491	STIL	0.685999277802305	5.35903675388694e-09	9.59607271909347e-08
89796	NAV1	0.68471550130953	2.68817966581567e-08	3.97493566678853e-07
317	APAF1	0.684447948778913	1.8985972876242e-09	3.77465870408228e-08
441951	ZNFX1-AS1	0.683976156454299	1.48431832256114e-14	1.02907299967453e-12
85464	SSH2	0.68227191788755	9.92876593070511e-09	1.64843642781101e-07
51776	ZAK	0.681645646373731	4.93138713445812e-15	3.91184008922147e-13
894	CCND2	0.681639572918775	0.000639026150632321	0.0024102925374687	Viral carcinogenesis,Jak-STAT signaling pathway,Hippo signaling pathway,Wnt signaling pathway,p53 signaling pathway,Cell cycle,PI3K-Akt signaling pathway,Transcriptional misregulation in cancer,Focal adhesion
64864	RFX7	0.681544817106631	3.78428921454681e-05	0.000219776747357249
2040	STOM	0.681252682467525	1.09953852108782e-07	1.38462844901059e-06
246126	TXLNG2P	0.681208990329985	0.00211927548706671	0.00654454676843067
113802	HENMT1	0.679980863102562	1.99172838346693e-06	1.73961435689334e-05
57478	USP31	0.679856019435396	8.2135922723012e-14	4.64055704292074e-12
55785	FGD6	0.679750173806756	9.64914412720604e-12	3.3205336526478e-10
79966	SCD5	0.678393445731436	0.000243558904173323	0.00107130824524483	PPAR signaling pathway,Biosynthesis of unsaturated fatty acids
9672	SDC3	0.67810820913292	1.25180525801206e-06	1.1557521033363e-05
3239	HOXD13	0.677800075379102	0.000241505960062544	0.00106425688151426
259266	ASPM	0.67690766864968	4.9396509239647e-08	6.7994744027549e-07
9516	LITAF	0.676698724167372	3.63882817741281e-13	1.76595130548442e-11
92521	SPECC1	0.676441436765704	7.3872699799263e-10	1.63530829134579e-08
2316	FLNA	0.673397635645711	3.35615586667797e-05	0.000198258308641117	MAPK signaling pathway,Proteoglycans in cancer,Focal adhesion
1062	CENPE	0.67249875754828	3.1760121582763e-11	9.51145286704042e-10
6402	SELL	0.671982117993015	0.00506435339936074	0.0135596289135239	Cell adhesion molecules (CAMs)
55214	LEPREL1	0.671555100501394	0.00119344884090533	0.00404230605079012
5688	PSMA7	0.671493380468086	8.0310875576948e-13	3.55982187832528e-11
8438	RAD54L	0.671336460660044	4.66672808883473e-10	1.07584850837241e-08
84830	C6orf105	0.671276579415082	0.000227167661722609	0.00101048233452969
10272	FSTL3	0.671276482165296	0.000182319778300844	0.000842883840718144
9904	RBM19	0.670723235261677	2.5885058772313e-11	8.05800176617709e-10
8482	SEMA7A	0.669635948552775	0.000709074896909851	0.00263253443974358
245	ALOX12P2	0.669498709427576	1.2306399458155e-06	1.14010387931718e-05
9404	LPXN	0.667828675765064	8.89444897568418e-05	0.000459582953215327
80342	TRAF3IP3	0.667475803120549	0.000136693205910923	0.000659661475848047
55157	DARS2	0.667247462258769	7.72200820096154e-09	1.32127045784479e-07
9057	SLC7A6	0.666749891652767	1.65454919139295e-12	6.89772082499876e-11
23649	POLA2	0.665899780028746	2.32402184687508e-06	1.98496216136303e-05
353500	BMP8A	0.665834082393458	8.30250209716693e-06	5.95007410803024e-05
5696	PSMB8	0.665183699594087	2.87188948452338e-09	5.48499013860485e-08	Proteasome
79183	TTPAL	0.664852210954574	5.37060606291404e-08	7.33931126012809e-07
169714	QSOX2	0.664715376461646	5.49952711241973e-11	1.54665006919418e-09
54407	SLC38A2	0.664581692399914	3.12313781711818e-07	3.46899233947159e-06
340547	VSIG1	0.664081905737226	2.22385259108024e-07	2.58067798843506e-06
23541	SEC14L2	0.663489111882812	2.76369345215971e-05	0.000168549659363446
7083	TK1	0.663198801060594	2.21613888761789e-08	3.35515888448199e-07	Pyrimidine metabolism,Metabolic pathways,Drug metabolism - other enzymes
91010	FMNL3	0.663067305914358	6.14027279490632e-07	6.21480979621347e-06
374378	GALNTL4	0.662400372816123	9.69084998265773e-06	6.82615249801871e-05
3937	LCP2	0.66170610310606	0.000100155957446235	0.000508899813848293	Natural killer cell mediated cytotoxicity,T cell receptor signaling pathway,Fc epsilon RI signaling pathway,Osteoclast differentiation
9536	PTGES	0.661344552772019	7.85188776420299e-05	0.000413157296950431
55824	PAG1	0.661164167834947	1.57967974928149e-07	1.9067983810364e-06
80832	APOL4	0.660710957941696	3.08000416541193e-05	0.000184671269847089
7511	XPNPEP1	0.659939951122414	6.34301336439004e-08	8.53870653967356e-07
970	CD70	0.659834223968731	0.00124543435749637	0.00418261943657497
3428	IFI16	0.659448283962562	9.89463036572892e-08	1.26281637850405e-06
5129	CDK18	0.659333024569865	2.2042698772968e-06	1.89723583299666e-05
9585	KIF20B	0.659270076855711	1.61435721607398e-05	0.000107323284259333
80149	ZC3H12A	0.659257809796272	2.6763926401901e-06	2.24043815963027e-05
55722	CEP72	0.659178962086324	2.52430461065933e-13	1.2658271641573e-11
10642	IGF2BP1	0.659109687871956	0.017221888111785	0.0376743731266476
60481	ELOVL5	0.659000554670254	9.03470737725879e-09	1.51730174382766e-07
339122	RAB43	0.658092563390053	1.7709255450001e-14	1.17683051667244e-12
389	RHOC	0.657867802710384	4.97305652260524e-14	2.94140752510467e-12
55013	CCDC109B	0.65714176915037	2.1588378144153e-05	0.000137438019890475
1736	DKC1	0.657079079156703	1.80429412456791e-09	3.60230747844903e-08
55038	CDCA4	0.656986221672343	3.01244944105797e-09	5.71881951563734e-08
55281	TMEM140	0.656135027475572	7.06362483225615e-08	9.38856932585057e-07
2799	GNS	0.65598762466168	1.89256041656557e-10	4.71943227988624e-09	Lysosome,Glycosaminoglycan degradation,Metabolic pathways
317648	C4orf10	0.655323846868678	3.26180488955272e-09	6.16129552340961e-08
3987	LIMS1	0.654965371068617	7.97658855441731e-11	2.18484647712672e-09
977	CD151	0.654225564554324	9.19764152839204e-10	1.98273076546556e-08
6793	STK10	0.653754861681736	2.19826839009868e-11	6.9927102217475e-10
220042	C11orf82	0.65324724253161	2.17177145188799e-06	1.87352407793455e-05
4085	MAD2L1	0.653194362681846	1.66160592160144e-09	3.34922420427587e-08	Oocyte meiosis,Progesterone-mediated oocyte maturation,Cell cycle
8460	TPST1	0.652876955680232	0.000313511073384802	0.00132629058693656
134147	CMBL	0.652370601108371	0.000122717685834765	0.000602181537406727
285533	RNF175	0.65146696194089	4.00030347168673e-08	5.65449916419826e-07
1355	COX15	0.651208130158301	5.726211162597e-10	1.28981648003164e-08
1947	EFNB1	0.651030985866348	8.77580172418332e-09	1.47907034045964e-07
11113	CIT	0.650793190248333	2.50820847608313e-09	4.84911765340402e-08
6510	SLC1A5	0.65029096719987	3.41011557536472e-07	3.74380843938098e-06
444	ASPH	0.65006881472375	8.50664758954441e-08	1.10885205872801e-06
23306	TMEM194A	0.6500644674081	5.38697935409607e-07	5.55334195179609e-06
118429	ANTXR2	0.648715728045896	4.64972928505931e-05	0.000262233093499158
2590	GALNT2	0.648301594513049	1.63429782487223e-07	1.96022528082109e-06	Mucin type O-Glycan biosynthesis,Metabolic pathways
3198	HOXA1	0.648253601137012	6.30720863265956e-08	8.50690914585739e-07
196527	ANO6	0.648240184596077	1.77313964319515e-09	3.54384519817895e-08
148867	SLC30A7	0.648003531942494	1.7151310141981e-14	1.16352274930923e-12
51715	RAB23	0.646915294606224	6.13845320466587e-09	1.07377545106017e-07	Hedgehog signaling pathway
207063	DHRSX	0.646873486055724	0.00464290635501721	0.0125789133383067
91147	TMEM67	0.646630956554243	3.8558832673936e-05	0.000223249625579562
27063	ANKRD1	0.646023607821053	0.00701867320325511	0.0178288052231928
8601	RGS20	0.645594934301416	2.27093078770581e-08	3.42758429177893e-07
471	ATIC	0.645501897678974	2.38964431038779e-11	7.51546991067433e-10
56907	SPIRE1	0.645285766015232	6.46357930263796e-09	1.12690432912081e-07	Dorso-ventral axis formation
207107	SFTA1P	0.644837802367851	0.00186370636195374	0.00587906171878307
54517	PUS7	0.64436572193955	3.80209384964356e-07	4.11212744526878e-06
91862	MARVELD3	0.643957409673134	4.15350181586944e-08	5.84485716497851e-07
8727	CTNNAL1	0.643663342652626	7.30578951864759e-06	5.33063524361769e-05
25948	KBTBD2	0.643595134543776	7.73072204788953e-09	1.32127045784479e-07
25939	SAMHD1	0.643512387956787	0.000289740507608569	0.00124014441146707
55331	ACER3	0.643374007888518	4.71815299488473e-06	3.66887763903793e-05
3013	HIST1H2AD	0.643118152354891	1.04275209917758e-05	7.27623222841448e-05
121457	IKBIP	0.643090707152806	1.19312241725356e-09	2.47883951606565e-08
63901	FAM111A	0.642984235495102	4.75912210719955e-10	1.08966023244347e-08
9768	KIAA0101	0.642812326680505	6.63772068752993e-08	8.88147658349397e-07
9474	ATG5	0.642392858116945	5.81052040013149e-08	7.889219484454e-07
8500	PPFIA1	0.642371815100105	0.000340718451403465	0.00142137494593638
2172	FABP6	0.64178789525579	0.000272857528796807	0.0011809683163817
23338	PHF15	0.641645870942621	4.30687657740583e-06	3.40218084226044e-05
5558	PRIM2	0.641145370440275	2.85566478726679e-11	8.71760764977395e-10
7004	TEAD4	0.640309104445088	8.50811393580938e-11	2.31369356987161e-09	Hippo signaling pathway
57405	SPC25	0.640216658976239	3.95386244637251e-07	4.26166028032418e-06
4779	NFE2L1	0.639547008004151	2.12620274395183e-07	2.47952183208727e-06
5932	RBBP8	0.639090522426142	4.96921914374359e-06	3.83574268897369e-05
64841	GNPNAT1	0.6385665622811	4.00972095208876e-08	5.66358122837194e-07	Amino sugar and nucleotide sugar metabolism
2444	FRK	0.638307977231143	8.82780747368361e-06	6.2860764505045e-05
83540	NUF2	0.637350630188743	1.97478223818395e-07	2.32009332229097e-06
4830	NME1	0.636889975237099	3.43181556427279e-08	4.91331113350916e-07
64092	SAMSN1	0.636767415595723	0.0005654402428649	0.0021752210318504
284756	C20orf197	0.636577617576839	0.000472552156756097	0.0018752185666459
10973	ASCC3	0.636521307706942	5.32382461941531e-08	7.28063790257757e-07
10331	B3GNT3	0.63646031297661	0.00632586739120446	0.0163319727340509
221150	SKA3	0.636246123752392	5.05409628783613e-07	5.25887193182377e-06
834	CASP1	0.635991959036009	1.36033238651188e-08	2.15817360264127e-07
2015	EMR1	0.635629125826687	0.0111572290182089	0.0262947171744041
2297	FOXD1	0.635516231173722	2.29841611470286e-06	1.96664203449281e-05
29066	ZC3H7A	0.635095517840793	4.08556578921129e-11	1.17877292214028e-09
100652770	LOC100652770	0.635047813355151	0.00238522932084349	0.007211698938595
8714	ABCC3	0.634481547053419	4.51075235687779e-05	0.000255231718560915
338376	IFNE	0.633667225907397	0.00269371994287902	0.00796003705837176	Jak-STAT signaling pathway,RIG-I-like receptor signaling pathway,Cytokine-cytokine receptor interaction
9675	TTI1	0.633402079614395	7.50353608128311e-09	1.28991305549905e-07
5351	PLOD1	0.6332638754085	2.34113678300701e-08	3.52511502720555e-07	Lysine degradation
3984	LIMK1	0.632733407382474	3.52245031112414e-14	2.18588252585727e-12
9489	PGS1	0.632690960316583	5.91424456693611e-13	2.71696376015533e-11
5318	PKP2	0.632657017125771	8.06706231689816e-06	5.79450810140157e-05
79905	TMC7	0.631969185366741	1.57283874121646e-05	0.000104783945283365
54435	HCG4	0.631069441346697	0.0051157143991967	0.0136662140343819
59339	PLEKHA2	0.63058645755291	6.90217677867865e-06	5.08119408362702e-05
5918	RARRES1	0.630485048242723	0.0036242048433667	0.0102076376592859
78996	C7orf49	0.63048252428495	1.40876085530756e-10	3.63760118804995e-09
83744	ZNF484	0.630462697619439	2.00673853131665e-07	2.35471420844576e-06
388650	FAM69A	0.629395411566354	6.24173707863178e-07	6.30738695607388e-06
93349	SP140L	0.629364730286094	2.47196509116856e-08	3.7044246461241e-07
578	BAK1	0.627357750219149	4.28945635264457e-09	7.83653864734593e-08	Viral carcinogenesis,Protein processing in endoplasmic reticulum
330	BIRC3	0.626975885429247	0.00208733477779283	0.00646066808491984	Apoptosis,Ubiquitin mediated proteolysis,Small cell lung cancer,Transcriptional misregulation in cancer,Focal adhesion,NF-kappa B signaling pathway,Pathways in cancer,NOD-like receptor signaling pathway
11098	PRSS23	0.626396399781039	8.49161858961526e-05	0.000442391591097297
114883	OSBPL9	0.625398282947875	4.28518021501252e-09	7.83653864734593e-08
84255	SLC37A3	0.62497178506671	3.86835128463675e-09	7.18511136058095e-08
26064	RAI14	0.624512355050961	0.0014704997796659	0.00480527440085229
2889	RAPGEF1	0.623599052003548	3.54600212367179e-09	6.63849477692739e-08
7050	TGIF1	0.622892637937773	5.70517821432168e-09	1.01391462969452e-07
8754	ADAM9	0.622569707694594	1.29219933649501e-08	2.05870848837046e-07
8710	SERPINB7	0.622558662728885	0.0173731603513824	0.0379429166660612
3251	HPRT1	0.622348002705237	7.48807676181858e-10	1.65529476129113e-08
120103	SLC36A4	0.621529044460836	6.7571255663357e-05	0.000362917467633473
25822	DNAJB5	0.621197483463579	3.61906435544739e-06	2.92977036165752e-05
8772	FADD	0.620739249130743	0.000858726915784041	0.00307950444753357	RIG-I-like receptor signaling pathway,Apoptosis,Toll-like receptor signaling pathway,Pathways in cancer
4811	NID1	0.620437189353824	7.31957944941386e-05	0.00038980776657022
56675	NRIP3	0.620050621521969	0.000106212557539171	0.000534934826115992
55151	TMEM38B	0.618187475739092	4.96656018458572e-06	3.83525437020212e-05
80124	VCPIP1	0.617660726901406	4.44411142807401e-14	2.64508481129424e-12
2520	GAST	0.617068964448658	0.0147669199361975	0.0332097782357902
1839	HBEGF	0.616893083338347	0.000129244975477266	0.000629333586534144
10367	MICU1	0.616728555348462	5.49928351422759e-09	9.80084172069545e-08
27161	EIF2C2	0.616216620971548	6.75863966892021e-09	1.17250937684375e-07
439949	LOC439949	0.615832682617308	1.25521214012843e-06	1.15833252931305e-05
214	ALCAM	0.615806698459675	7.6948536481519e-05	0.000406249637373978
5880	RAC2	0.61517366955518	2.77519071733138e-07	3.14338927031305e-06	Natural killer cell mediated cytotoxicity,Fc gamma R-mediated phagocytosis,Axon guidance,VEGF signaling pathway,Fc epsilon RI signaling pathway,Pancreatic cancer,Wnt signaling pathway,Adherens junction,Colorectal cancer,B cell receptor signaling pathway,MAPK signaling pathway,Chemokine signaling pathway,Leukocyte transendothelial migration,Regulation of actin cytoskeleton,Focal adhesion,Pathways …
3914	LAMB3	0.614364872206008	0.000313706718623219	0.00132682169014115	ECM-receptor interaction,Small cell lung cancer,PI3K-Akt signaling pathway,Focal adhesion,Pathways in cancer
6356	CCL11	0.614218112576379	0.0231776204208765	0.0481804307200363	Chemokine signaling pathway,Cytokine-cytokine receptor interaction
84319	C3orf26	0.613852561675306	4.43014270105141e-12	1.64997934983151e-10
51524	TMEM138	0.613717097128947	1.00525684304985e-10	2.68356787988779e-09
5341	PLEK	0.613689795313691	0.000759633000646915	0.00278896149089947
23258	DENND5A	0.613422109212061	9.02941128844538e-07	8.73720181269967e-06
2760	GM2A	0.612461434275722	0.00102792340647896	0.0035809877258287	Lysosome
3219	HOXB9	0.612004158282474	0.00657207503483303	0.0168663951436318
6908	TBP	0.610809547884852	1.4002604811513e-10	3.62554447698367e-09
858	CAV2	0.610688624143163	1.77247686716358e-06	1.56545355412063e-05
285958	C7orf40	0.610607641214219	6.3084940066955e-10	1.40637062502622e-08
10018	BCL2L11	0.610419357119556	1.07485166209443e-14	7.91584334959583e-13
54906	FAM208B	0.61004986935097	4.85626842866246e-05	0.000271856233508709
440354	LOC440354	0.609904092905885	0.0030554976318795	0.00883596694859943
81493	SYNC	0.609575627020575	4.39132494299799e-07	4.64846796398898e-06
51561	IL23A	0.60951055248166	0.00028127160338659	0.00120991537211318
84191	FAM96A	0.609288520458537	1.77142651392004e-05	0.00011633514791452
728	C5AR1	0.608768618554974	5.98958029055188e-05	0.00032707670559514	Neuroactive ligand-receptor interaction,Complement and coagulation cascades
9473	C1orf38	0.608246557604632	7.21912545975395e-06	5.28369634867606e-05
348235	SKA2	0.608192685184097	1.1985507865465e-08	1.93063580740134e-07
5692	PSMB4	0.608097549936166	8.2933515785061e-11	2.26505433371407e-09
3074	HEXB	0.608055140049318	6.83141271439083e-09	1.18404897843659e-07	Lysosome,Amino sugar and nucleotide sugar metabolism,Glycosphingolipid biosynthesis - globo series,Glycosaminoglycan degradation,Other glycan degradation,Glycosphingolipid biosynthesis - ganglio series,Metabolic pathways
197259	MLKL	0.607733361380057	1.89688418856029e-05	0.000123422310199744
199870	FAM76A	0.607690064075818	2.40792714663425e-11	7.55801610354003e-10
54832	VPS13C	0.607244214943331	2.13276237204321e-08	3.24752963923265e-07
7345	UCHL1	0.606935361410251	0.000197331513106764	0.00089995397622486
55131	RBM28	0.606893974447899	1.62255492799819e-13	8.46008185185172e-12
9535	GMFG	0.60684919442691	0.000518510902636232	0.00202180796336959
4627	MYH9	0.606387980549615	3.30955279056662e-06	2.70933848040893e-05	Tight junction,Regulation of actin cytoskeleton
80821	DDHD1	0.606285813890795	9.46177975374692e-08	1.21991216211967e-06
728833	FAM72D	0.606276074518301	1.65889297469686e-05	0.000109975016925
11346	SYNPO	0.605619934286556	1.03938846345915e-07	1.31588665203287e-06
6873	TAF2	0.605128203845814	3.39159072197293e-08	4.8593972441167e-07
29089	UBE2T	0.605116955271989	1.91085836021521e-08	2.93323732228656e-07	Fanconi anemia pathway
54863	C9orf167	0.604882428371363	1.56693031443309e-06	1.40422774911341e-05
4170	MCL1	0.604860195641299	0.000185572715923864	0.000855415195881875
23307	FKBP15	0.604676227901687	2.93528382409123e-11	8.91751475739563e-10
55143	CDCA8	0.60418489231156	6.41479401474644e-08	8.62919732175592e-07
5551	PRF1	0.604178423179787	0.00095421505684278	0.00336258208543349
91283	C9orf30	0.603905243144229	4.74348023675496e-12	1.75009455050801e-10
221322	C6orf170	0.603814756827667	5.35001248149923e-07	5.52426002385902e-06
553158	PRR5-ARHGAP8	0.602982126640359	0.0015279118367506	0.00495792034033704
8332	HIST1H2AL	0.602785275964684	4.74569620616339e-05	0.000266691781751943
5965	RECQL	0.602490732001077	2.22909580282132e-05	0.000141009680013366
57512	GPR158	0.601780724565064	0.00454314748477105	0.0123457505304037
9128	PRPF4	0.601127168521392	1.86106148882477e-08	2.86376510560865e-07	Spliceosome
51719	CAB39	0.60079559874799	1.16850873824681e-06	1.08840378389751e-05
9918	NCAPD2	0.600495958250888	3.78097274649337e-08	5.37209778873961e-07
3001	GZMA	0.600234928964197	0.00451847436785443	0.0122928222452754	Neuroactive ligand-receptor interaction
79180	EFHD2	0.598883124189983	5.02029341866839e-09	9.00654915024992e-08
597	BCL2A1	0.598813507429489	0.000133530324739355	0.000646540920015803	Transcriptional misregulation in cancer,NF-kappa B signaling pathway
23499	MACF1	0.597788985287534	6.47981593129233e-07	6.50628520591883e-06
9133	CCNB2	0.597674258602076	4.63106955386686e-07	4.8668658215457e-06
168455	C7orf74	0.597038435374459	8.52769624530273e-07	8.30265981660724e-06
4839	NOP2	0.595879492916891	4.7522263432384e-08	6.57976503280711e-07
147841	SPC24	0.595665733483241	5.84863023443201e-06	4.41727950706683e-05
51510	CHMP5	0.595064629000781	3.09613492953234e-07	3.44506442159075e-06
8914	TIMELESS	0.594801094514987	8.23867056763035e-08	1.0791233068065e-06
11046	SLC35D2	0.594663113270775	0.000277098374188005	0.00119440695246103
6628	SNRPB	0.59432635923069	2.83537296630601e-07	3.19815876837151e-06
10200	MPHOSPH6	0.594072861607604	3.24954284782763e-06	2.66713345537006e-05
55656	INTS8	0.593977552459567	9.7419920679917e-09	1.62169466904907e-07
3725	JUN	0.593605250424368	0.000154865579029564	0.000734141869664576
6498	SKIL	0.593330245535229	7.52717575033915e-08	9.93492715667148e-07
121793	C13orf16	0.592741745993098	0.000659772124151014	0.00247718845344302
58527	C6orf115	0.59253545840262	3.78348726813013e-08	5.37209778873961e-07
9509	ADAMTS2	0.592497736154522	0.000216498949530121	0.000971934444439421
10635	RAD51AP1	0.591622191034689	2.76769714549815e-07	3.13706632538377e-06
23224	SYNE2	0.591482188105179	0.00035216590720864	0.00146107937872379
10652	YKT6	0.591450086517276	7.15266753027391e-09	1.23285906890914e-07
85463	ZC3H12C	0.591426978935829	1.20079734787916e-05	8.21970755996706e-05
100288077	LOC100288077	0.591334257205463	0.000139544021470489	0.000670172467488442
5440	POLR2K	0.590717271823721	2.06986085831921e-06	1.79790070974795e-05
3556	IL1RAP	0.590424832215004	3.85093321005777e-08	5.45150432810497e-07
3631	INPP4A	0.590072902652025	2.0870849414856e-08	3.18140065591436e-07
2920	CXCL2	0.590039617971557	0.00203216058524367	0.00632067935386348
378805	FLJ43663	0.589985039099604	9.15989112032056e-06	6.49566351571027e-05
91404	SESTD1	0.589566221914619	0.00104559876152851	0.00362539828503296
1591	CYP24A1	0.589260243080947	0.00283334872649193	0.00830393176622992	Steroid biosynthesis,Metabolic pathways
47	ACLY	0.588538624236233	4.72870680914878e-07	4.95571615596672e-06	Citrate cycle (TCA cycle),Metabolic pathways
7058	THBS2	0.587818952170046	0.00159729059931586	0.00515111930026431	ECM-receptor interaction,Phagosome,PI3K-Akt signaling pathway,Focal adhesion
11119	BTN3A1	0.587413716467386	9.25818184338538e-06	6.55063954204692e-05
25962	KIAA1429	0.587290809640328	6.31475513424179e-09	1.10257721795013e-07
79101	TAF1D	0.587133937499371	1.89614801629816e-05	0.000123422310199744
8354	HIST1H3I	0.586639713202834	4.70669301484696e-05	0.000264814443198598
2907	GRINA	0.586192174023276	3.69067854407313e-10	8.66668397067892e-09
5834	PYGB	0.586040202288943	2.29903804564844e-05	0.000144382696315835
10573	MRPL28	0.585932410739329	3.83904352889192e-08	5.43874078378273e-07
10535	RNASEH2A	0.584966475504224	2.59698714627963e-07	2.95925199985759e-06	DNA replication
55507	GPRC5D	-0.584979851989856	0.00184093732761449	0.00581596074107152
125704	FAM69C	-0.585119005344423	3.25173636462309e-07	3.59285546837252e-06
5740	PTGIS	-0.58514343942511	9.69186403162243e-05	0.000494441807349105
219736	STOX1	-0.585492995016406	8.9076827686193e-05	0.000460141134720681
55089	SLC38A4	-0.585536625984631	0.00126714955288437	0.00423958628026205
340277	C7orf46	-0.585878443979578	6.36319699658086e-05	0.000344793099210667
283	ANG	-0.585983689322564	1.34566649273487e-05	9.1255570433511e-05
643338	C15orf62	-0.586055427029166	0.0137253665773926	0.0313108655039501
51704	GPRC5B	-0.586126854543426	5.7235546653872e-06	4.34187251109353e-05
146212	KCTD19	-0.58652708891428	4.84063404172248e-05	0.000271141404284349
56246	MRAP	-0.586621343901738	5.8466734807322e-07	5.97516139145887e-06
474	ATOH1	-0.586656060832733	1.14179889376311e-05	7.86420220606057e-05
2328	FMO3	-0.586727753062841	0.000785187417751504	0.0028630383758262
4991	OR1D2	-0.586861987691905	0.000676976235941157	0.00253073853795344
54869	EPS8L1	-0.587036976310358	0.00379752901785925	0.0106011551210947
2261	FGFR3	-0.587402139645928	0.000343210806659486	0.00143019615535977
6528	SLC5A5	-0.587475465868238	3.51184412391266e-06	2.852732778253e-05
6309	SC5DL	-0.587646788767554	1.25256524192598e-05	8.53701920559347e-05
285097	FLJ38379	-0.587760743465967	5.06100095609614e-06	3.8961786899722e-05
641467	LOC641467	-0.587792954476732	0.000125472077627146	0.000613804604096404
23546	SYNGR4	-0.587950519233416	9.34925272732173e-05	0.000479418332078077
948	CD36	-0.587998717398604	0.00196145897159993	0.00613730103413324
55762	ZNF701	-0.588118329321929	5.42196865702084e-06	4.13963698150196e-05
10278	EFS	-0.58814388936711	1.45964864880672e-08	2.29267800630413e-07
7033	TFF3	-0.588264889270536	0.00127981898940479	0.00427291127402795
10739	RFPL2	-0.588797610270402	0.000549343918162634	0.002124092408389
9942	XYLB	-0.588914119884857	3.35851838667666e-08	4.81930837790972e-07
91464	ISX	-0.589504711217863	1.76451234321424e-05	0.00011593222426302
828	CAPS	-0.589663970924932	5.84559974955729e-06	4.41675315209065e-05
26166	RGS22	-0.589805729958728	4.07025227239966e-05	0.00023373077900397
90586	AOC4	-0.590048505475936	3.60001724947917e-08	5.14245482874659e-07
80760	ITIH5	-0.590102575198269	1.7473029462087e-08	2.70189565873301e-07
84254	CAMKK1	-0.590141120441655	1.24348275008176e-06	1.15031270825012e-05
255027	MPV17L	-0.590951068113486	7.2896723035756e-06	5.3229794633401e-05
79825	CCDC48	-0.591135678902007	1.35900209528206e-05	9.19293518849303e-05
100509780	LOC100509780	-0.591288235454381	1.605879247893e-06	1.43370172287127e-05
8722	CTSF	-0.591531733629116	5.81911341055428e-06	4.40377287171375e-05
129049	SGSM1	-0.591564457531918	5.97945504948624e-06	4.501716218044e-05
79987	SVEP1	-0.591579139580198	2.50893002715131e-06	2.11709846740494e-05
10268	RAMP3	-0.59226301619088	2.89741354983295e-05	0.000175317603125602
2065	ERBB3	-0.592390919843347	0.000340508094711089	0.00142081056185996
100506211	MIR210HG	-0.592745256481156	1.92407393218471e-05	0.000124634205003574
5737	PTGFR	-0.592758498469449	1.67914362135394e-05	0.000111122906718063
55613	MTMR8	-0.592849066903711	1.44816097596785e-08	2.27841585969606e-07
8648	NCOA1	-0.592928588242678	5.77852608470449e-09	1.02215105799254e-07
10636	RGS14	-0.592939717014789	8.327459145138e-11	2.27109249625399e-09
112817	HOGA1	-0.592962234788924	8.36344015930046e-06	5.98921043870903e-05
6911	TBX6	-0.593945880483753	1.16112037218234e-06	1.08365509291396e-05
8493	PPM1D	-0.593989429693561	9.4050218237649e-08	1.21342091382685e-06
353355	ZNF233	-0.594309561142567	3.42389128912931e-07	3.75675306836815e-06
22835	ZFP30	-0.5946142691875	1.9015083069662e-09	3.77647929967988e-08
79570	NKAIN1	-0.594796349531687	0.000260564850437409	0.00113503128290652
100652853	HP07349	-0.594873936118117	3.74413948438139e-07	4.06105031638319e-06
27181	SIGLEC8	-0.595019080147206	0.000187743406324115	0.00086415842692036
56904	SH3GLB2	-0.595028651817437	2.10651002704134e-09	4.15311617518869e-08	Endocytosis
57595	PDZD4	-0.595044092003603	6.61616924487334e-06	4.89922673308754e-05
10172	ZNF256	-0.595047912069585	0.000328825395662364	0.00137844479816203
55432	YOD1	-0.595296099813114	2.29519426971851e-05	0.000144274798880645
246744	STH	-0.595306903693622	4.11419981971955e-05	0.000235825136244191
374739	TEPP	-0.595661692293628	3.75231593030214e-07	4.06758783578629e-06
63978	PRDM14	-0.596002682519825	1.41736394430617e-05	9.53998839754012e-05
23189	KANK1	-0.596038659013228	3.15294194265883e-06	2.59798572697883e-05
7474	WNT5A	-0.596160629249997	0.000499698820715864	0.00196030696194251
389434	IYD	-0.59652832884174	3.48440166905288e-05	0.000204875024511227
7694	ZNF135	-0.596550668964823	9.74241075618086e-08	1.24759545590146e-06
64777	RMND5B	-0.596616361470161	6.28974146063817e-10	1.40384359228182e-08
5317	PKP1	-0.597309260189339	0.000843899798217618	0.00303544117842358
5325	PLAGL1	-0.597470845877138	3.00559493157116e-05	0.000181166518560942
83690	CRISPLD1	-0.597508795226243	0.00103975609227567	0.00361157341870096
1084	CEACAM3	-0.597538992547039	0.000505079057117693	0.00197644894488258
169981	SPIN3	-0.597902138778023	5.62263334749475e-06	4.27559587657827e-05
10066	SCAMP2	-0.598035306800297	5.62099359076643e-08	7.65936254085214e-07
32	ACACB	-0.598173421002308	6.30061619262259e-06	4.70719529212561e-05
79689	STEAP4	-0.598337409365956	0.0238267460163199	0.0493779504928159
249	ALPL	-0.598787946663841	1.42090192657512e-07	1.73842344953376e-06
390963	ZNF818P	-0.598850483059619	0.000485472616286309	0.00191467810136507
114800	CCDC85A	-0.598892834292871	1.02813150189824e-05	7.18856480843295e-05
93145	OLFM2	-0.599335979203427	2.1833276731993e-06	1.88177790849923e-05
57282	SLC4A10	-0.599570992380036	4.60286110966745e-07	4.84259878947614e-06
197257	LDHD	-0.599626678202023	0.00110875904255315	0.00380447469151622
140862	ISM1	-0.599746497429294	0.000753988036666487	0.00277263096366555
5332	PLCB4	-0.59980763934293	9.37867751304752e-05	0.000480666745977391	Salivary secretion,Pancreatic secretion,Serotonergic synapse,Wnt signaling pathway,Gap junction,Long-term depression,Melanogenesis,Inositol phosphate metabolism,Estrogen signaling pathway,Insulin secretion,Endocrine and other factor-regulated calcium reabsorption,GnRH signaling pathway,Retrograde endocannabinoid signaling,Long-term potentiation,Dopaminergic synapse,Calcium signaling pathway,Gluta…
284359	IZUMO1	-0.599873865574807	0.000481139366586113	0.00190194753370413
145942	TMCO5A	-0.599888810186755	3.96492010604436e-05	0.000228444574877021
5362	PLXNA2	-0.600111963149557	2.78413727026931e-06	2.31809643279607e-05	Axon guidance
26507	CNNM1	-0.60021601979542	3.94253113999176e-05	0.000227431535771485
29969	MDFIC	-0.600315563835939	3.33991757008732e-07	3.67740662298096e-06
8529	CYP4F2	-0.600338601607239	2.53507964533873e-05	0.000156444253170284
25849	PARM1	-0.600525124615517	0.000318600853166362	0.00134511674054868
2676	GFRA3	-0.600682659728213	1.19387751758879e-05	8.18121642845874e-05
10449	ACAA2	-0.600819440641691	1.81289218666985e-05	0.000118605635731421
3590	IL11RA	-0.600885806814051	3.16686827297041e-08	4.5650659407853e-07
80223	RAB11FIP1	-0.600970843263931	0.000138491817294869	0.000665794926578608	Endocytosis
5199	CFP	-0.601772918728493	6.87083997773811e-06	5.06600655468053e-05
5596	MAPK4	-0.601994120863118	1.67739776042184e-06	1.48982202775712e-05
79173	C19orf57	-0.602122860912587	1.0156034221753e-06	9.67404427353391e-06
607	BCL9	-0.602156426641589	8.21632318084619e-07	8.04437324858573e-06
29948	OSGIN1	-0.602284050061435	3.13467264631587e-05	0.000187693607013036
100506795	LOC100506795	-0.602576671193427	6.52441522576788e-08	8.75177937477736e-07
140597	TCEAL2	-0.602978759744758	1.32705481357078e-05	9.01549406190027e-05
7761	ZNF214	-0.602979617998844	0.000110107473195581	0.000550014290095739
112	ADCY6	-0.603274093357501	7.77309645299791e-06	5.61961025843742e-05
340533	KIAA2022	-0.603732913909945	5.01083578077148e-07	5.21959762370181e-06
4741	NEFM	-0.603821484470252	0.0158632491918741	0.0352274689023351
9671	WSCD2	-0.603850404536083	1.96913008699788e-08	3.01534993176446e-07
124912	SPACA3	-0.603951433610538	2.9027960992463e-05	0.000175587158103019
84958	SYTL1	-0.603974020761604	3.25751176050859e-09	6.15933317593867e-08
57586	SYT13	-0.60465467866575	0.000322979526723996	0.00135935812815323
26471	NUPR1	-0.604675371456473	2.7925739666083e-05	0.000169897291758262
30062	RAX	-0.604718406559397	1.02546693416739e-06	9.75817630114946e-06
283383	GPR133	-0.60481290668287	4.2332336694672e-05	0.000242061672694881
54511	HMGCLL1	-0.60545954364112	2.6309102379597e-07	2.99430174827801e-06
344167	FOXI3	-0.606147021400061	4.25205781216525e-06	3.3602796747746e-05
54414	SIAE	-0.606293642961858	1.48663692241137e-06	1.34180147975584e-05
23170	TTLL12	-0.606351581513869	2.97206682512235e-05	0.000179261659652934
7482	WNT2B	-0.607007016135566	0.00108965134718984	0.00374774323973506
163933	FAM43B	-0.607078888613718	4.92974140238004e-09	8.86931706490941e-08
647042	GOLGA6L10	-0.607246370458322	1.37340271656507e-06	1.25334586385859e-05
54681	P4HTM	-0.60732067639738	1.27913485273641e-07	1.58236505606157e-06
375775	PNPLA7	-0.607403066123084	1.43787140987611e-09	2.93260691537987e-08
2675	GFRA2	-0.607415024098215	2.28478115726508e-06	1.95674447798897e-05
387775	SLC22A10	-0.607693350056952	1.24030345209833e-07	1.53935891395837e-06
10740	RFPL1-AS1	-0.607737256708462	0.000628721939701296	0.00238091639710413
54360	CYTL1	-0.608038511383999	0.00042971250998891	0.00173082968217921
80318	GKAP1	-0.608384117063831	4.85036902719315e-05	0.000271606315318594
913	CD1E	-0.608552303908688	1.81810330353129e-06	1.60275925598214e-05
6660	SOX5	-0.608734974291711	2.33889623670419e-12	9.33930149200426e-11
3316	HSPB2	-0.609056615934763	1.22301735801174e-07	1.52089681570882e-06
6122	RPL3	-0.609124450589527	1.89671553813078e-07	2.24369593688758e-06
2524	FUT2	-0.60934285109434	0.00372140124158189	0.0104237092218407	Glycosphingolipid biosynthesis - globo series,Glycosphingolipid biosynthesis - lacto and neolacto series,Metabolic pathways
2587	GALR1	-0.610429323521959	4.38557589696679e-07	4.64498013440909e-06
143425	SYT9	-0.610685393217793	6.51918881994911e-06	4.84112391637005e-05
8440	NCK2	-0.610954106171714	9.39007714429652e-10	2.01732111362202e-08
349565	NMNAT3	-0.610986868301646	0.00393285182241866	0.0109226214122747
64094	SMOC2	-0.611057010890144	0.00219923709807455	0.00674962875875741
64150	DIO3OS	-0.611398288279717	0.000588587704108399	0.00224787907998614
11341	SCRG1	-0.611542871219906	3.30355717632022e-06	2.70560046197373e-05
125997	MBD3L2	-0.612016624582841	8.14785931247163e-06	5.84810516523134e-05
64757	MARC1	-0.612436375995189	0.000842146966006871	0.00303028814175134
25854	FAM149A	-0.612565781178724	1.13186351045558e-08	1.82944326749725e-07
974	CD79B	-0.612568909894719	0.00016874014482777	0.000789553701150855
8395	PIP5K1B	-0.612637335482644	0.000198159445889295	0.000902880075191788
80726	KIAA1683	-0.613151895663649	6.06648950272468e-06	4.556366937225e-05
389058	SP5	-0.613164197818053	0.00383645383351772	0.0107003480263764
25789	TMEM59L	-0.613303672371101	8.5733631509985e-08	1.11677938306228e-06
4640	MYO1A	-0.613767168922903	0.000375220838162979	0.00153785292419028
4541	ND6	-0.613770754563986	7.11581569151903e-06	5.21615195946478e-05
4336	MOBP	-0.613848660807888	3.5139760212688e-07	3.84890186079598e-06
57232	ZNF630	-0.614128347523951	1.11369504204384e-05	7.6958401098079e-05
4826	NNAT	-0.614227422023952	1.20744646653984e-07	1.50449896459509e-06
2256	FGF11	-0.614525981894726	1.03558555606726e-05	7.23526003620068e-05
3156	HMGCR	-0.614564680831095	2.2136072103516e-08	3.35443904486186e-07
400713	ZNF880	-0.614743498797259	2.80536083205689e-07	3.1726399245592e-06
148066	ZNRF4	-0.615004700648312	9.87383862435053e-07	9.44803557346221e-06
3886	KRT35	-0.615280578952841	2.19979138097779e-08	3.34152901025414e-07
2781	GNAZ	-0.615293982060312	4.0154339199566e-08	5.66742116353606e-07
187	APLNR	-0.615810659284011	0.000111380747368227	0.000555348631569662
144699	FBXL14	-0.61585673600026	8.84962029076256e-08	1.14736016489399e-06
4147	MATN2	-0.615985112397363	0.000785229154589413	0.0028630383758262
100128239	LOC100128239	-0.616027328062294	4.51570316456848e-05	0.000255359168795302
23362	PSD3	-0.616475710948311	0.000179352938073074	0.000830994628863909
140706	C20orf160	-0.616643440455657	0.000137266332813899	0.000661583876029707
56138	PCDHA11	-0.616681202045931	1.14336977917e-05	7.87215707906535e-05
64855	FAM129B	-0.616754714520401	7.68318544946841e-08	1.01337735889957e-06
10881	ACTL7A	-0.6171000071473	0.000233320179719199	0.00103320570012139
2832	NPBWR2	-0.617531535938215	1.95434905343997e-05	0.000126288714695999
1690	COCH	-0.617750054215673	0.000780320086432246	0.00285118113434423
54492	NEURL1B	-0.617991300246683	2.26502938704803e-13	1.14320563223088e-11
80303	EFHD1	-0.618220247057604	1.09092420780414e-09	2.29224995380798e-08
322	APBB1	-0.618453790087581	5.50589350983448e-10	1.24653165622772e-08
4935	GPR143	-0.618810358385985	0.000154303461856212	0.000732138787303214
80144	FRAS1	-0.618850681433978	4.99896471248564e-07	5.21210770535596e-06
10998	SLC27A5	-0.619198881564663	7.79323499119908e-05	0.000410756220212824
2905	GRIN2C	-0.619528079005523	1.06632659223735e-07	1.34728727712126e-06
3042	HBM	-0.619637413577094	3.33845435557598e-06	2.72592431354558e-05
931	MS4A1	-0.619890110715547	0.00703424823796198	0.0178659710681571
26266	SLC13A4	-0.620375692158508	0.000303316273873179	0.00128834540296177
8515	ITGA10	-0.620482809464487	1.21613406729398e-07	1.51333132752617e-06
3756	KCNH1	-0.620580042552848	2.10488021029838e-06	1.82329829475137e-05
4674	NAP1L2	-0.621168693266027	0.0161475376897561	0.0357330113239815
100289410	MCF2L-AS1	-0.622001750795736	6.75112243011131e-07	6.73581941142418e-06
5608	MAP2K6	-0.622217156633643	6.87257351733297e-08	9.1668216323158e-07
6496	SIX3	-0.622347931578768	0.00031847003266523	0.00134486441505016
7122	CLDN5	-0.622540840657585	0.000135496049238208	0.000655220675506274
10493	VAT1	-0.622757599616026	0.000114523089819495	0.00056891824698519
4135	MAP6	-0.623097142569908	6.18095049378192e-08	8.35716879628272e-07
23492	CBX7	-0.62325294207604	1.46154095254924e-06	1.32230332738525e-05
9501	RPH3AL	-0.623616984035291	1.60075304264433e-05	0.000106606097248871
770	CA11	-0.623813025072252	4.7594376146444e-06	3.69839308427542e-05
4915	NTRK2	-0.623977004464967	0.000126627346155187	0.000618604136043449
6366	CCL21	-0.624195226209162	0.0133190125961465	0.0305155491353668	Chemokine signaling pathway,Cytokine-cytokine receptor interaction,NF-kappa B signaling pathway
6649	SOD3	-0.624669737350995	5.66352950499723e-06	4.29978431372173e-05
1831	TSC22D3	-0.6248496049921	1.90043459850961e-05	0.000123606617340177
56033	BARX1	-0.62489187855543	0.00130450028764017	0.00434766394354511
285676	ZNF454	-0.625108982654886	1.01175977819426e-07	1.28606966567379e-06
51705	EMCN	-0.625178993830174	0.000277194364674658	0.00119454866580083
219938	SPATA19	-0.625201723485422	0.00012997334348432	0.000632229625321957
5319	PLA2G1B	-0.625492185798897	2.656730095052e-07	3.02187082386113e-06
54884	RETSAT	-0.625528652886148	1.47669002581786e-06	1.33345954764574e-05	Retinol metabolism
20	ABCA2	-0.625559967338816	8.19983307619189e-09	1.39441366247155e-07
23138	N4BP3	-0.625628842801227	3.05540160879804e-12	1.18260912576115e-10
3400	ID4	-0.625671142673117	2.34319484591042e-05	0.000146755952510081	Hippo signaling pathway,TGF-beta signaling pathway
7512	XPNPEP2	-0.625831466981703	1.00462425266796e-08	1.66210867397259e-07
100130933	C17orf110	-0.625998774691871	0.000359853385565376	0.00148613245223562
5148	PDE6G	-0.626190521480249	1.2159648725986e-07	1.51333132752617e-06
5104	SERPINA5	-0.626525027085495	5.5309037090684e-06	4.2160054168964e-05
4081	MAB21L1	-0.626548211309722	5.94888056936809e-06	4.48226363600437e-05
84803	AGPAT9	-0.626596441570111	0.000488563623058731	0.00192446278743654	Glycerophospholipid metabolism,Metabolic pathways,Glycerolipid metabolism
79958	DENND1C	-0.62704918420297	3.53266705669375e-06	2.86595753887881e-05
100130071	LOC100130071	-0.627215680258479	4.48624572673707e-06	3.52182384363138e-05
340542	BEX5	-0.627775716614285	0.000238480859527626	0.00105337858302903
167465	ZNF366	-0.627801676674313	2.21025898343458e-05	0.000140192934917783
66004	LYNX1	-0.62802224835105	2.36919396955567e-05	0.000148233353220394
25797	QPCT	-0.628108094166124	0.00257059832823322	0.00766320909725472
149420	PDIK1L	-0.628197115592201	4.45336429053952e-11	1.27132467461601e-09
114987	WDR31	-0.628324680176323	7.21558835019091e-06	5.28315051079549e-05
9899	SV2B	-0.628330752241443	0.00148408197970375	0.00484213405100032
6376	CX3CL1	-0.62860006089504	1.73863622530659e-05	0.000114459714213488
57863	CADM3	-0.62903030500944	1.33271392517085e-09	2.73879223254166e-08
284933	LOC284933	-0.629402082522814	0.00232663646801158	0.00706166878710752
7712	ZNF157	-0.629624006594776	1.60195910972126e-09	3.23588901490867e-08
22849	CPEB3	-0.629759395476174	1.37864599950367e-06	1.255708990982e-05
79144	PPDPF	-0.630009617724498	1.09887224992262e-08	1.78987565183179e-07
170393	C10orf91	-0.630071514866061	9.20378708679095e-06	6.52004793023716e-05
126820	WDR63	-0.631079296970775	9.78596249342819e-06	6.88546141684444e-05
55540	IL17RB	-0.631110296248729	9.96440421311608e-05	0.000506570718618447
5121	PCP4	-0.631264410588713	4.81245909225505e-06	3.73225543783551e-05
30813	VSX1	-0.631610071615057	5.97526774174055e-07	6.07704957269873e-06
100190938	LOC100190938	-0.631644235274651	4.08612024418975e-08	5.75859998970807e-07
3795	KHK	-0.631677502091941	5.81513153990491e-05	0.000318193103948483
56413	LTB4R2	-0.631859210825312	0.000559630975467856	0.00215857661966173
4359	MPZ	-0.631951768776622	2.86668058816192e-07	3.23154636641696e-06
10924	SMPDL3A	-0.632244926822509	1.89694880525733e-05	0.000123422310199744
3382	ICA1	-0.632969589609219	2.52008141320871e-07	2.87669536495796e-06
727800	RNF208	-0.633012954947112	3.83615049702646e-07	4.14422491194177e-06
23564	DDAH2	-0.633102195650586	8.48866450171399e-09	1.43965011670198e-07
6754	SSTR4	-0.633278783351875	2.49279090367352e-06	2.10629702829593e-05
3034	HAL	-0.633291732232576	0.00979202912683575	0.02354725458138
259236	TMIE	-0.633700990776195	5.04245468525318e-05	0.000280866803495547
55022	PID1	-0.633842808049059	8.35410347728902e-05	0.000436167493457617
2894	GRID1	-0.634132568288996	2.82812572295426e-09	5.4123291767801e-08
140893	C20orf151	-0.634461872648592	2.13694321831394e-07	2.48897995649403e-06
441317	FAM90A7	-0.634715199236676	8.42874599439314e-05	0.000439478995691127
7275	TUB	-0.634740427610609	1.15276988859075e-09	2.40556512473618e-08
2830	GPR6	-0.635001463479717	5.29873993137421e-07	5.47729386570833e-06
140699	C20orf132	-0.635176592961042	8.1975154198221e-11	2.24211523628573e-09
129080	EMID1	-0.635406875623658	4.76845639771409e-09	8.61188685491742e-08
53373	TPCN1	-0.635567658068672	8.62098599385953e-11	2.34102441758651e-09
100289094	LOC100289094	-0.635918282463969	1.51963603742063e-05	0.000101489595202047
441027	TMEM150C	-0.636197437962557	4.58123724924406e-07	4.82521298922884e-06
1749	DLX5	-0.636288580340168	0.00415144870806612	0.0114406777185251
10266	RAMP2	-0.636503710813262	9.68583160692716e-08	1.24118980923704e-06
25817	FAM19A5	-0.636549668844769	0.000727877882437181	0.00269020595213601
445577	C9orf129	-0.637259555418066	3.98667651523912e-06	3.18110566627027e-05
5368	PNOC	-0.637309864866252	0.0024021493456523	0.00725461529547949
342898	SYCN	-0.637329512203232	3.26337358189458e-06	2.67500527434035e-05
80705	TSGA10	-0.637728098858545	2.7352431059269e-06	2.28564884176064e-05
100131496	LOC100131496	-0.637752292162898	3.32326744066654e-06	2.71821447059186e-05
64762	FAM59A	-0.637876808778983	3.33809905964382e-05	0.000197499846520408
91653	BOC	-0.638069097881855	1.96737003344433e-05	0.000126913471789369
23175	LPIN1	-0.63809761121867	6.2464148672946e-06	4.67480799498952e-05	Glycerophospholipid metabolism,Metabolic pathways,Glycerolipid metabolism
79625	NDNF	-0.638218228132659	1.18537790349576e-05	8.13475256688333e-05
157310	PEBP4	-0.638223548264211	2.50240480304728e-06	2.11347682763391e-05
170680	PSORS1C2	-0.638712898779426	0.000148325298076278	0.000707676560799021
112609	MRAP2	-0.63899091408747	0.000396896240062053	0.00161410724874398
8074	FGF23	-0.639084892097039	6.2746923160609e-06	4.69040685095121e-05
94121	SYTL4	-0.639173107112077	0.000757199291824611	0.00278173738283471
9846	GAB2	-0.63944905159887	4.33764134412446e-09	7.91692745614692e-08
374907	B3GNT8	-0.639511570963152	3.80261995281263e-06	3.06134359195596e-05
388507	ZNF788	-0.639678773680216	4.91809364963224e-06	3.80559110820071e-05
64838	FNDC4	-0.639842402185447	5.88882244365579e-06	4.44231735317151e-05
85009	MGC16025	-0.639925715589601	0.00555974875896389	0.0146681578980917
287	ANK2	-0.639950445503761	1.09055485212562e-07	1.3742298060041e-06
151649	PP2D1	-0.640034623323333	9.87427767078065e-08	1.26106918673998e-06
863	CBFA2T3	-0.640207925420398	3.63655576760814e-08	5.18681921729611e-07
90523	MLIP	-0.640338108100911	0.0062594141949712	0.0161891134829489
339168	TMEM95	-0.640405610841907	1.85006591749228e-07	2.19399734463511e-06
51764	GNG13	-0.640579497458542	0.000222297770597797	0.000993255407012396
50855	PARD6A	-0.640908405970058	1.08374378559386e-08	1.77593234891212e-07
7732	RNF112	-0.641003149803821	4.35120443873955e-06	3.43289897507392e-05
6505	SLC1A1	-0.641080032216478	0.00115051153278674	0.00392179104167267
162282	ANKFN1	-0.641407579302624	3.17741789686988e-06	2.61360228309675e-05
9542	NRG2	-0.641508859489764	7.10576279733864e-08	9.43794894492831e-07
2953	GSTT2	-0.641798824130451	0.00010142936076296	0.000514127881939087
23491	CES3	-0.641850994718745	7.65747607318935e-09	1.31161130893443e-07
23209	MLC1	-0.642712296401936	0.000229738925487163	0.00101928472637026
55349	CHDH	-0.642715923324413	4.50926725193283e-06	3.53696234054424e-05
9717	SEC14L5	-0.642975783665591	7.65393715739611e-09	1.31161130893443e-07
114880	OSBPL6	-0.642976851661389	5.82817686100904e-06	4.40886904269857e-05
4143	MAT1A	-0.643295638942866	0.000107177777512872	0.000538676848642658
5450	POU2AF1	-0.6434293702004	0.00777044771789866	0.019430739061523
4951	OCM2	-0.643621354652845	7.89231322551749e-05	0.000414741853053639
27123	DKK2	-0.644417838892227	3.74648726231577e-08	5.32755555325699e-07
27330	RPS6KA6	-0.644507440465717	1.23396863384971e-08	1.97926477397232e-07
349196	LOC349196	-0.644683403148524	0.000275739822219014	0.00118963474245254
55103	RALGPS2	-0.644920244268434	0.000159014481012449	0.000750540419481951
122622	ADSSL1	-0.645117011180077	8.8915711120364e-05	0.000459559711735426
84688	C9orf24	-0.645239132416898	5.58512644699791e-06	4.25049007890347e-05
191585	PLAC4	-0.645777841189588	3.96019390503732e-06	3.16130704515569e-05
84436	ZNF528	-0.64680256833761	0.000308039055209952	0.0013054758616119
51090	PLLP	-0.646847606123454	2.41882215888849e-08	3.63341642867321e-07
283861	LOC283861	-0.646865761651551	0.000110216161446635	0.000550373769092665
163087	ZNF383	-0.647058503895686	4.06737948915539e-06	3.23187622129488e-05
373861	HILS1	-0.647075540044258	2.23796335551116e-06	1.92273864865001e-05
7301	TYRO3	-0.647408840825229	6.60237227134335e-08	8.84381457747456e-07
27156	RTDR1	-0.647509264631073	7.61415736185394e-06	5.52369323065579e-05
126541	OR10H4	-0.647737964071053	6.02827728685336e-05	0.000329000012134584
8639	AOC3	-0.647799691406325	3.63825914083838e-07	3.9666665183553e-06	Tyrosine metabolism,Phenylalanine metabolism,Glycine, serine and threonine metabolism,Metabolic pathways,beta-Alanine metabolism
143282	FGFBP3	-0.647918391106733	1.35559531698702e-07	1.66822838521543e-06
151449	GDF7	-0.648225445927317	3.12209712608765e-06	2.57369043142252e-05
316	AOX1	-0.648252885388955	0.00196512663440895	0.00614674463881313	Tyrosine metabolism,Tryptophan metabolism,Nicotinate and nicotinamide metabolism,Vitamin B6 metabolism,Metabolic pathways,Valine, leucine and isoleucine degradation,Retinol metabolism,Drug metabolism - cytochrome P450
50804	MYEF2	-0.648489882731847	4.73590534042796e-08	6.56196781685798e-07
4477	MSMB	-0.648501208699757	0.000650317818344594	0.00244703088425609
345462	ZNF879	-0.648623234578428	1.99168400068218e-06	1.73961435689334e-05
9052	GPRC5A	-0.648814718711199	0.00368540686188645	0.0103492130081491
202181	LOC202181	-0.648907801898864	2.01913833403304e-06	1.75949499301304e-05
54576	UGT1A8	-0.649203428219441	0.00436109900314663	0.0119194975931489	Metabolic pathways,Pentose and glucuronate interconversions,Metabolism of xenobiotics by cytochrome P450,Starch and sucrose metabolism,Drug metabolism - other enzymes,Ascorbate and aldarate metabolism,Chemical carcinogenesis,Porphyrin and chlorophyll metabolism,Retinol metabolism,Steroid hormone biosynthesis,Drug metabolism - cytochrome P450
100130691	LOC100130691	-0.649291735902981	1.43903890213006e-06	1.30443914274979e-05
51015	ISOC1	-0.649392288751549	2.65457331885215e-09	5.11640623278152e-08
22891	ZNF365	-0.649959859752456	0.00370130809717215	0.0103804312131845
4070	TACSTD2	-0.650295633976985	3.64412277406848e-06	2.9487948586915e-05
2846	LPAR4	-0.650435677650509	2.42709317979615e-07	2.78072594515748e-06
59348	ZNF350	-0.650754011335133	0.000767662524310013	0.00281198927764963
9369	NRXN3	-0.6508564950445	3.95618551161359e-05	0.000228010728313978
3743	KCNA7	-0.651191309045635	1.97752404326033e-05	0.000127438193962507
10420	TESK2	-0.651261322377513	2.21091116805971e-10	5.42748582073491e-09
5292	PIM1	-0.651457016113079	6.26314471480884e-06	4.68547589000739e-05	Jak-STAT signaling pathway,Acute myeloid leukemia
26022	TMEM98	-0.65155303632028	1.17562819971993e-05	8.07956243140856e-05
117194	MRGPRX2	-0.651593368161605	2.39627668122864e-06	2.03931334287834e-05
3993	LLGL2	-0.652070640342936	4.97620237647319e-09	8.93591863183189e-08	Hippo signaling pathway,Tight junction
114795	TMEM132B	-0.652751335937612	3.22918519725592e-09	6.11799681966594e-08
284187	DKFZp761P0212	-0.652934816924071	1.43479861568253e-08	2.26051619710342e-07
388699	LINC00302	-0.653161974653116	0.0038582164042173	0.0107499575861359
729911	LOC729911	-0.653368634011216	0.000207272800303864	0.000937632000800963
57452	GALNTL1	-0.653399727816773	3.91496831217662e-05	0.000226173318872341
439914	LOC439914	-0.653411265177651	8.21990693864046e-07	8.04437324858573e-06
100132319	LOC100132319	-0.653435790347535	4.65547125777155e-08	6.46471786469861e-07
947	CD34	-0.653774766209489	2.93271999082303e-07	3.29421906624971e-06
64405	CDH22	-0.654003216489025	1.94620658205934e-05	0.00012580550539152
55584	CHRNA9	-0.654057171271474	0.000588602986231907	0.00224787907998614
80345	ZSCAN16	-0.654244617640341	0.000134852169171696	0.000652607263081741
1953	MEGF6	-0.654294863029676	4.0420173749815e-06	3.21847971629259e-05
9223	MAGI1	-0.654567431762285	1.07154942284261e-06	1.01002071345329e-05
441495	LOC441495	-0.654637280523468	2.18753092105332e-05	0.000139122398757683
151354	FAM84A	-0.654752934503785	0.00520682691155827	0.0138821824137292
3351	HTR1B	-0.655171190873776	7.23007244147172e-06	5.2876190533128e-05
115827	RAB3C	-0.656445219695903	6.46599091998308e-09	1.12690432912081e-07
7263	TST	-0.657162458816801	6.57835485254725e-07	6.58426876225075e-06	Cysteine and methionine metabolism,Sulfur relay system,Metabolic pathways
54756	IL17RD	-0.657459488561067	1.26429368854284e-08	2.01934908380171e-07
3045	HBD	-0.657461232733521	0.0001857737401241	0.000856133328300179
100507557	LOC100507557	-0.657702338556014	9.27887496216554e-07	8.95569945991367e-06
124220	ZG16B	-0.658955592698118	0.00616770194170177	0.0159911680139834
9514	GAL3ST1	-0.659052545449273	5.9174713037725e-07	6.02798597236287e-06
27177	IL36B	-0.65905658162112	0.000756822571681089	0.00278089318854746
8811	GALR2	-0.659199288941044	9.90290187711593e-08	1.26302037620063e-06
1800	DPEP1	-0.659213855906014	3.46148774940641e-07	3.7958040922952e-06
50944	SHANK1	-0.6599674489362	2.78509604701128e-06	2.31809643279607e-05
23554	TSPAN12	-0.660325974543321	0.000120843016389121	0.000595691439987016
399665	FAM102A	-0.660462755582547	2.57847611104179e-08	3.83919756976802e-07
1943	EFNA2	-0.660797757657039	4.19298028469537e-09	7.69743335096307e-08
80863	PRRT1	-0.661742654990527	4.35366266441239e-07	4.62671382646453e-06
256949	KANK3	-0.661811343933925	1.18834604767985e-08	1.91582841945796e-07
54762	GRAMD1C	-0.662068820202049	1.51073005961583e-06	1.36159942087375e-05
7018	TF	-0.662545794740592	1.88524671436059e-05	0.000122914449062015	HIF-1 signaling pathway,Mineral absorption
10347	ABCA7	-0.662579531815649	2.21574070426072e-06	1.90451064076034e-05
4158	MC2R	-0.662757899868303	1.53211019457598e-06	1.37693493127919e-05
26140	TTLL3	-0.663271934985553	0.000154952422297912	0.000734141869664576
10253	SPRY2	-0.663380819939427	1.87569321354216e-06	1.64968612698478e-05
11251	PTGDR2	-0.66368942943762	2.06700840560689e-07	2.4164464541644e-06
57689	LRRC4C	-0.664453017138891	2.24144426345122e-08	3.38848367207198e-07
26153	KIF26A	-0.664568266803105	7.2275035361143e-07	7.16579148392014e-06
54470	ARMCX6	-0.664633181484109	2.06207008631653e-05	0.000132121870425569
1056	CEL	-0.665625713089251	3.00391116245968e-07	3.36741410200827e-06	Steroid biosynthesis,Pancreatic secretion,Fat digestion and absorption,Metabolic pathways,Glycerolipid metabolism
90019	SYT8	-0.665673518070121	0.00899614220419075	0.0219335287258429
1593	CYP27A1	-0.665781392678457	1.70534224612707e-05	0.000112581139492316
57484	RNF150	-0.666369961635134	0.000735335886026491	0.00271353135403069
6549	SLC9A2	-0.666404362345862	2.16874572480788e-05	0.000137975967507357
9256	BZRAP1	-0.667557332529315	5.73183114041514e-09	1.0155537427485e-07
4685	NCAM2	-0.667661821463385	2.69447110747514e-08	3.98112838807041e-07
54474	KRT20	-0.667856066734554	1.33565756839671e-06	1.22184585775953e-05
91120	ZNF682	-0.669824908917493	2.09365387702538e-07	2.44457661508077e-06
83999	KREMEN1	-0.670226682555064	6.84393546587742e-09	1.18513418630066e-07
122481	AK7	-0.670234746325125	3.22756065804664e-05	0.000192221650644584
5453	POU3F1	-0.671081788335921	9.18365632028656e-06	6.51007727243684e-05
5603	MAPK13	-0.67156675311726	1.53188118939236e-06	1.37693493127919e-05	RIG-I-like receptor signaling pathway,VEGF signaling pathway,T cell receptor signaling pathway,Fc epsilon RI signaling pathway,MAPK signaling pathway,Progesterone-mediated oocyte maturation,Epstein-Barr virus infection,Neurotrophin signaling pathway,Amyotrophic lateral sclerosis (ALS),GnRH signaling pathway,Retrograde endocannabinoid signaling,Dopaminergic synapse,Toll-like receptor signaling pat…
6330	SCN4B	-0.671654990668381	0.00123936683254949	0.00416429895964215
284367	SIGLECP3	-0.671735423963273	0.000287567415228173	0.00123307396194464
55799	CACNA2D3	-0.672191312769258	9.33097899929577e-05	0.000478610947207781
23205	ACSBG1	-0.672230036878914	4.20379145392161e-07	4.4876007246686e-06
284486	THEM5	-0.672389149614292	9.87136328248966e-08	1.26106918673998e-06
55328	RNLS	-0.672427322032743	0.00493877376866927	0.0132606434939689
100127983	LOC100127983	-0.672771296920613	0.000122480614693433	0.000601658602206748
26960	NBEA	-0.673056231290644	3.21525579365739e-05	0.000191835917784646
137868	SGCZ	-0.673112353305208	6.55557598223078e-05	0.000353396145302426
79690	GAL3ST4	-0.673419648596352	1.03003501163313e-08	1.69821190463243e-07
4056	LTC4S	-0.673934642056965	1.27416986933433e-08	2.03340751407174e-07
57719	ANO8	-0.674333757656542	2.38506678447865e-05	0.000148885748779114
183	AGT	-0.674449564845758	7.81456960976496e-05	0.000411422417257362
219790	RTKN2	-0.674477180592996	0.0070875516699292	0.0179868718767431
1622	DBI	-0.674878086686729	2.89686287592745e-10	6.98457626148775e-09	PPAR signaling pathway
728215	FAM155A	-0.675509884711136	1.52133466561483e-05	0.000101567200056762
200008	CDCP2	-0.67605490339509	6.43183493484585e-05	0.000347815256605221
51207	DUSP13	-0.676667555800995	0.000430575592758024	0.0017331995414996
577	BAI3	-0.676918140471703	3.36118298276718e-06	2.7432992805017e-05
55552	ZNF823	-0.67693051040009	3.20450124089622e-08	4.60878381355948e-07
51043	ZBTB7B	-0.677313787396111	7.16729592941312e-13	3.23131918017812e-11
3811	KIR3DL1	-0.677732017984656	3.66927485041598e-07	3.99696205784588e-06
53335	BCL11A	-0.678006584244206	2.92249081735212e-07	3.28663004753556e-06
7157	TP53	-0.678444890303695	3.44356053251455e-05	0.000202851759100227
1901	S1PR1	-0.678588926759264	6.78045259492532e-06	5.01107482483996e-05
1586	CYP17A1	-0.678624769996405	2.25506921306703e-07	2.61369840757622e-06
81931	ZNF93	-0.678825034131167	5.63213077010378e-06	4.28109795525117e-05
83894	TTC29	-0.679060260079579	1.40256195310673e-08	2.2158839805051e-07
270	AMPD1	-0.679631533125186	0.00498026461918086	0.0133571586293377	Purine metabolism,Metabolic pathways
159296	NKX2-3	-0.679698142453636	1.89696748551988e-12	7.83928026166699e-11
326625	MMAB	-0.680626003383096	1.02368974546576e-07	1.29861768179829e-06
190	NR0B1	-0.681962301382667	9.94464784566763e-08	1.26749057087509e-06
79815	NIPAL2	-0.681979198282566	2.20247093839539e-08	3.3426156077281e-07
3858	KRT10	-0.682082264952045	0.00364873500703272	0.0102605690611206
2036	EPB41L1	-0.682096653809511	8.2389552530721e-06	5.90900742989373e-05
388242	LOC388242	-0.683359967557192	7.14555395370207e-10	1.58615608149884e-08
1628	DBP	-0.683389314998022	5.43512961391842e-11	1.53309535324343e-09
85280	KRTAP9-4	-0.683467977482582	0.0025090452755389	0.00751284605760555
100462981	MTRNR2L2	-0.683725835165911	3.27330201680847e-05	0.000194212499285686
6691	SPINK2	-0.685292806498052	0.00270261277847626	0.00797935021588557
117583	PARD3B	-0.685432618853793	6.5285884788084e-09	1.13676719538553e-07
728495	FAM74A3	-0.685824583608892	4.94773189183278e-06	3.82383509664023e-05
1346	COX7A1	-0.686571079966684	4.16080644184769e-08	5.85078629456547e-07	Cardiac muscle contraction,Oxidative phosphorylation
26952	SMR3A	-0.686787736223391	0.00298935072555807	0.00867915956168701
1583	CYP11A1	-0.68696660800201	1.10162832172522e-11	3.75685031446723e-10	Ovarian steroidogenesis,Metabolic pathways,Steroid hormone biosynthesis
7100	TLR5	-0.687354511101612	0.000985958481783182	0.0034551446370506	Toll-like receptor signaling pathway
55287	TMEM40	-0.687882773760547	8.13688974407529e-05	0.000425786320669375
22874	PLEKHA6	-0.688079723627387	2.87883221729308e-05	0.00017430472609311
56256	SERTAD4	-0.688278809935323	3.71222238953244e-07	4.03105181679177e-06
136288	C7orf57	-0.68831125536691	7.73481094358336e-09	1.32127045784479e-07
100129463	LOC100129463	-0.688916627417398	3.71018835240456e-05	0.000216203001680915
56899	ANKS1B	-0.689129686576909	4.631534744742e-13	2.18062333616248e-11
51166	AADAT	-0.689525303190475	1.62291980701983e-05	0.0001078546460234
1634	DCN	-0.690058013985393	0.00777015390071965	0.019430739061523
1735	DIO3	-0.690528342002875	0.000988930302376739	0.0034649174070871
973	CD79A	-0.691065898296051	0.000282098060014824	0.0012129191235576
146225	CMTM2	-0.691590929768747	1.36172917692265e-07	1.67251447966353e-06
55893	ZNF395	-0.691624147870407	1.69265404478723e-12	7.02562787405435e-11
27124	INPP5J	-0.691646466084825	4.68117087966011e-10	1.07758290826236e-08
362	AQP5	-0.691651914654085	0.00060096768152421	0.00228909545345315
744	MPPED2	-0.691883303232082	1.51911448005024e-08	2.37425927034773e-07
119391	GSTO2	-0.692770312979741	0.0149397665519055	0.0335148703956282	Glutathione metabolism,Metabolism of xenobiotics by cytochrome P450,Chemical carcinogenesis,Drug metabolism - cytochrome P450
53905	DUOX1	-0.693412304406814	1.43759400421305e-05	9.65555064504629e-05
3812	KIR3DL2	-0.694081944774005	3.89967150397429e-06	3.12221161403221e-05
1572	CYP2F1	-0.694083082077394	0.000181641939067447	0.000839955284810549
22844	FRMPD1	-0.69444489555354	1.51438031029884e-06	1.36423970171471e-05
26974	ZNF285	-0.694717646079836	6.04190608674518e-05	0.000329553765140709
159195	USP54	-0.694756108521066	1.1033618269592e-09	2.31266105192212e-08
57715	SEMA4G	-0.695300793510152	1.06862768701664e-05	7.42507938038327e-05
170691	ADAMTS17	-0.695403603584355	9.33318579158765e-06	6.59631095882671e-05
3781	KCNN2	-0.695464094476326	1.44399477684976e-06	1.30767890628877e-05
84693	MCEE	-0.695722849243797	8.81483058217323e-12	3.07252851618403e-10
27111	SDCBP2	-0.695761958455249	0.000364199284589753	0.00150047885490428
126306	JSRP1	-0.695886280909895	0.000725314629249267	0.00268230363184855
58491	ZNF71	-0.696243431102817	4.76300811271503e-05	0.000267426444821588
26525	IL36RN	-0.696410180273475	0.0114771535984126	0.0269179784581357
1215	CMA1	-0.696581552663138	0.000492032635694438	0.00193611261866708
6297	SALL2	-0.696668095300671	1.55391774500417e-07	1.88049879537685e-06
1271	CNTFR	-0.697136256042127	5.74188526918079e-07	5.87759126499648e-06
84898	PLXDC2	-0.697359942619472	3.19524986902937e-05	0.000191052453792986
100820829	MYZAP	-0.697573306101267	0.000822006152571235	0.00297137327152707
100132330	LOC100132330	-0.697629496882031	0.000271903380794639	0.00117818573450094
353322	ANKRD37	-0.697844287405342	1.04401421144818e-06	9.88497097552763e-06
124783	C17orf46	-0.698012730889496	2.84714448282211e-08	4.16444386602581e-07
8850	KAT2B	-0.698028379693512	5.39554657461811e-06	4.1227900693499e-05	Viral carcinogenesis,Notch signaling pathway
5097	PCDH1	-0.698058860175832	4.41052437419026e-09	8.03445571032714e-08
1991	ELANE	-0.698198833116872	8.00533936324264e-06	5.76548927428057e-05
286133	SCARA5	-0.698492619985595	6.69440388975492e-07	6.68980899796153e-06
11043	MID2	-0.699288481887926	3.24141478162611e-05	0.000192682969760796
641700	ECSCR	-0.699689045544766	0.000165699330474298	0.000776900699323913
148113	CILP2	-0.70023722897927	1.34500714453323e-08	2.13744334379349e-07
84503	ZNF527	-0.700240365981505	1.2573133369873e-10	3.29600685999426e-09
6663	SOX10	-0.700372899499034	1.6597981037227e-07	1.98577741524396e-06
25805	BAMBI	-0.700838138858308	0.00155574737122768	0.00503521172001437
6519	SLC3A1	-0.701612729248059	3.39236995797505e-09	6.36346741274468e-08
1734	DIO2	-0.701764752606857	0.00029226470415137	0.00124897133788055
427	ASAH1	-0.702061188193999	1.37176971739289e-08	2.17449626809843e-07	Lysosome,Sphingolipid metabolism,Metabolic pathways
342574	KRT27	-0.702308278283931	0.00059765476126634	0.00227876947350685
170062	FAM47B	-0.702381914400943	1.42351220356537e-08	2.24523462307348e-07
56963	RGMA	-0.702384264891568	1.23977042648025e-07	1.53935891395837e-06
10255	HCG9	-0.702432687812394	4.42044650453479e-06	3.47593647658205e-05
401884	MGC57346	-0.702652736215555	5.13513135462778e-10	1.16677828510252e-08
8029	CUBN	-0.703248481696196	7.93966537835949e-06	5.72447947446523e-05
63876	PKNOX2	-0.703599363349658	1.4060733939814e-05	9.47072993874948e-05
147381	CBLN2	-0.70584444763672	0.000156121705761363	0.000738728881236328
100507605	LOC100507605	-0.707629038407455	1.61209082530435e-07	1.93604334077002e-06
7180	CRISP2	-0.70773409809053	8.29622012165964e-05	0.000433524456771541
3881	KRT31	-0.708125909520942	7.33419795806032e-07	7.26016552051295e-06
5443	POMC	-0.708234172593736	4.10221911240163e-07	4.39652894339896e-06
23705	CADM1	-0.708858780455248	0.000332800122966885	0.00139356370075094
57509	MTUS1	-0.709689408496	8.77035840833947e-09	1.47907034045964e-07
147798	TMC4	-0.709945026811862	9.16014147341519e-05	0.000470997005344551
100506388	LOC100506388	-0.71008501582899	6.33497168006452e-07	6.38138125180939e-06
285195	SLC9A9	-0.710244680010814	1.22579727287836e-07	1.523352920799e-06
80332	ADAM33	-0.710958365764033	4.51898060978877e-10	1.04560814182729e-08
89765	RSPH1	-0.711234072994176	6.63148402458888e-05	0.000356878300066516
221476	PI16	-0.711737363292611	2.84879863268893e-05	0.000172817986284947
54503	ZDHHC13	-0.711858019316645	1.43760403226245e-06	1.30376289020754e-05
374900	ZNF568	-0.71203857632024	4.61652760487866e-12	1.7065823823738e-10
100509814	LOC100509814	-0.712228254409445	2.52971622922128e-05	0.000156266119681695
139538	VENTXP1	-0.712657289350608	2.08765235623482e-08	3.18140065591436e-07
158062	LCN6	-0.712905626417594	1.34681865332675e-09	2.76477620949191e-08
84789	MGC2889	-0.713879047379788	3.07517822417939e-11	9.28291838102765e-10
30818	KCNIP3	-0.713892965430936	5.60477644924789e-07	5.7559199053128e-06
147040	KCTD11	-0.714187344452164	2.51778594157781e-05	0.000155732465739357
4293	MAP3K9	-0.714544857414091	2.94041263760115e-06	2.43665455305941e-05
5348	FXYD1	-0.715103751736273	8.41450722986281e-07	8.21358320472478e-06
2059	EPS8	-0.71561590032344	0.000199939211841424	0.000910112905849598
388536	ZNF790	-0.715770148141477	8.39365557733103e-05	0.000437890625998193
781	CACNA2D1	-0.716052509436163	0.000539588631870547	0.00209149990485641
114905	C1QTNF7	-0.716743724695764	5.1358174074771e-08	7.03369146681035e-07
57453	DSCAML1	-0.718003634355809	1.07102533848298e-06	1.01002071345329e-05
83604	TMEM47	-0.718064523260882	3.47400310326724e-06	2.82441824465374e-05
83643	CCDC3	-0.718687976780083	0.000661718954985928	0.00248351272278776
399948	C11orf92	-0.718865221388553	0.000396627600082614	0.00161336139840181
157753	TMEM74	-0.719618998719605	7.83105995973175e-13	3.48749345547866e-11
654466	KGFLP2	-0.719929414570988	0.00027240163907283	0.00117935015981772
1528	CYB5A	-0.72025557535486	5.44078969097389e-05	0.000300041820277952
1393	CRHBP	-0.721013744561168	2.07401057224103e-09	4.10185978064848e-08
23037	PDZD2	-0.721032631054655	3.00677148820176e-07	3.36741410200827e-06
84074	QRICH2	-0.721246066247267	2.65852222879489e-12	1.04393880133612e-10
4303	FOXO4	-0.721530137510597	1.35209578211399e-10	3.52385056573478e-09
5619	PRM1	-0.721603543223138	8.67455775967262e-09	1.4672328392969e-07
283298	OLFML1	-0.721918274532496	0.000106363064164617	0.000535550336643708
57184	C15orf17	-0.722293970766365	4.57640006705132e-10	1.0576010264845e-08
608	TNFRSF17	-0.723379736669618	0.0173679904356157	0.0379369826860818
170850	KCNG3	-0.723684131457421	2.75358791202597e-06	2.29692192203242e-05
55073	LRRC37A4	-0.723857551525005	3.57895064806896e-07	3.91101610369522e-06
84417	C2orf40	-0.723997980471025	2.41412849924743e-07	2.76754755331654e-06
728485	LOC728485	-0.724516364187132	3.95655854095007e-06	3.15973770061443e-05
10742	RAI2	-0.724795790633963	5.95009300504322e-07	6.05795644467203e-06
56998	CTNNBIP1	-0.724957784758989	9.87277355436241e-10	2.10166928640235e-08
1428	CRYM	-0.725433960293886	8.6961246689565e-06	6.20865905731195e-05
3670	ISL1	-0.725620775779399	2.16903477383737e-10	5.33160015122336e-09
100131860	LOC100131860	-0.725968643625544	4.97899726441461e-08	6.84368055363656e-07
3268	AGFG2	-0.726844969193852	1.92191998202561e-17	2.71464026117901e-15
9951	HS3ST4	-0.727414955120892	1.37412829986435e-10	3.56275703171678e-09
55200	PLEKHG6	-0.728077407915724	1.07083994971323e-07	1.35208724004151e-06
63898	SH2D4A	-0.72820389528595	5.21499278063498e-07	5.40760749229186e-06
23266	LPHN2	-0.728478718875226	5.11282240328799e-06	3.93056009857968e-05
9420	CYP7B1	-0.729513360163347	0.000591021568221696	0.00225575019595322
5337	PLD1	-0.729917852977518	3.35746914789124e-07	3.69243570959544e-06
389558	FAM180A	-0.730012204380351	4.68563815448788e-10	1.07758290826236e-08
259173	ALS2CL	-0.730766857237278	1.16017408432535e-06	1.08330611218677e-05
58476	TP53INP2	-0.731443373046018	1.72950460809044e-05	0.000113937813147678
201501	ZBTB7C	-0.731618418707828	4.03395245945768e-09	7.45611505860893e-08
115196	ZNF554	-0.732470944585814	1.96865665093202e-11	6.31538380206616e-10
2788	GNG7	-0.732654028814577	3.17054851847431e-06	2.61135647559457e-05
92285	ZNF585B	-0.73340688867318	1.66340040855516e-06	1.47877780801895e-05
7006	TEC	-0.733460056195217	9.9851323911066e-10	2.12108418368658e-08
84327	ZBED3	-0.733691216375678	2.11564604876983e-09	4.16678800885188e-08
4602	MYB	-0.733921725362545	4.13243466844001e-07	4.42140141150729e-06
92840	REEP6	-0.733994206911068	4.05528708770695e-11	1.17361496496987e-09
26060	APPL1	-0.734356133714976	6.47757914733348e-11	1.80031043350339e-09	Colorectal cancer,Pathways in cancer
286046	XKR6	-0.734904204825154	6.85983439888256e-08	9.15628248714036e-07
347733	TUBB2B	-0.735954201064604	1.31542078533395e-07	1.62195239114109e-06
23308	ICOSLG	-0.736280256498103	7.34290894763118e-13	3.29334686378709e-11
84649	DGAT2	-0.736447767037513	0.00408607075966245	0.0112851395400746	Fat digestion and absorption,Metabolic pathways,Glycerolipid metabolism
339145	FAM92B	-0.736605206142911	0.000207845451132949	0.00093977325695015
65251	ZNF649	-0.736734811843034	2.40189945399331e-05	0.00014978830631213
83473	KATNAL2	-0.737109442245788	2.4957558444815e-09	4.82997657142141e-08
81577	GFOD2	-0.737977190742275	2.66288195126588e-11	8.24883251908498e-10
1824	DSC2	-0.737999505360438	0.000928208025708394	0.00328561685105344
10265	IRX5	-0.740188513304589	9.79767758029029e-10	2.08829553560985e-08
9627	SNCAIP	-0.740202396024233	8.64306481346886e-06	6.17310519715189e-05
100506898	LOC100506898	-0.740359740039538	8.01810114482238e-12	2.81034445126024e-10
7851	MALL	-0.740407628202313	2.66255007345951e-05	0.000163351978088714
140576	S100A16	-0.740628368678288	7.91612339110412e-08	1.04119852274793e-06
389741	MGC21881	-0.74089915752157	2.28609498945095e-10	5.60478236597645e-09
2752	GLUL	-0.741400770379723	0.000321088849220789	0.00135380901073778
10891	PPARGC1A	-0.742411334172802	4.80573943340612e-08	6.63928688000566e-07
627	BDNF	-0.743163984402652	1.97468602440331e-08	3.01897272890804e-07
92736	OTOP2	-0.743954123965167	2.67528887844021e-09	5.15108775200792e-08
89919	C14orf56	-0.744217501049578	1.80331521755182e-05	0.000118142426869517
146861	SLC35G3	-0.745029427437747	9.11863475931853e-09	1.53003900788672e-07
147906	DACT3	-0.745066855497764	4.42886569604398e-08	6.19550192380077e-07
57153	SLC44A2	-0.74617534782552	9.76575775607419e-07	9.3588099771755e-06
440387	CTRB2	-0.74621259519929	5.85923235047414e-07	5.98153671507141e-06
84771	DDX11L2	-0.746304928075706	3.15896820217427e-12	1.21771468762836e-10
387837	CLEC12B	-0.746679666147495	1.8567255105352e-06	1.63452296455348e-05
3709	ITPR2	-0.749822476831104	1.10853330590276e-06	1.04176811722054e-05	Salivary secretion,Pancreatic secretion,Oocyte meiosis,Serotonergic synapse,Gap junction,Long-term depression,Estrogen signaling pathway,GnRH signaling pathway,Retrograde endocannabinoid signaling,Long-term potentiation,Dopaminergic synapse,Calcium signaling pathway,Glutamatergic synapse,Vascular smooth muscle contraction,Gastric acid secretion,Phosphatidylinositol signaling system,Cholinergic sy…
56654	NPDC1	-0.749841659262437	9.30986604937909e-10	2.00463975786801e-08
221981	THSD7A	-0.750537427160465	1.18709413727331e-07	1.48256064868261e-06
79661	NEIL1	-0.751296826207855	1.34902377078069e-08	2.14202792865488e-07
2134	EXTL1	-0.751588671991641	1.06539205533903e-08	1.74925294330028e-07
285016	FAM150B	-0.752170202346813	2.75059792580444e-08	4.04763475546557e-07
9400	RECQL5	-0.752359897490773	4.57393081262424e-12	1.69414458885595e-10
163747	C1orf177	-0.752360565142734	4.77613931775935e-07	5.00265572037804e-06
1592	CYP26A1	-0.753455457346176	0.000174781940523071	0.000812800439380876
374569	ASPG	-0.753624453587528	2.84634913358987e-05	0.000172724751687898
80022	MYO15B	-0.75468452015293	1.81618113133999e-10	4.55296162554595e-09
7089	TLE2	-0.755187410324786	1.64772547755223e-12	6.88443711117682e-11
100128252	LOC100128252	-0.755435688332188	1.522513450791e-07	1.84485352644823e-06
4199	ME1	-0.755775456332209	0.0013782464447204	0.00455016055454788	PPAR signaling pathway,Pyruvate metabolism,Metabolic pathways
26084	ARHGEF26	-0.755933243039925	3.47887499007316e-05	0.000204614195536263
2006	ELN	-0.756491952915278	1.58631175528238e-10	4.05731386381482e-09
8030	CCDC6	-0.756650808411875	4.05468253166831e-14	2.45971077810532e-12	Thyroid cancer,Pathways in cancer
2045	EPHA7	-0.756742092596214	8.63269271267178e-09	1.46145773678657e-07
134957	STXBP5	-0.757221401331433	5.3272683966787e-09	9.54822054393349e-08
55605	KIF21A	-0.75731432942681	7.27939197218814e-09	1.25251865325095e-07
90527	DUOXA1	-0.757364546174486	7.76806322623559e-06	5.61811741241731e-05
11283	CYP4F8	-0.75790989123844	1.12904835622694e-05	7.78658943218961e-05
114771	PGLYRP3	-0.757922230773866	0.000206378797751847	0.000934481221303639
8309	ACOX2	-0.758084457190409	1.04335589467984e-05	7.27623222841448e-05	PPAR signaling pathway,Peroxisome,Primary bile acid biosynthesis,Metabolic pathways
144100	PLEKHA7	-0.758491661351861	8.87442038604447e-12	3.0876131368872e-10
256691	MAMDC2	-0.758721859547545	2.75484395184916e-05	0.000168196553150481
220965	FAM13C	-0.759474295116454	1.23717293911756e-08	1.9810467190083e-07
8786	RGS11	-0.759838630174695	9.83115448290187e-09	1.63366339682075e-07
55616	ASAP3	-0.760260882350819	1.59330965364292e-07	1.91957809131124e-06	Fc gamma R-mediated phagocytosis,Endocytosis
89944	GLB1L2	-0.760553656199588	4.59215728715306e-13	2.16747533600863e-11
2529	FUT7	-0.761151129388509	4.81233885595549e-05	0.000269659800323809
8000	PSCA	-0.761624446958592	0.000161015287352643	0.000758470966581254
118611	C10orf90	-0.762673694833167	1.64612851919937e-10	4.18767130146324e-09
5276	SERPINI2	-0.762702502489675	1.10319464553357e-08	1.79537102803215e-07
2206	MS4A2	-0.763012005523632	0.00157905918436432	0.00510362930028405
100291666	LOC100291666	-0.764321012785359	3.53470055396407e-08	5.05296656985484e-07
53354	PANK1	-0.765024739909225	2.20403882202392e-08	3.3426156077281e-07	Pantothenate and CoA biosynthesis,Metabolic pathways
55640	FLVCR2	-0.765127366707768	8.11246555051064e-07	7.95156061494121e-06
158833	AWAT1	-0.765429673379886	4.71855405915155e-08	6.54751265964527e-07
54873	PALMD	-0.766089258957511	6.82089269750804e-06	5.03506380989605e-05
152831	KLB	-0.766138281871913	9.68022725729474e-08	1.24118980923704e-06
131583	FAM43A	-0.76708863948318	5.50065640430496e-05	0.000302736038860948
55786	ZNF415	-0.76738446521513	9.01043160532903e-08	1.16648727082122e-06
6097	RORC	-0.76789679316732	1.09583741367595e-08	1.78800989040041e-07
3977	LIFR	-0.768246566733975	2.90734258965918e-05	0.000175805984646899	Jak-STAT signaling pathway,Cytokine-cytokine receptor interaction
9920	KBTBD11	-0.768373722903743	1.35085616369227e-07	1.66347785362418e-06
83650	SLC35G5	-0.768478137402945	2.66361680525987e-08	3.94786807150772e-07
57412	AS3MT	-0.768976587595381	9.42003664534543e-10	2.018073405239e-08
140807	KRT72	-0.769317745082776	8.20131609461086e-08	1.07571940209771e-06
163688	CALML6	-0.769486374970527	8.95085593116457e-10	1.9339366462232e-08
100506600	MAST4-AS1	-0.770037341950631	1.69701291704319e-06	1.50512481166244e-05
29116	MYLIP	-0.770284378798224	1.24407606998523e-07	1.54302934315927e-06
84419	C15orf48	-0.770471334909097	0.000151968182016393	0.000721963298449869
405753	DUOXA2	-0.770651627203002	8.4918516865256e-08	1.10768626375514e-06
50937	CDON	-0.771209050495622	4.94464342383814e-10	1.12891756433033e-08
26050	SLITRK5	-0.771219557276965	3.07468367923042e-10	7.33292613882276e-09
83394	PITPNM3	-0.771574823796316	3.47499731408878e-09	6.51200734294637e-08
4856	NOV	-0.771670026925236	2.01365388784333e-06	1.75552405044729e-05
23017	FAIM2	-0.772457786035401	3.12278100803291e-11	9.39586952453823e-10
116173	CMTM5	-0.773157182769729	4.09788247752913e-09	7.55215400702959e-08
57569	ARHGAP20	-0.774001004451437	4.08208996081513e-10	9.51259784176779e-09
145501	ISM2	-0.774398668863024	1.02860329082289e-09	2.17638095646099e-08
337880	KRTAP11-1	-0.774721706901962	2.62542479883976e-07	2.9898565082816e-06
90203	SNX21	-0.774850973086729	1.79189298248139e-16	1.94914703904743e-14
341276	OR10A2	-0.775301798724679	4.02006673385364e-07	4.31826351144426e-06
623	BDKRB1	-0.77565548773847	1.02250401084514e-06	9.7348759624074e-06
6038	RNASE4	-0.77615839791592	2.30355761648086e-07	2.66012416150905e-06
284297	SSC5D	-0.777624323120016	2.95117012111427e-05	0.00017820102274918
26108	PYGO1	-0.779138418346971	1.63456834709439e-06	1.4558811814332e-05
660	BMX	-0.77928976660651	1.68456518870316e-05	0.000111403792196313
200958	MUC20	-0.779451088925884	7.31061572685683e-05	0.00038943997709603
8808	IL1RL2	-0.780325080959304	2.75812071566944e-11	8.47450499764213e-10
100131232	LOC100131232	-0.781600653750995	2.37327853875884e-06	2.02338031094993e-05
55366	LGR4	-0.781734382270375	1.66056100294853e-12	6.90756881380369e-11
79152	FA2H	-0.782565069100741	0.00132153238596472	0.00439435057434193
10497	UNC13B	-0.783348032882323	1.11722473539035e-08	1.8119719423079e-07	Synaptic vesicle cycle
10586	MAB21L2	-0.783901531467561	4.77549465981524e-08	6.6023219449469e-07
8792	TNFRSF11A	-0.784846121136994	4.35912681499654e-07	4.62784951095579e-06	Cytokine-cytokine receptor interaction,Osteoclast differentiation,NF-kappa B signaling pathway
283521	LINC00282	-0.786026491144033	5.48622467557216e-09	9.78678364133404e-08
23556	PIGN	-0.786224581687332	1.48151256018712e-09	3.01187843465752e-08	Glycosylphosphatidylinositol(GPI)-anchor biosynthesis,Metabolic pathways
1381	CRABP1	-0.786425738897591	8.6472679628042e-07	8.39747771841946e-06
685	BTC	-0.786450487123256	4.51591934077649e-07	4.76702762760049e-06	ErbB signaling pathway
116154	PHACTR3	-0.78712283858558	0.00221351603692407	0.00678275635728165
116511	MAS1L	-0.787153744624268	5.84179033048474e-07	5.97339630389436e-06
10991	SLC38A3	-0.788176656100005	5.51933327667526e-09	9.82732087748191e-08
8522	GAS7	-0.788264396629643	2.02178534075315e-07	2.36943226900526e-06
3356	HTR2A	-0.788480677515938	0.000970653360788936	0.00341035013173421
85453	TSPYL5	-0.789040735924412	1.40775760270463e-06	1.2779198151746e-05
79170	PRR15L	-0.790619344721774	0.000652691827124741	0.0024549877209837
5598	MAPK7	-0.791773880483723	3.15694895170425e-15	2.62068301793449e-13
25992	SNED1	-0.792486699841947	3.24524416691961e-11	9.68812876140182e-10
319101	KRT73	-0.793398052530236	9.07363463412942e-11	2.44639149174028e-09
911	CD1C	-0.793791058481279	1.85353873647394e-05	0.000120930464202834	Hematopoietic cell lineage
4745	NELL1	-0.794084146802358	7.0137107386119e-06	5.15328040177436e-05
195814	SDR16C5	-0.794179689904733	0.000243363278671937	0.00107069660051691	Retinol metabolism
388335	TMEM220	-0.794804036932448	2.16464846159849e-07	2.51660328210532e-06
100507372	LOC100507372	-0.79503291835191	2.58015496842866e-08	3.83919756976802e-07
1775	DNASE1L2	-0.795978780471266	0.000147092330655328	0.000702502281683923
440097	DBX2	-0.796227716217375	3.40299099524631e-11	1.00795634690183e-09
2219	FCN1	-0.797239361656749	3.584666477187e-07	3.91500187038191e-06
53833	IL20RB	-0.797856074310983	8.86227136204532e-05	0.000458420907541492
170692	ADAMTS18	-0.798248101051443	2.89626209495727e-12	1.12710563162115e-10
118491	TTC18	-0.79832181272441	0.000397950395203868	0.00161774385733428
55138	FAM90A1	-0.798583787680574	1.50209923124717e-05	0.000100460184274965
374899	ZNF829	-0.799083989245166	2.12314604796194e-12	8.64188930102702e-11
57188	ADAMTSL3	-0.799129980233491	7.31703775985435e-08	9.70494559781102e-07
11092	C9orf9	-0.79931130956083	5.66652471838448e-13	2.6094966750575e-11
93986	FOXP2	-0.800553797951101	3.94983039357477e-06	3.15663691384886e-05
5064	PALM	-0.801089204240914	4.25344736303244e-09	7.79332025557745e-08
7177	TPSAB1	-0.801633750398322	0.000775425985220005	0.0028376812881398
258010	SVIP	-0.80167784986941	5.60185324113742e-10	1.26523002738673e-08	Protein processing in endoplasmic reticulum
6550	SLC9A3	-0.801987248037388	1.47991694002608e-11	4.84608787610269e-10
84448	ABLIM2	-0.803020586646038	4.88719561625145e-06	3.78632629671679e-05
151790	WDR49	-0.803909896952095	2.75181372519663e-13	1.36344446012557e-11
54346	UNC93A	-0.804518060732107	0.000577165537631676	0.00221313049650622
930	CD19	-0.80455619913164	0.000352746993340596	0.0014628488919714
158584	FAAH2	-0.805368305871501	8.32042876356632e-07	8.12594196119813e-06
2619	GAS1	-0.806198293544761	6.41249684258939e-07	6.44210869106631e-06	Hedgehog signaling pathway
199731	CADM4	-0.807410901478702	9.55336552433884e-07	9.19717951572539e-06
79656	BEND5	-0.807455068752795	1.96092552279711e-06	1.71508490619135e-05
10811	NOXA1	-0.808080893819178	1.40864272645876e-08	2.22363476928149e-07
5333	PLCD1	-0.80809652090015	5.9956034466253e-07	6.08791772716079e-06	Inositol phosphate metabolism,Calcium signaling pathway,Phosphatidylinositol signaling system,Metabolic pathways
386618	KCTD4	-0.808500313143826	1.13335534442718e-09	2.36766187681823e-08
2872	MKNK2	-0.809120108974065	5.4916134823332e-13	2.53511630195416e-11	HIF-1 signaling pathway,MAPK signaling pathway,Insulin signaling pathway
9649	RALGPS1	-0.810073071888256	1.66847025356084e-14	1.13594016148008e-12
125206	SLC5A10	-0.810142524080371	3.95053820792936e-06	3.15663691384886e-05
4925	NUCB2	-0.811015882217087	1.09120156833148e-09	2.29224995380798e-08
26532	OR10H3	-0.812044624539142	2.44413945064203e-07	2.79686985382719e-06
285755	PPIL6	-0.812959895145893	1.50788623877018e-11	4.92064876572469e-10
154796	AMOT	-0.813249106518339	6.95626210359776e-09	1.20128807331017e-07
114815	SORCS1	-0.813337067482384	1.17048077728263e-07	1.46325559257783e-06
84708	LNX1	-0.81342071409478	2.39323943569539e-06	2.03764475031069e-05
147686	ZNF418	-0.813487945939249	1.36802588753313e-18	2.39746536790181e-16
57447	NDRG2	-0.8140515614428	7.68371418943488e-05	0.000405774716694849
4013	VWA5A	-0.814825448075411	4.06831110990598e-07	4.36760773551847e-06
54578	UGT1A6	-0.817047872871673	0.00231478331207606	0.00703128172588215	Metabolic pathways,Pentose and glucuronate interconversions,Metabolism of xenobiotics by cytochrome P450,Starch and sucrose metabolism,Drug metabolism - other enzymes,Ascorbate and aldarate metabolism,Chemical carcinogenesis,Porphyrin and chlorophyll metabolism,Retinol metabolism,Steroid hormone biosynthesis,Drug metabolism - cytochrome P450
4854	NOTCH3	-0.817131998573868	1.33492012090519e-06	1.22176175669113e-05
84144	SYDE2	-0.817415406539858	8.54701804868219e-07	8.31719334742456e-06
6699	SPRR1B	-0.817820970551177	0.00513132084527738	0.0137021035043122
7644	ZNF91	-0.818079733462524	0.000358444402432165	0.00148095987881108
5468	PPARG	-0.818453771050163	2.04408175932346e-05	0.000131102458348746	PPAR signaling pathway,Thyroid cancer,Osteoclast differentiation,Transcriptional misregulation in cancer,Pathways in cancer
84206	MEX3B	-0.818751163254516	6.17203062273796e-11	1.72044217373433e-09
169166	SNX31	-0.819402812398413	1.25399564016518e-08	2.00459252376742e-07
7010	TEK	-0.819936207299094	3.21540298392876e-05	0.000191835917784646
55879	GABRQ	-0.820700084480113	1.5129861360663e-07	1.83565952546967e-06
64102	TNMD	-0.82128608119009	1.10768021425469e-11	3.76336692416532e-10
5916	RARG	-0.821491263445638	4.03330596776823e-12	1.52068490143325e-10
55512	SMPD3	-0.822245946497873	8.45109337247361e-07	8.23655222764202e-06
79843	FAM124B	-0.822462081948734	7.65874073238784e-07	7.5498430125992e-06
387496	RASL11A	-0.822621343017563	1.10950427626367e-11	3.76336692416532e-10
212	ALAS2	-0.824527495755341	6.10585482090798e-06	4.58229635984637e-05
284353	NKPD1	-0.825340434721941	9.34830988855209e-08	1.20692674802609e-06
345630	FBLL1	-0.825787568145692	2.05509363306647e-06	1.78671369742991e-05
100131662	LOC100131662	-0.825812029226191	5.88089288953759e-12	2.11611520380756e-10
79083	MLPH	-0.82709554302194	4.22363970977702e-08	5.92593245270198e-07
29094	LGALSL	-0.827796401919223	0.000647652149539492	0.00243902256189497
1740	DLG2	-0.829562809689234	3.69426887593979e-13	1.7837098728294e-11
3884	KRT33B	-0.830379153215296	2.84317990946208e-08	4.16444386602581e-07
477	ATP1A2	-0.830871440462576	0.00089828602038741	0.00320306320796392	Salivary secretion,Pancreatic secretion,Carbohydrate digestion and absorption,Aldosterone-regulated sodium reabsorption,Proximal tubule bicarbonate reclamation,Bile secretion,Mineral absorption,Cardiac muscle contraction,Insulin secretion,Endocrine and other factor-regulated calcium reabsorption,Gastric acid secretion,Protein digestion and absorption
147947	ZNF542	-0.830970335978266	3.84357276346195e-11	1.11918925683145e-09
389432	SAMD5	-0.831267827279765	1.41847947234018e-05	9.54410272768666e-05
2263	FGFR2	-0.831345581468402	9.62365129762476e-11	2.57633448529199e-09
120376	C11orf93	-0.83191101263524	3.72880418659625e-05	0.000217220919789804
121391	KRT74	-0.832471771363094	1.35082924678513e-07	1.66347785362418e-06
1748	DLX4	-0.833027304530317	8.4314707838689e-06	6.03336285543617e-05
9073	CLDN8	-0.834829782681597	3.46525301860838e-06	2.81851499283201e-05	Cell adhesion molecules (CAMs),Tight junction,Leukocyte transendothelial migration
28513	CDH19	-0.834992571970881	7.15862057764646e-09	1.23285906890914e-07
5375	PMP2	-0.835154258637542	9.62575407547889e-13	4.1881987904963e-11
340481	ZDHHC21	-0.835327768436954	0.000502254407021877	0.00196855853421062
30845	EHD3	-0.836675411661776	3.01663063508365e-08	4.37180459649528e-07	Endocytosis
93035	PKHD1L1	-0.836884985692764	6.40309344714375e-12	2.27375890570525e-10
22871	NLGN1	-0.837004959075988	2.77717420810799e-10	6.71310041339208e-09
210	ALAD	-0.837299896327537	1.87514182547051e-19	3.90008893743741e-17	Metabolic pathways,Porphyrin and chlorophyll metabolism
55930	MYO5C	-0.838387682820291	2.38721021854885e-06	2.03342609390072e-05
148213	ZNF681	-0.83943383857761	2.54401274592322e-08	3.7943679465791e-07
83849	SYT15	-0.839534928313991	7.64101847427139e-09	1.31116551824601e-07
26167	PCDHB5	-0.839887628102139	7.72281868877556e-06	5.59180525334564e-05
6586	SLIT3	-0.840230126614868	1.69218302497491e-09	3.40145773915102e-08
8991	SELENBP1	-0.840463647698296	2.26567360435523e-08	3.42237863604401e-07
64131	XYLT1	-0.840859421633447	5.45302983319151e-07	5.60616489151633e-06
124976	SPNS2	-0.841235486977098	4.25893034693654e-08	5.9666006422256e-07
55503	TRPV6	-0.842203041127859	2.58615557687476e-06	2.17257730153168e-05
6920	TCEA3	-0.84238390576728	2.63367868930189e-05	0.000161948136947423
3579	CXCR2	-0.842449208353187	8.96518198678623e-08	1.16142367873992e-06	Endocytosis,Chemokine signaling pathway,Cytokine-cytokine receptor interaction
8490	RGS5	-0.84309460201483	0.000117814574588995	0.000583279218740756
1577	CYP3A5	-0.843098974682472	1.68637403747545e-07	2.01502534136981e-06	Linoleic acid metabolism,Metabolic pathways,Metabolism of xenobiotics by cytochrome P450,Drug metabolism - other enzymes,Chemical carcinogenesis,Retinol metabolism,Steroid hormone biosynthesis,Drug metabolism - cytochrome P450
219833	C11orf45	-0.843429993196529	1.35781218688625e-09	2.78131074255368e-08
55655	NLRP2	-0.844092410118797	0.00489638757187287	0.0131770123095177
2593	GAMT	-0.844709859955181	1.9973181353143e-06	1.74288798280746e-05
5243	ABCB1	-0.845504420790796	8.28069966868339e-09	1.40690128033367e-07
92610	TIFA	-0.845737376379583	1.49764134091345e-14	1.03452035253536e-12
129868	TRIM43	-0.846108919831995	0.000112622610986795	0.000560507009767831
79785	RERGL	-0.847581362341463	1.47767490555162e-07	1.8008984505715e-06
100131827	ZNF717	-0.847701949322369	3.86289282586607e-07	4.17073431347217e-06
204219	CERS3	-0.847870598299894	2.37422394954349e-05	0.0001484046786427	Sphingolipid metabolism,Metabolic pathways
441461	LOC441461	-0.848061656288325	1.91137888497101e-05	0.000124147797377647
56660	KCNK12	-0.848757963935869	3.38644652742813e-11	1.00462811010395e-09
1356	CP	-0.848961885017891	0.00310685906629583	0.00896395145545444	Porphyrin and chlorophyll metabolism
100128288	LOC100128288	-0.849239652294815	8.30683369949326e-13	3.65635910303044e-11
59352	LGR6	-0.849599875471977	1.23529555295223e-08	1.97971540480329e-07
391267	C21orf81	-0.850691055105683	0.000763907928025102	0.00280040390349237
163255	ZNF540	-0.851245573468813	9.96749203764663e-14	5.48414888943424e-12
9834	KIAA0125	-0.851435146461986	0.000163783338859206	0.000769524303180681
84671	ZNF347	-0.851634956444886	5.86857959145219e-07	5.98462316419266e-06
92293	TMEM132C	-0.853085349666775	1.19674740692409e-12	5.07866326700722e-11
114990	VASN	-0.853271931323859	3.86488299759842e-11	1.12366575261974e-09
9597	SMAD5-AS1	-0.854618421091241	9.72642889193379e-11	2.60017118132247e-09
10129	FRY	-0.85464443595547	2.58674709906013e-09	4.99585330039909e-08
6445	SGCG	-0.854951987389929	0.00707691902436621	0.0179647057905283
81607	PVRL4	-0.856251526213889	1.08122177003491e-05	7.50157054305382e-05	Adherens junction
730101	LOC730101	-0.856523637965956	2.4116666294055e-10	5.89736618795321e-09
91894	C11orf52	-0.856850053625416	3.60877452925349e-05	0.000211073162902289
84808	C1orf170	-0.857346395368344	2.0378931979368e-09	4.03464482817466e-08
440300	LOC440300	-0.857478812254139	4.10502739557921e-08	5.78094148185474e-07
3117	HLA-DQA1	-0.859340961895127	4.37693356341459e-07	4.64356126829012e-06
158866	ZDHHC15	-0.860346867630844	7.42154235492973e-20	1.63334339711343e-17
255189	PLA2G4F	-0.861051041458551	3.73336446905413e-06	3.01071109100074e-05
114569	MAL2	-0.861884730527103	0.000833894547899149	0.00300516414853146
26353	HSPB8	-0.86196057172676	0.00207355587019201	0.00642853267078201
7276	TTR	-0.862533277155353	4.06749617140711e-10	9.49266338301139e-09
80108	ZFP2	-0.863400284737458	1.10478091801888e-08	1.79640794118069e-07
79686	LINC00341	-0.864562705009247	3.07621036309255e-10	7.33292613882276e-09
2257	FGF12	-0.864874217544292	4.966629571394e-10	1.13257105900933e-08
81621	KAZALD1	-0.864877416313482	4.66856947842647e-09	8.45569516920362e-08
171177	RHOV	-0.865256905156061	2.09604148709262e-05	0.000133981010557926
22915	MMRN1	-0.865592923819283	6.60601356558048e-06	4.8936210863304e-05
55224	ETNK2	-0.866382392610668	3.19372450601511e-08	4.59677746960821e-07	Glycerophospholipid metabolism,Metabolic pathways
283481	LOC283481	-0.8664778298125	4.84300397665028e-09	8.72986059676761e-08
161931	ADAD2	-0.866494076821878	1.40101919618322e-11	4.61970214741461e-10
57336	ZNF287	-0.86718277963645	1.37088569420637e-10	3.55922545051357e-09
9312	KCNB2	-0.867637987984998	3.22622547559388e-08	4.63650490330792e-07
400961	PAIP2B	-0.868365102146973	4.15167584312467e-06	3.29332643264127e-05
170626	XAGE3	-0.868965938688916	0.000143069718064663	0.000685301582689132
642620	LOC642620	-0.869500370993115	3.79244548797548e-08	5.376750243514e-07
51378	ANGPT4	-0.869629128107776	6.63987391855232e-08	8.88147658349397e-07
4133	MAP2	-0.870504725947381	3.29885919578439e-07	3.6364302853006e-06
6698	SPRR1A	-0.870709740021461	0.00226801951200437	0.00691141608496324
5239	PGM5	-0.871466354948333	9.95430324149766e-15	7.41752352172544e-13
64388	GREM2	-0.872149259634467	1.70416388344232e-10	4.30636980265858e-09
2304	FOXE1	-0.872410678670719	4.23122969528819e-05	0.000242020200793955
158326	FREM1	-0.873290886935911	5.15265900180701e-06	3.95636417554569e-05
257194	NEGR1	-0.873341931266632	5.73115475091989e-10	1.28981648003164e-08
230	ALDOC	-0.873753625030242	2.22338104867707e-05	0.00014083645618578
22949	PTGR1	-0.874397421319414	3.69884911034438e-07	4.02345500640736e-06
7772	ZNF229	-0.87456329258055	5.36548677923365e-14	3.15380646802967e-12
8190	MIA	-0.875289944941797	0.000607320752366409	0.00231143371808547
164832	LONRF2	-0.875997636506204	3.37563360561941e-09	6.33835488626573e-08
148268	ZNF570	-0.876693507091166	1.17008910161702e-11	3.93361925866879e-10
1910	EDNRB	-0.877652019927425	4.88787017605687e-09	8.80235193360878e-08
54558	SPATA6	-0.877922106142075	9.06059423347286e-10	1.95541467567778e-08
148252	DIRAS1	-0.879054700052474	1.79718291734029e-07	2.1366382585741e-06
2798	GNRHR	-0.87930348806224	9.80226060456733e-09	1.63029337840638e-07
79667	FLJ13197	-0.879657244524921	7.72697282028075e-10	1.70039342854276e-08
4051	CYP4F3	-0.882510689373999	0.000749254027786861	0.00275682950698326
222553	SLC35F1	-0.882663333910343	8.91057089836726e-12	3.09450230079628e-10
147495	APCDD1	-0.883924268064864	2.02181549218277e-06	1.76101711093158e-05
21	ABCA3	-0.884139272967391	1.78338695581596e-07	2.12290345363074e-06
6338	SCNN1B	-0.884269201584425	3.67056446028327e-09	6.85135833725656e-08	Aldosterone-regulated sodium reabsorption,Taste transduction
6424	SFRP4	-0.884475976761113	0.0199234296489197	0.0424651748834575	Wnt signaling pathway
25791	NGEF	-0.884503209937402	0.00101159548548794	0.00353559776404218
147948	ZNF582	-0.885130851609982	4.22194192023794e-11	1.21073779885369e-09
257000	PLAC2	-0.885722097122327	7.79917545350807e-09	1.32986480908601e-07
1675	CFD	-0.886615404064353	4.90534439680363e-08	6.75716545839172e-07	Complement and coagulation cascades
3929	LBP	-0.886631144429475	8.98548678628987e-09	1.51037574071144e-07
51760	SYT17	-0.88666594920364	6.59887626755853e-09	1.1479497345228e-07
4902	NRTN	-0.886751157478802	1.43185920170875e-05	9.62382736197965e-05
5988	RFPL1	-0.886837007345736	6.4364734700543e-06	4.79396954484479e-05
145270	PRIMA1	-0.887217049639225	1.40730153271603e-13	7.46106333605497e-12
416	ARSF	-0.887956743145482	6.1034336877558e-08	8.26912594188647e-07
8681	JMJD7-PLA2G4B	-0.888340606490981	8.34603155815824e-08	1.09162132501857e-06
338328	GPIHBP1	-0.889518274291833	1.42394685769103e-05	9.57408247798155e-05
4692	NDN	-0.889733465691762	1.59541833031072e-06	1.42548356336426e-05
729230	CCR2	-0.890155779291881	0.001260682698719	0.00422467093460596
284244	LOC284244	-0.890429982442271	2.5251801252904e-11	7.91292785287606e-10
27141	CIDEB	-0.890665517735758	1.9000861970385e-07	2.24627929115226e-06
1382	CRABP2	-0.891382365630345	5.023023963769e-05	0.000279866866535931
7113	TMPRSS2	-0.891627196977131	2.28840455797081e-06	1.95896124236605e-05	Transcriptional misregulation in cancer
126823	KLHDC9	-0.892065143493129	9.59050713784948e-06	6.76302267504013e-05
25925	ZNF521	-0.894644286253021	2.67923120677575e-06	2.24141841953312e-05
89874	SLC25A21	-0.894758920247109	6.33380552881655e-05	0.000343357743056989
64097	EPB41L4A	-0.896210353307542	1.45881002769276e-12	6.13575497647574e-11
147923	ZNF420	-0.896339863659822	1.49726261897193e-09	3.03737294633246e-08
260293	CYP4X1	-0.897354535714809	0.000716694549533694	0.00265509448796716	Serotonergic synapse
2039	EPB49	-0.898404523488741	4.18133660722814e-11	1.20273796299403e-09
644596	LINC00087	-0.899359111066989	7.12057054194564e-12	2.50503789307444e-10
283078	MKX	-0.899630475125422	1.2199028194969e-12	5.16534690483621e-11
92129	RIPPLY1	-0.902752471333237	0.00128016635994803	0.00427331723011224
54941	RNF125	-0.902787436724924	1.15022626027631e-06	1.07720595884461e-05	RIG-I-like receptor signaling pathway
81578	COL21A1	-0.902870079187537	1.69837924653296e-08	2.63701591461274e-07
146330	FBXL16	-0.903065144491881	1.1883477632568e-09	2.47163275990785e-08
285386	TPRG1	-0.903625742157775	6.95149190940473e-06	5.11153408583152e-05
3815	KIT	-0.90380939610136	4.08292155181662e-07	4.38080817523997e-06
23171	GPD1L	-0.904017257939004	4.76118250240792e-10	1.08966023244347e-08	Glycerophospholipid metabolism
33	ACADL	-0.904600357910924	3.2842377401089e-14	2.05151048538089e-12
482	ATP1B2	-0.90530542502951	1.31421907756667e-07	1.6215270196287e-06
7079	TIMP4	-0.906059034836015	6.14683236420824e-08	8.32196682098493e-07
1149	CIDEA	-0.906623713523335	8.69623648598664e-08	1.13122795855855e-06
146433	IL34	-0.907151511010142	9.48751721423238e-11	2.54348779481269e-09
65982	ZSCAN18	-0.907564144775138	2.53849563458759e-17	3.45655445149923e-15
140612	ZFP28	-0.908688197449888	1.16612390661565e-14	8.47045011372798e-13
84866	TMEM25	-0.909042638776164	1.48765000213985e-07	1.81188877673751e-06
1511	CTSG	-0.909696282608141	0.000114749156900728	0.000569891706287086
57662	CAMSAP3	-0.90974775887031	1.39142646193653e-08	2.20196727801612e-07
79085	SLC25A23	-0.91075308383424	1.30489982838682e-07	1.61107886835469e-06
11001	SLC27A2	-0.911777707100267	4.77999714456955e-06	3.71239252996585e-05	PPAR signaling pathway,Peroxisome
56901	NDUFA4L2	-0.912482064881154	0.00129829474741234	0.00432848770200342
443	ASPA	-0.913676279851097	9.21289523401521e-15	6.91954238469071e-13	Histidine metabolism,Alanine, aspartate and glutamate metabolism
285313	IGSF10	-0.91375625685685	9.14854145296641e-12	3.16552914223575e-10
6272	SORT1	-0.915825113090493	2.43682965734865e-06	2.06917339276078e-05	Lysosome,Neurotrophin signaling pathway
1080	CFTR	-0.91612841808863	2.44252089774872e-10	5.96510877828258e-09
79153	GDPD3	-0.917517578827038	5.49282311048897e-05	0.000302401515581796
8456	FOXN1	-0.918113934032981	5.00527877162263e-06	3.86042833376126e-05
57864	SLC46A2	-0.918570996752605	4.97014131498039e-13	2.31129888620722e-11
4916	NTRK3	-0.918579980653812	7.12814780432145e-17	8.53888946154381e-15
2125	EVPL	-0.918763496866283	2.08969033671741e-12	8.54245550821821e-11
55	ACPP	-0.918987359472572	9.97859002363117e-06	7.00277246485974e-05	Riboflavin metabolism
6327	SCN2B	-0.919181773456747	1.58304883569364e-07	1.90964724749354e-06
873	CBR1	-0.91961381259576	5.60489975934078e-14	3.28433243792702e-12
80095	ZNF606	-0.919876854437925	6.20099393322984e-08	8.37134180986028e-07
6610	SMPD2	-0.921423622035985	1.70238126236035e-16	1.87331221817991e-14	Sphingolipid metabolism,Metabolic pathways
7691	ZNF132	-0.92216392731752	2.86266594009989e-11	8.72490793047837e-10
56920	SEMA3G	-0.923104062616436	1.553056753193e-08	2.42330627928144e-07	Axon guidance
134466	ZNF300P1	-0.923213200199948	1.35889645008414e-07	1.67011903316509e-06
728978	LOC728978	-0.9232261694902	5.68770449557681e-07	5.82528046470683e-06
224	ALDH3A2	-0.924028387251312	4.61141233191515e-09	8.36818803510624e-08	Fatty acid metabolism,Histidine metabolism,Glycolysis / Gluconeogenesis,Tryptophan metabolism,Propanoate metabolism,Lysine degradation,Pyruvate metabolism,Metabolic pathways,Pentose and glucuronate interconversions,Ascorbate and aldarate metabolism,Valine, leucine and isoleucine degradation,beta-Alanine metabolism,Glycerolipid metabolism,Arginine and proline metabolism
574036	C1orf133	-0.924486283729341	4.45201404464206e-12	1.6522209769204e-10
112802	KRT71	-0.924527878669456	5.15722801759169e-11	1.46124033965506e-09
64236	PDLIM2	-0.924764312815328	4.44378630713585e-14	2.64508481129424e-12
10418	SPON1	-0.925676846906618	0.000546851428636799	0.00211618421382308
6340	SCNN1G	-0.926095960922636	8.87950688202032e-07	8.60534699211463e-06
9077	DIRAS3	-0.926407196869845	1.62817220826301e-10	4.14756600077981e-09
90649	ZNF486	-0.927394560971534	7.49504734203252e-10	1.65529476129113e-08
5655	KLK10	-0.929508378599468	0.00815984506908168	0.0202386826919813
100169890	PEG3-AS1	-0.929841098084641	3.77464299860096e-10	8.85287088407936e-09
284427	SLC25A41	-0.929899800446132	1.83132693052637e-08	2.82030307681632e-07
9796	PHYHIP	-0.92995442590462	1.61581701235848e-14	1.10406384811946e-12
80034	CSRNP3	-0.930072991739198	3.29464761956199e-09	6.2109358063197e-08
200162	SPAG17	-0.930175015742127	0.00038444564564969	0.0015702207024626
8613	PPAP2B	-0.932787893010496	1.62063337164403e-07	1.94506834655083e-06	Fc gamma R-mediated phagocytosis,Sphingolipid metabolism,Glycerophospholipid metabolism,Fat digestion and absorption,Ether lipid metabolism,Metabolic pathways,Glycerolipid metabolism
22865	SLITRK3	-0.934385181155633	4.51709043160045e-11	1.28757485841719e-09
217	ALDH2	-0.934554390718497	3.16390082482188e-08	4.56426455117406e-07	Fatty acid metabolism,Histidine metabolism,Glycolysis / Gluconeogenesis,Tryptophan metabolism,Propanoate metabolism,Lysine degradation,Pyruvate metabolism,Metabolic pathways,Pentose and glucuronate interconversions,Ascorbate and aldarate metabolism,Valine, leucine and isoleucine degradation,beta-Alanine metabolism,Glycerolipid metabolism,Arginine and proline metabolism
343990	C2orf55	-0.937652658803377	2.67887022619014e-08	3.96711540790321e-07
79730	NSUN7	-0.937985871311602	4.43725624274442e-12	1.64997934983151e-10
353144	LCE3C	-0.938113551401742	0.00590637448587835	0.0154065531827756
83850	ESYT3	-0.940635451132649	2.02947576707056e-07	2.3769732576327e-06
810	CALML3	-0.94067552621185	3.3635289904826e-12	1.28349825005774e-10
8745	ADAM23	-0.942350948789121	0.000332887328446756	0.00139362054092275
399668	LINC00086	-0.942649309692149	3.0156254382438e-11	9.11769052230677e-10
2812	GP1BB	-0.9431001084946	2.59504689094916e-08	3.85359586660696e-07
6712	SPTBN2	-0.943589164700658	4.12734426577055e-10	9.59683598504168e-09
55504	TNFRSF19	-0.944897811720395	3.87629490608872e-14	2.37432471480716e-12
51276	ZNF571	-0.945032971107297	2.59392484840417e-09	5.00460913412291e-08
55576	STAB2	-0.945339327192327	4.71967317577254e-10	1.08409289075057e-08
54221	SNTG2	-0.945836094461119	4.73327651531361e-08	6.56196781685798e-07
144501	KRT80	-0.94615201061547	0.000479398440695961	0.00189585756102224
1384	CRAT	-0.947773053456961	8.68623671173965e-09	1.46789644859907e-07
7123	CLEC3B	-0.948094101194457	2.08227138208254e-10	5.14914458172646e-09
148523	C1orf51	-0.948557567885018	1.61644032094016e-06	1.44177030888004e-05
146439	CCDC64B	-0.949417319771753	5.29553541228427e-06	4.05127723315701e-05
80258	EFHC2	-0.95035734998602	1.42839706453916e-12	6.02121853909416e-11
9177	HTR3B	-0.951383901578941	3.10941539151704e-11	9.37132247058011e-10
9023	CH25H	-0.951532913952155	1.85274472016722e-06	1.6317775392557e-05
2532	DARC	-0.951996475190938	3.25321529095911e-05	0.000193263043979859
154043	CNKSR3	-0.952199449932697	4.43316174347257e-10	1.02700676032687e-08
150864	FAM117B	-0.952316518539685	2.63299936537639e-11	8.16963589975064e-10
64881	PCDH20	-0.95344748749025	4.14730561945724e-12	1.55746137816403e-10
57127	RHBG	-0.953911664942209	4.22130497449451e-08	5.92593245270198e-07
5549	PRELP	-0.956180745559633	7.59504009909662e-07	7.5026787033195e-06
10205	MPZL2	-0.956464850384544	1.08321427300414e-09	2.2805335422858e-08
346389	MACC1	-0.956873529034088	1.70894443635147e-06	1.51357937982332e-05
157773	C8orf48	-0.957404078395075	2.39663746444773e-12	9.50967658062938e-11
3047	HBG1	-0.957705385112093	0.000129945029326647	0.000632229625321957
10370	CITED2	-0.957963167590466	1.61737646028922e-12	6.77258501413585e-11
5595	MAPK3	-0.958819863927114	1.0227689074855e-13	5.59478240230582e-12	Natural killer cell mediated cytotoxicity,Fc gamma R-mediated phagocytosis,Viral carcinogenesis,Axon guidance,VEGF signaling pathway,Melanoma,Chronic myeloid leukemia,Glioma,HIF-1 signaling pathway,T cell receptor signaling pathway,Oocyte meiosis,Serotonergic synapse,Fc epsilon RI signaling pathway,Pancreatic cancer,Gap junction,Adherens junction,mTOR signaling pathway,Long-term depression,Colore…
9940	DLEC1	-0.95891645322242	6.57668199822179e-07	6.58426876225075e-06
594855	CPLX3	-0.959392366325499	2.01242988834342e-07	2.35992939880272e-06
25989	ULK3	-0.959792714869407	3.51929396415013e-17	4.59377081789446e-15	mTOR signaling pathway,Regulation of autophagy
100506874	LOC100506874	-0.960052600321514	4.14051943235708e-14	2.49578379924275e-12
389208	TMPRSS11F	-0.962915787092977	0.000658597407297792	0.00247326847776296
5648	MASP1	-0.962920232006273	9.29735952123919e-09	1.55401588136543e-07
128218	TMEM125	-0.963415036987847	2.34275600941254e-06	2.00006057691254e-05
51806	CALML5	-0.963433095745887	0.0197136301952073	0.0421177429994944
5753	PTK6	-0.964443849120419	1.23176517054376e-13	6.62318732468230e-12
79057	PRRG3	-0.964575752976325	7.17046576676077e-13	3.23131918017812e-11
57402	S100A14	-0.969147291275563	2.95694647157508e-08	4.30177754554201e-07
758	MPPED1	-0.969431610182186	5.74593915964645e-08	7.81225595581881e-07
400550	LOC400550	-0.969473332042065	1.96235200067694e-14	1.29412670093423e-12
729085	FAM198A	-0.970409138734795	7.83548980544697e-11	2.14930892098108e-09
256076	COL6A5	-0.971803585555719	4.78981045714462e-07	5.00865980786609e-06
79608	RIC3	-0.972428165747243	1.51497755908855e-17	2.18885345502817e-15
100291323	LOC100291323	-0.973803634731255	0.000652309431420004	0.00245403709172857
283143	LOC283143	-0.975681895023162	1.68863657876097e-09	3.40008771555413e-08
135138	PACRG	-0.97665243525431	3.70314547563922e-17	4.76798873587915e-15
57477	SHROOM4	-0.979192152296382	2.99807658118343e-11	9.0791352723294e-10
645367	GGT8P	-0.980526056515288	2.77487286976778e-11	8.51215863956156e-10
3887	KRT81	-0.980663262046451	8.85056184680734e-08	1.14736016489399e-06
100292909	LOC100292909	-0.981232840215665	5.63988426790864e-07	5.78569590995701e-06
157574	FBXO16	-0.982248062686834	1.40387546033539e-07	1.71870315897593e-06
57573	ZNF471	-0.983081534436022	8.29102243189433e-17	9.8694453816644e-15
163059	ZNF433	-0.985480663004188	3.14399446606071e-07	3.48806466935118e-06
29951	PDZRN4	-0.98560458983296	9.27066108661886e-13	4.05232799968672e-11
25833	POU2F3	-0.985869341460906	1.15877721315976e-11	3.90252247570726e-10
440356	LOC440356	-0.986817996266707	5.33636776761668e-11	1.50748407071165e-09
11075	STMN2	-0.986835955760563	1.97133013314977e-08	3.01627853113385e-07
284716	RIMKLA	-0.9880801677036	2.35540589047719e-11	7.43190884659483e-10
5650	KLK7	-0.98811063070832	0.015855402417717	0.035218307893455
1191	CLU	-0.98927667438153	2.27438862399236e-06	1.94875578937825e-05
647024	C6orf132	-0.989397489150399	5.17816744038704e-10	1.17514598494251e-08
4601	MXI1	-0.990108592123516	4.93966176004613e-15	3.91184008922147e-13
1475	CSTA	-0.991105583123612	7.28432016795922e-06	5.3229794633401e-05
100505633	LOC100505633	-0.991371586233993	0.000129836903761551	0.00063189073733476
3580	CXCR2P1	-0.99400413444955	7.60215717448669e-09	1.30568084248194e-07
387758	FIBIN	-0.994020707377262	2.31308886117833e-05	0.000144966334024908
3040	HBA2	-0.99438348756382	7.72001411767986e-06	5.59180525334564e-05
149466	C1orf210	-0.994946200190957	1.09886095830085e-12	4.69484003561179e-11
64066	MMP27	-0.996287348456594	6.83076065132585e-10	1.51922217212273e-08
8492	PRSS12	-0.997556557000074	0.000248338403503725	0.00108979850756202
4680	CEACAM6	-0.998130507600339	0.000787767999964617	0.00287008372191151
23650	TRIM29	-1.00011170639518	1.95200170424222e-12	8.04913643925763e-11
388135	C15orf59	-1.001919189781	3.56140602924698e-11	1.04831620397446e-09
124975	GGT6	-1.00764552686445	8.97870672930461e-11	2.4311871568748e-09	Glutathione metabolism,Cyanoamino acid metabolism,Taurine and hypotaurine metabolism,Metabolic pathways,Arachidonic acid metabolism
440119	FLJ31485	-1.00935448386064	7.82886685677381e-14	4.46316153608909e-12
874	CBR3	-1.01096394957073	2.12871156038946e-10	5.24610985722544e-09	Metabolic pathways,Metabolism of xenobiotics by cytochrome P450,Arachidonic acid metabolism
4308	TRPM1	-1.0132845964959	2.04999532692033e-13	1.04582915236176e-11
50506	DUOX2	-1.01430295712796	4.66354417705924e-05	0.000262933871430444
9452	ITM2A	-1.01623249136842	2.40550004254245e-07	2.76100056429357e-06
145226	RDH12	-1.01703179693692	0.00210941354570495	0.00651728210570642	Metabolic pathways,Retinol metabolism
84952	CGNL1	-1.01843624624475	6.95366666478029e-08	9.26845415241525e-07
11170	FAM107A	-1.01866365366766	5.61647008936228e-11	1.57719479794302e-09
79007	DBNDD1	-1.01907450785654	2.39334673051011e-09	4.65558823929751e-08
64137	ABCG4	-1.01972030759557	1.02625595509109e-06	9.76077711658744e-06
58494	JAM2	-1.02013997821679	8.86015924815937e-09	1.49063319191033e-07	Cell adhesion molecules (CAMs),Tight junction,Leukocyte transendothelial migration
55001	TTC22	-1.02157960135923	1.22210595700368e-11	4.07232384651561e-10
8139	GAN	-1.0216573405468	6.4310089158539e-15	4.96815125511701e-13
344905	ATP13A5	-1.02207041300159	1.82836501446338e-10	4.5774424112101e-09
1524	CX3CR1	-1.02246523359741	2.85893863424689e-08	4.17615157966003e-07	Chemokine signaling pathway,Cytokine-cytokine receptor interaction
441430	ANKRD20A2	-1.02427155331827	4.8247293562368e-12	1.77660802578782e-10
283278	LOC283278	-1.02574954026884	2.87985274732106e-12	1.12385511234115e-10
59084	ENPP5	-1.02576262603975	4.49921912801389e-13	2.14500555254204e-11
57118	CAMK1D	-1.02589731248226	1.11262558922363e-12	4.74294246108912e-11
4842	NOS1	-1.0259863355036	3.36283717589352e-11	9.99190254758818e-10
57111	RAB25	-1.02612316677621	4.04946308007097e-06	3.22169767618761e-05
3039	HBA1	-1.02854732234786	6.15475919032918e-06	4.61350998793506e-05
155054	ZNF425	-1.0292383226961	1.67824378361939e-16	1.85755088260609e-14
3303	HSPA1A	-1.03062216074576	1.30866455049805e-06	1.20005300132154e-05
26059	ERC2	-1.03116757267185	2.12925702377302e-13	1.08334536798258e-11
5126	PCSK2	-1.03319411213923	1.25687136844008e-11	4.16616539237572e-10
55638	SYBU	-1.03551814777838	1.58291896837809e-06	1.41721415867985e-05
80195	C10orf57	-1.03562187118133	9.19746062757518e-11	2.47624946370008e-09
23619	ZIM2	-1.03629248800407	7.69206368626361e-10	1.69485086600595e-08
4306	NR3C2	-1.03648749285853	8.1757013609498e-10	1.78479238360665e-08	Aldosterone-regulated sodium reabsorption
23284	LPHN3	-1.03701649203665	1.97993463670085e-07	2.32470365191296e-06
22807	IKZF2	-1.03705167730783	1.28120215864224e-09	2.64153739178885e-08
6441	SFTPD	-1.03766097045607	1.96307681954132e-09	3.89059214277052e-08
4214	MAP3K1	-1.03795871388273	2.56729072037184e-19	5.1692671770721e-17	RIG-I-like receptor signaling pathway,MAPK signaling pathway,Neurotrophin signaling pathway,GnRH signaling pathway,Ubiquitin mediated proteolysis
100506930	LOC100506930	-1.04064677779502	2.62860484241939e-14	1.69223142355346e-12
100506689	LOC100506689	-1.04089096690473	1.46840390701477e-07	1.79190720490449e-06
55222	LRRC20	-1.04449393257374	1.23245361093114e-14	8.86944847684171e-13
2662	GDF10	-1.04553766489342	1.585006034837e-15	1.41506647270565e-13
55808	ST6GALNAC1	-1.0493850985817	1.22869840965981e-06	1.13886262485951e-05	Mucin type O-Glycan biosynthesis,Metabolic pathways
440482	ANKRD20A5P	-1.05163015993823	3.6935843269022e-11	1.08385225667097e-09
100507524	ARHGEF26-AS1	-1.05195693593042	8.60579263819166e-13	3.77057086844382e-11
90668	LRRC16B	-1.05523760454196	3.5141520800447e-15	2.90446971262035e-13
9194	SLC16A7	-1.05761510678908	7.19380302063538e-07	7.13611686433783e-06
132671	SPATA18	-1.05789575128121	1.66137603333619e-11	5.3843945518757e-10
59351	PBOV1	-1.06078247333917	6.06198946390087e-11	1.69726737549189e-09
81788	NUAK2	-1.06126141925564	2.84902104582305e-17	3.84434091080947e-15
1747	DLX3	-1.06218105152376	3.17682972468091e-12	1.22211089835438e-10
114786	XKR4	-1.06220731920677	2.17047187317233e-12	8.7966854697072e-11
2681	GGTA1P	-1.06618668793407	1.34376081910116e-10	3.50804979629348e-09
388152	LOC388152	-1.06717956483675	3.1818441725679e-17	4.21138214364984e-15
100128398	LOC100128398	-1.06731954248893	2.22454995124996e-11	7.06443908176308e-10
5646	PRSS3	-1.06766338280152	0.00165029651977968	0.00528782160654648	Pancreatic secretion,Neuroactive ligand-receptor interaction,Protein digestion and absorption
56977	STOX2	-1.06851018630265	4.0104706142463e-14	2.44071309697234e-12
9145	SYNGR1	-1.0708514926869	3.75399390656271e-11	1.09987372553425e-09
255394	TCP11L2	-1.0712507640058	2.53243892484917e-11	7.92255727778847e-10
[truncated: 366 more rows]
