# Supplementary material for: Potential Therapeutic Targets for Oral Cancer: ADM, TP53, EGFR, LYN, CTLA4, SKIL, CTGF, CD70
Source: PLoS One. 2014 Jul 16;9(7):e102610. doi: 10.1371/journal.pone.0102610 (PMC4110113; doi:10.1371/journal.pone.0102610)
Supplement: Text S2 — Comparison of the current study with the previous studies. The datasets of two related studies - ‘Ambatipudi et al.’ and ‘Peng et al.’ were used for generating batch-corrected integrated dataset. The file contains comparison result of findings of current study with these two studies. File contains of two sheets Ambatipudi et al.’ and ‘Peng et al.’, in which differential expression reported in these studies is compared with findings of the current study. (XLSX) [file pone.0102610.s002.xlsx]

## Sheet: Ambatipudi et al.
Differential Expression reported in Ambatipudi et al.			Matched records from the current study
HUGO ID	Fold Change	p value	Gene Symbol	Fold Change	p value	Differential Expression (0 -> Not Differentially expressed, 1 -> Differentially expressed)
KRT76	-9.1852	3.38e-22	KRT76	-6.97832	3.79358e-42	1
C4orf7	-7.6919	2.52e-07	C4orf7	-3.33922	3.6376e-09	1
MAL	-7.6083	1.9e-10	MAL	-4.89159	1.3674e-23	1
LOR	-7.2793	1.59e-08	LOR	-3.80687	3.72338e-14	1
CRNN	-6.7166	3.02e-05	CRNN	-3.86298	2.42401e-14	1
KRT4	-6.4608	1.98e-06	KRT4	-4.78803	3.07612e-22	1
FAM3B	-6.2007	1.97e-18	FAM3B	-2.08176	7.18452e-15	1
ALOX12	-5.5817	2.92e-21	ALOX12	-3.38233	4.21466e-22	1
KRT19	-5.462	0.00134836	KRT19	-1.54109	0.000467541	1
KRT13	-5.2243	3.58e-05	KRT13	-3.57706	5.17881e-14	1
ENDOU	-5.1304	5.6e-08	ENDOU	-3.84235	3.7177e-23	1
CXCL12	-3.8911	7.09e-16	CXCL12	-1.60357	6.16132e-08	1
MMP3	5.0824	0.000138749	MMP3	4.49248	6.97451e-21	1
GPX3	-5.0588	1.08e-20	GPX3	-2.18496	6.27965e-20	1
CLDN17	-5.0575	1.05e-09	CLDN17	-3.65148	8.99992e-13	1
MMP10	5.022	0.0002029	MMP10	4.7704	5.57284e-22	1
PPP1R3C	-4.99	4.72e-09	PPP1R3C	-2.71095	4.8777e-15	1
KRT3	-4.9007	1.56e-11	KRT3	-5.95266	1.35887e-46	1
CD177	-4.8076	2.4e-17	CD177	-1.66651	1.06978e-07	1
INHBA	4.7217	2.13e-09	INHBA	3.03158	3.51817e-27	1
FMO2	-4.692	8.36e-18	FMO2	-1.51689	7.51547e-10	1
MFAP4	-4.6003	5.96e-07	MFAP4	-2.02929	7.45025e-09	1
DNASE1L3	-4.5488	3.92e-07	DNASE1L3	-1.95323	4.68252e-14	1
SPP1	4.514	4.35e-05	SPP1	2.09519	1.40409e-11	1
KLK12	-4.4717	0.00288143	KLK12	-2.05009	1.48153e-05	1
PTGDS	-4.4683	5.18e-08	PTGDS	-1.09548	1.09482e-08	1
KLK13	-4.4601	0.000689614	KLK13	-2.74515	6.11847e-10	1
SPINK7	-4.4073	1.91e-13	SPINK7	-3.82897	6.94736e-19	1
SH2D5	2.5736	1.19e-07	SH2D5	0.740584	0.000154385	1
SH3GL3	-4.3186	7.48e-10	SH3GL3	-1.80701	9.55147e-13	1
HOPX	-3.9831	3.78e-09	HOPX	-1.84953	5.53496e-11	1
FRZB	-4.001	1.73e-19	FRZB	-1.71223	9.17895e-12	1
CXCL10	4.2496	0.00132592	CXCL10	3.55075	3.3151e-16	1
CCL19	-4.1663	6.36e-05	CCL19	-1.17421	0.000443468	1
HBB	-4.1424	0.000772321	HBB	-1.59053	6.59123e-07	1
SILV	-3.793	1.69e-25	PMEL	-2.94022	2.47413e-35	1
COMP	-4.0601	0.000164293	COMP	-1.54892	9.64293e-08	1
TMPRSS11D	-4.0189	0.00257488	TMPRSS11D	-2.21852	5.54892e-07	1
CLCA4	-4.0178	1.17e-05	CLCA4	-3.47241	3.72192e-12	1
FCER1A	-4.0004	1.05e-09	FCER1A	-1.31391	1.18159e-06	1
CGNL1	-3.987	5.48e-08	CGNL1	-1.01844	9.26845e-07	1
POU2AF1	-3.9823	0.00032331	POU2AF1	-0.643429	0.0194307	1
FST	3.9655	1.74e-07	FST	1.89076	1.08381e-19	1
FAM3D	-3.9473	0.000136201	FAM3D	-1.76783	1.57534e-07	1
IGFBP5	-3.2655	4.98e-09	IGFBP5	-1.55259	1.85533e-10	1
PTHLH	3.9235	2.04e-06	PTHLH	3.05031	4.46133e-22	1
CXCL11	3.4598	0.000184632	CXCL11	4.33834	7.16184e-16	1
PITX2	-3.8928	9.07e-08	PITX2	-2.03433	6.62618e-28	1
SPINK5	-3.8733	0.00697631	SPINK5	-2.96107	7.53227e-11	1
GATM	-3.862	3.39e-08	GATM	-1.1293	1.02518e-07	1
KRT81	-3.8458	3.82e-06	KRT81	-0.980663	1.14736e-06	1
CD79A	-3.8114	1.13e-08	CD79A	-0.691066	0.00121292	1
EYA2	-3.4156	2.49e-13	EYA2	-1.13118	9.59732e-08	1
BATF2	3.7976	0.000103278	BATF2	1.35638	4.47522e-09	1
ALDH3A1	-3.7906	3.17e-05	ALDH3A1	-2.39906	6.63664e-15	1
NELL2	3.7837	0.00396493	NELL2	3.00395	8.27444e-12	1
SPNS2	-2.0119	0.000371947	SPNS2	-0.841235	5.9666e-07	1
HPGD	-3.7319	3.03e-05	HPGD	-1.83821	2.07111e-09	1
C6orf15	-3.7208	1.82e-07	C6orf15	-1.62908	4.95461e-06	1
GBP5	3.7151	0.000568817	GBP5	2.20651	6.44034e-15	1
PTN	-3.7109	4.8e-05	PTN	-1.53731	5.65278e-12	1
LY6G6C	-3.6835	7.9e-05	LY6G6C	-1.81996	1.37452e-09	1
SH3BGRL2	-3.6823	1.94e-09	SH3BGRL2	-1.86986	1.54224e-14	1
RDH12	-3.6809	0.00153729	RDH12	-1.01703	0.00651728	1
SMR3A	-3.6173	1.34e-05	SMR3A	-0.686788	0.00867916	1
CPXM2	-3.6098	1.33e-05	CPXM2	-1.5597	2.40875e-11	1
CA9	3.6035	0.00291884	CA9	1.72623	1.80221e-07	1
EPHX3	-3.5885	6.14e-10	EPHX3	-3.06229	3.63124e-19	1
ANKRD35	-3.5326	0.000482076	ANKRD35	-1.92096	4.47773e-13	1
SCEL	-3.5194	0.00366386	SCEL	-1.64792	1.13871e-06	1
CRCT1	-2.8882	0.00219326	CRCT1	-1.90988	8.21571e-06	1
CD19	-3.5082	6.08e-07	CD19	-0.804556	0.00146285	1
SERPINE1	2.948	3.15e-07	SERPINE1	2.39388	1.11415e-16	1
VSIG10L	-2.5632	2.59e-06	VSIG10L	-1.38145	1.07981e-12	1
CRYAB	-3.4192	0.000153137	CRYAB	-1.16613	2.2425e-08	1
CLEC3B	-3.3895	1.17e-05	CLEC3B	-0.948094	5.14914e-09	1
LRRC20	-3.374	4.43e-06	LRRC20	-1.04449	8.86945e-13	1
SPOCD1	3.3606	7.73e-05	SPOCD1	0.784571	0.000130733	1
PPAP2B	-3.3361	2.16e-07	PPAP2B	-0.932788	1.94507e-06	1
TM7SF2	-3.0843	7.19e-10	TM7SF2	-1.47619	1.17481e-12	1
FCN1	-3.2902	4.1e-09	FCN1	-0.797239	3.915e-06	1
FUT6	-3.2869	4.49e-14	FUT6	-1.11346	2.76255e-16	1
MFAP5	3.2802	0.00122638	MFAP5	2.06885	7.43756e-07	1
PNOC	-3.2711	1.02e-07	PNOC	-0.63731	0.00725462	1
TPRG1	-3.2678	4.07e-05	TPRG1	-0.903626	5.11153e-05	1
MUC20	-3.2646	0.0032634	MUC20	-0.779451	0.00038944	1
POF1B	-3.2609	0.000162079	POF1B	-2.58953	7.00543e-09	1
LY6K	2.5561	1.95e-12	LY6K	1.39438	8.65882e-13	1
CXCL9	3.2461	0.00923806	CXCL9	1.86114	3.22965e-10	1
MLPH	-3.2381	1.59e-07	MLPH	-0.827096	5.92593e-07	1
CTSG	-3.2217	0.00111731	CTSG	-0.909696	0.000569892	1
PPL	-3.2155	0.000101628	PPL	-1.84819	2.72216e-11	1
DHRS2	3.1872	3.94e-06	DHRS2	0.92812	0.00236773	1
TMPRSS2	-3.175	7.52e-10	TMPRSS2	-0.891627	1.95896e-05	1
C2orf54	-3.161	0.000217883	C2orf54	-2.07761	1.60338e-11	1
PRSS27	-3.1604	2.81e-05	PRSS27	-1.73347	3.44669e-09	1
SPAG17	-3.1603	2.4e-06	SPAG17	-0.930175	0.00157022	1
IFI6	3.1506	0.000232371	IFI6	1.82044	3.11557e-17	1
C4orf26	-3.1438	8.5e-05	C4orf26	-1.14074	8.40682e-05	1
KRT80	-3.1257	0.00551763	KRT80	-0.946152	0.00189586	1
PDPN	3.0457	2.68e-08	PDPN	1.48996	1.56418e-12	1
RORA	-2.7027	1.89e-11	RORA	-1.39118	4.45066e-11	1
ANXA9	-3.0911	0.000175162	ANXA9	-1.89358	8.4059e-10	1
SEPP1	-3.0878	0.000564753	SEPP1	-0.581171	0.0061933	1
BSPRY	-2.5059	5.3e-06	BSPRY	-1.59477	3.99841e-10	1
STAT1	2.3411	7.24e-08	STAT1	0.92967	8.24546e-08	1
A2ML1	-3.0678	0.000375429	A2ML1	-2.44158	1.95086e-12	1
FETUB	-3.0602	3.86e-05	FETUB	-1.66091	3.71125e-08	1
ZSCAN18	-3.0516	1.56e-09	ZSCAN18	-0.907564	3.45655e-15	1
RRAGD	-3.05	5.85e-09	RRAGD	-1.46052	7.93386e-10	1
WISP2	-3.048	5.73e-05	WISP2	-1.14791	2.53312e-08	1
HOXC9	3.0336	7.46e-07	HOXC9	1.25764	2.28594e-07	1
SLURP1	-3.0218	0.0027429	SLURP1	-1.36673	0.000156378	1
RGS5	-2.4397	7.92e-09	RGS5	-0.843095	0.000583279	1
ITM2A	-2.9927	5.75e-06	ITM2A	-1.01623	2.761e-06	1
RSAD2	2.4518	5.69e-05	RSAD2	2.86254	7.45932e-20	1
TNFRSF12A	2.9396	4.24e-07	TNFRSF12A	1.80192	2.29745e-23	1
CTSC	2.0645	7.3e-08	CTSC	1.61559	1.6061e-25	1
PLAU	2.9304	3.78e-07	PLAU	2.62254	2.87727e-33	1
TNC	2.9254	0.00456102	TNC	1.88059	1.20191e-19	1
NDRG4	-2.9238	0.00560817	NDRG4	-1.20968	7.81226e-07	1
WDR66	2.8603	3.34e-18	WDR66	0.968385	2.15238e-11	1
GALNT6	2.8946	9.55e-07	GALNT6	1.90184	1.05899e-20	1
ECHDC3	-2.3687	3.9e-06	ECHDC3	-1.16508	2.93261e-08	1
ITGA3	2.8771	8.66e-07	ITGA3	1.61146	9.3875e-16	1
BEX4	-2.865	4.01e-10	BEX4	-1.27067	4.63297e-15	1
ACPP	-2.8541	6.61e-06	ACPP	-0.918987	7.00277e-05	1
AQP1	-2.8343	1.08e-08	AQP1	-1.34847	8.22973e-09	1
PID1	-2.8373	3.06e-09	PID1	-0.633843	0.000436167	1
IFIT3	2.8267	0.000460635	IFIT3	2.7407	6.45154e-20	1
SPON1	-2.8226	0.000253649	SPON1	-0.925677	0.00211618	1
CD36	-2.7918	1.81e-05	CD36	-0.587999	0.0061373	1
CXCL17	-2.7757	0.000438589	CXCL17	-1.65727	9.86531e-07	1
C19orf21	2.7712	9.05e-05	C19orf21	1.33544	4.77364e-08	1
PLBD1	-2.7585	0.0023254	PLBD1	-1.17825	3.28341e-05	1
CYP27B1	2.7556	0.000862245	CYP27B1	1.5601	3.03752e-10	1
MAP1LC3A	-2.7534	6.13e-11	MAP1LC3A	-1.77858	1.18155e-25	1
FUT3	-2.7464	0.00219781	FUT3	-1.60179	9.1835e-11	1
GBP1	2.7335	1.17e-05	GBP1	0.997187	3.30297e-05	1
MUC15	-2.7358	2.95e-06	MUC15	-3.34962	1.73416e-15	1
TREM2	2.61	1.8e-06	TREM2	1.68115	5.61602e-12	1
GULP1	-2.7174	1.17e-05	GULP1	-1.27248	3.34121e-15	1
DCN	-2.7065	0.00223304	DCN	-0.690058	0.0194307	1
CEACAM5	-2.6987	0.000377678	CEACAM5	-2.04407	1.10155e-06	1
DIO2	-2.6964	3.35e-06	DIO2	-0.701765	0.00124897	1
CYB5A	-2.6866	0.000457473	CYB5A	-0.720256	0.000300042	1
WARS	2.6855	0.00190547	WARS	1.50682	5.08861e-12	1
FSCN1	2.3646	2.4e-07	FSCN1	1.34942	2.91884e-15	1
TCEA3	-2.5421	9.61e-06	TCEA3	-0.842384	0.000161948	1
NEBL	-2.0939	5.58e-06	NEBL	-2.40147	7.98237e-14	1
DSG1	-2.6589	0.00904584	DSG1	-1.92352	4.10592e-07	1
PITX1	-2.6523	1.15e-06	PITX1	-1.53765	3.34121e-15	1
SLC16A9	-2.6427	0.000442925	SLC16A9	-1.64117	7.17325e-09	1
MAOB	-2.6277	9.54e-05	MAOB	-2.34226	1.01931e-17	1
LYPD2	-2.5956	8.41e-05	LYPD2	-1.22159	0.000343358	1
VEGFC	2.5836	0.000533516	VEGFC	1.22818	5.48415e-12	1
SASH1	-2.3981	3.74e-14	SASH1	-1.20499	1.39176e-13	1
HOXC13	2.5583	5.66e-05	HOXC13	1.52915	1.62308e-11	1
DYNLT3	-2.0799	8.73e-05	DYNLT3	-1.39783	1.70073e-07	1
SELENBP1	-2.5368	7.63e-06	SELENBP1	-0.840464	3.42238e-07	1
ATP6V0A4	-2.5361	0.00580246	ATP6V0A4	-1.95201	2.60597e-08	1
C15orf59	-2.53	1.3e-05	C15orf59	-1.00192	1.04832e-09	1
OASL	2.5232	0.00499994	OASL	1.84245	1.71725e-12	1
DFNA5	2.4945	0.000162079	DFNA5	1.54627	5.40329e-18	1
LAMC2	2.4478	1.33e-05	LAMC2	2.01659	6.97276e-17	1
IL1RN	-2.4868	0.00106178	IL1RN	-1.50066	8.5188e-12	1
CA2	2.4842	0.00296178	CA2	1.60749	2.72216e-11	1
BBOX1	-2.4831	0.00305323	BBOX1	-2.16146	3.09725e-13	1
EPHX2	-2.4802	0.000626925	EPHX2	-1.45831	2.91033e-14	1
EPSTI1	2.4781	0.000388636	EPSTI1	1.19064	7.38572e-10	1
CYP2R1	-2.4771	0.00308981	CYP2R1	-1.17778	4.42079e-06	1
HMGA2	2.4726	0.000862245	HMGA2	1.63417	1.13892e-09	1
SGEF	-2.4613	1.32e-06	ARHGEF26	-0.755933	0.000204614	1
CEACAM1	-2.1277	6.22e-08	CEACAM1	-1.1552	3.24061e-06	1
SOD3	-2.4583	0.00032331	SOD3	-0.62467	4.29978e-05	1
EXPH5	-2.1417	3.07e-08	EXPH5	-2.06351	8.41984e-19	1
KLF7	2.4546	6.75e-06	KLF7	1.114	9.07914e-10	1
TRIML2	2.4525	0.00982028	TRIML2	1.3532	0.000154224	1
CFD	-2.4463	0.000401422	CFD	-0.886615	6.75717e-07	1
IKZF2	-2.0473	5.47e-08	IKZF2	-1.03705	2.64154e-08	1
DPT	-2.4192	8.43e-05	DPT	-1.1977	1.0858e-05	1
IFIT1	2.4179	0.00814556	IFIT1	2.47549	4.01564e-16	1
BST2	2.415	0.000145479	BST2	1.02722	1.16489e-13	1
NRG1	2.2341	4.65e-05	NRG1	1.39446	2.19309e-13	1
CX3CR1	-2.4067	4.24e-07	CX3CR1	-1.02247	4.17615e-07	1
C14orf139	-2.4054	3.9e-08	LINC00341	-0.864563	7.33293e-09	1
GPIHBP1	-2.3934	3.4e-05	GPIHBP1	-0.889518	9.57408e-05	1
GLUL	-2.391	2.91e-05	GLUL	-0.741401	0.00135381	1
GNG7	-2.142	5.92e-12	GNG7	-0.732654	2.61136e-05	1
SLIT3	-2.3876	0.000226871	SLIT3	-0.84023	3.40146e-08	1
ACAA2	-2.3827	8.61e-09	ACAA2	-0.600819	0.000118606	1
C21orf34	-2.3794	0.000835526	LINC00478	-1.09998	1.70381e-05	1
PROCR	2.3736	9.9e-05	PROCR	0.85478	6.70808e-07	1
ABLIM2	-2.367	0.000595098	ABLIM2	-0.803021	3.78633e-05	1
SLC24A3	-2.3668	0.00330314	SLC24A3	-1.2506	1.43527e-10	1
COL4A6	2.3552	0.000786739	COL4A6	0.912027	7.95705e-06	1
MGLL	-2.3432	0.00068093	MGLL	-1.15426	1.83725e-11	1
CLDN7	-2.3363	0.00357919	CLDN7	-1.47854	6.60743e-09	1
CYP4X1	-2.3345	0.000331948	CYP4X1	-0.897355	0.00265509	1
EMCN	-2.3307	3.5e-05	EMCN	-0.625179	0.00119455	1
IFI44	2.3194	0.000687418	IFI44	1.49449	2.88366e-12	1
ITGBL1	-2.3181	1.55e-05	ITGBL1	-1.15549	6.78915e-10	1
XK	-2.3131	3.02e-06	XK	-1.27197	5.01557e-11	1
PLEK2	2.3121	0.00094369	PLEK2	1.27921	4.55409e-12	1
AIM2	2.303	0.00120761	AIM2	2.34644	2.56171e-18	1
CDC20	2.2909	8.92e-05	CDC20	0.942643	9.50968e-11	1
DUSP6	2.28	4.33e-05	DUSP6	1.70113	1.56255e-19	1
GRHL3	-2.2767	0.00232965	GRHL3	-1.12441	4.24071e-09	1
CTSL1	2.2741	0.000136398	CTSL1	1.22504	1.00102e-16	1
BAMBI	-2.2718	0.00578882	BAMBI	-0.700838	0.00503521	1
ACTN1	2.249	7.57e-10	ACTN1	1.07126	6.48554e-14	1
ELOVL4	-2.2647	1.3e-05	ELOVL4	-1.07534	0.000123027	1
PARP12	2.2563	1.3e-07	PARP12	1.7088	6.16018e-30	1
RAET1E	-2.2479	0.000753312	RAET1E	-1.9646	8.39058e-14	1
GSTA4	-2.2465	0.00455497	GSTA4	-1.08729	4.51557e-07	1
CYP2J2	-2.2278	0.00874575	CYP2J2	-1.19806	2.67206e-07	1
PHYHD1	-2.2273	1.18e-05	PHYHD1	-1.36688	1.17683e-12	1
HRASLS2	2.0435	0.00176261	HRASLS2	0.691899	0.020118	1
JAM2	-2.2218	6.73e-07	JAM2	-1.02014	1.49063e-07	1
ASAP3	-2.2045	0.000188248	ASAP3	-0.760261	1.91958e-06	1
TEX101	-2.1957	5.65e-07	TEX101	-1.3348	3.62456e-11	1
CD274	2.188	0.00067682	CD274	1.93849	2.53659e-14	1
CBX7	-2.0668	6.73e-08	CBX7	-0.623253	1.3223e-05	1
SLC9A9	-2.1802	6.58e-05	SLC9A9	-0.710245	1.52335e-06	1
RAD51	2.1731	4.42e-06	RAD51	1.01666	7.27664e-09	1
ARSJ	2.1728	0.000819836	ARSJ	1.59366	1.06627e-14	1
ZNF750	-2.1657	0.00959955	ZNF750	-1.10801	3.2266e-05	1
FZD10	-2.1649	0.00964878	FZD10	-1.30118	9.74903e-11	1
DDX60	2.1349	0.000179789	DDX60	1.86678	1.35535e-12	1
EMP1	-2.1628	4.71e-06	EMP1	-1.19751	4.38516e-14	1
AMIGO2	2.1564	0.000187608	AMIGO2	1.45484	3.72338e-14	1
NDN	-2.1427	5.3e-06	NDN	-0.889733	1.42548e-05	1
TM4SF19	2.1411	0.00172709	TM4SF19	0.744922	0.000144441	1
CDH3	2.1405	1.8e-06	CDH3	1.44624	1.57201e-10	1
RBP7	-2.1298	5.63e-05	RBP7	-1.22929	1.92102e-06	1
CEP55	2.1163	9.54e-06	CEP55	1.45288	1.76712e-14	1
DLGAP5	2.1134	3.25e-06	DLGAP5	1.0468	2.9626e-11	1
CBFA2T3	-2.1118	3.44e-07	CBFA2T3	-0.640208	5.18682e-07	1
TFF3	-2.1012	0.00011719	TFF3	-0.588265	0.00427291	1
TNFRSF19	-2.1075	2.16e-07	TNFRSF19	-0.944898	2.37432e-12	1
ZBED3	-2.1067	3.39e-05	ZBED3	-0.733691	4.16679e-08	1
GAS1	-2.0937	0.000970803	GAS1	-0.806198	6.44211e-06	1
FSTL3	2.0914	0.00262067	FSTL3	0.671276	0.000842884	1
ECM1	-2.0818	0.00414356	ECM1	-1.27732	6.07711e-08	1
NEIL1	-2.0805	4.02e-05	NEIL1	-0.751297	2.14203e-07	1
SOX9	2.0773	0.000639375	SOX9	0.914391	0.000199956	1
CRABP1	-2.0704	2.35e-05	CRABP1	-0.786426	8.39748e-06	1
CEACAM6	-2.049	0.00626935	CEACAM6	-0.998131	0.00287008	1
FBXL16	-2.0649	0.000831452	FBXL16	-0.903065	2.47163e-08	1
GRAMD1C	-2.0636	0.000546288	GRAMD1C	-0.662069	1.3616e-05	1
POMC	-2.063	0.00305655	POMC	-0.708234	4.39653e-06	1
EHF	-2.0579	0.00586585	EHF	-1.37988	1.72044e-09	1
DDX58	2.0565	0.000384913	DDX58	1.77563	6.05697e-16	1
FUT7	-2.0454	1.89e-06	FUT7	-0.761151	0.00026966	1
ZNF521	-2.0356	4.18e-05	ZNF521	-0.894644	2.24142e-05	1
FNDC4	-2.0312	6.05e-09	FNDC4	-0.639842	4.44232e-05	1
TMEM25	-2.0176	0.00221817	TMEM25	-0.909043	1.81189e-06	1
SCNN1A	-2.0171	0.000611004	SCNN1A	-1.88091	8.73847e-11	1
CEACAM7	-2.0127	0.00134919	CEACAM7	-2.49636	2.52184e-09	1
NFIX	-2.0107	7.64e-06	NFIX	-1.08435	6.12227e-16	1
IL11	2.0042	0.00202142	IL11	0.740316	0.000205719	1
SAMD5	-2.0008	0.000387929	SAMD5	-0.831268	9.5441e-05	1
MGC29506	-5.1866	6.69e-06	MZB1	-0.631902	0.0623877	0
DERL3	-5.0637	1.33e-05	DERL3	-0.516937	0.0250367	0
LCE2C	-3.7408	0.0019151	LCE2C	-0.419114	0.280528	0
MEI1	-3.5197	5.65e-06	MEI1	-0.307241	0.0277486	0
FCRL5	-3.5153	6.52e-07	FCRL5	-0.525812	0.047095	0
METTL7A	-2.1435	3.06e-09	METTL7A	-0.472164	0.00719515	0
NYX	-3.2636	6.22e-06	NYX	-0.52118	0.00697577	0
IGJ	-3.0464	0.000628672	IGJ	-0.304081	0.326589	0
LCE2B	-3.0077	0.00834225	LCE2B	-0.583511	0.249772	0
CPNE5	-2.8894	5.04e-06	CPNE5	-0.301834	0.059236	0
ST6GAL1	-2.8835	5.31e-05	ST6GAL1	-0.265641	0.135295	0
FOXL2	2.6542	0.00138601	FOXL2	0.242306	0.460731	0
CPA3	-2.6384	0.000300067	CPA3	-0.381948	0.327979	0
FMOD	-2.6318	0.00196022	FMOD	-0.342706	0.166895	0
F13A1	-2.5984	0.000639375	F13A1	-0.556344	0.104268	0
USP18	2.5758	7.62e-06	USP18	0.574217	0.00285298	0
PDGFRA	-2.5839	6.38e-05	PDGFRA	-0.467427	0.00958732	0
KCNK15	-2.5261	7.53e-09	KCNK15	-0.553976	1.9628e-07	0
LPAR6	-2.3218	7.92e-05	LPAR6	-0.380866	0.026918	0
CRLF1	-2.2739	0.00407952	CRLF1	-0.499357	0.0254757	0
SLAMF7	-2.2644	0.00263378	SLAMF7	0.135385	0.598058	0
CXCL13	-2.2586	0.00330314	CXCL13	0.300314	0.508607	0
MAN1C1	-2.2518	2.95e-06	MAN1C1	-0.444457	0.000547836	0
SPARCL1	-2.2254	0.000125911	SPARCL1	-0.503805	0.00410232	0
RARRES2	-2.222	0.00224464	RARRES2	-0.553502	0.00716453	0
PDZRN3	-2.2187	2.81e-08	PDZRN3	-0.176561	0.217038	0
OR2H1	-2.2009	1.76e-06	OR2H1	-0.366088	7.59713e-06	0
ICAM2	-2.1746	0.000492286	ICAM2	-0.407662	0.00493555	0
C3orf14	-2.1278	0.00315719	C3orf14	-0.455233	0.0149781	0
NOSTRIN	-2.1228	4.83e-05	NOSTRIN	-0.503765	0.0026687	0
SEC11C	-2.0743	4.33e-06	SEC11C	-0.309043	0.00466342	0
VWF	-2.074	0.00116854	VWF	-0.0126556	0.936165	0
PECAM1	-2.0666	7.57e-05	PECAM1	-0.318425	0.0998617	0
LRRC15	-2.0606	0.00354473	LRRC15	-0.174208	0.443463	0
MGAT3	-2.0565	3.68e-07	MGAT3	-0.504452	9.35175e-05	0
GAD1	2.0455	0.00196022	GAD1	0.222801	0.217827	0
FCGR2B	-2.0356	0.000272066	FCGR2B	-0.39803	0.0264733	0
FKBP11	-2.0355	0.00209825	FKBP11	0.27623	0.078757	0
SATB1	-2.0184	8.12e-06	SATB1	-0.527583	1.07589e-05	0
RTTN	2.0129	0.000191031	RTTN	0.306822	0.00848467	0
FAM26F	2.0052	0.00843318	FAM26F	0.447615	0.00571719	0
DAPL1	-5.3827	0.000159805	Probe was excluded from study
NMU	-3.6092	4.65e-05	Probe was excluded from study
KIAA0125	-3.5902	2.28e-08	Probe was excluded from study
PBX1	-3.3877	3.55e-05	Probe was excluded from study
TTC9	-3.0777	0.000176447	Probe was excluded from study
C5orf23	-2.5571	1.89e-05	Probe was excluded from study
LOC100130691	-2.5256	0.000497338	Probe was excluded from study
PCP4L1	-2.3995	0.00265144	Probe was excluded from study
FER1L4	-2.3574	0.000459716	Probe was excluded from study
AIF1L	-2.2586	0.00147907	Probe was excluded from study
ASPG	-2.2953	0.00804315	Probe was excluded from study
KIF19	-2.2682	0.00370144	Probe was excluded from study

## Sheet: Peng et al.
Gene Symbol (Differential expression reported in Peng et al.)	Adjusted p values in the current study
PTK2	1.95815e-15
LRP12	5.31911e-14
LY6K	8.65882e-13
NUDCD1	8.87426e-11
EXT1	2.05402e-10
GRINA	8.66668e-09
EIF2C2	1.17251e-07
TAF2	4.8594e-07
FZD6	1.30835e-06
DCAF13	2.5879e-06
MRPL13	3.57613e-06
POLR2K	1.7979e-05
CHRAC1	9.79174e-05
MED30	9.96565e-05
COMMD5	0.000215347
PUF60	0.000224299
PYCRL	0.000599849
C8orf33	0.00149719
RIMS2	0.0482487
HSF1	0.0598379
ZNF707	0.228314
UTP23	0.55486
DEPDC6	Probe was excluded from study
NDUFB9	Probe was excluded from study
