# Supplementary material for: Potential Therapeutic Targets for Oral Cancer: ADM, TP53, EGFR, LYN, CTLA4, SKIL, CTGF, CD70
Source: PLoS One. 2014 Jul 16;9(7):e102610. doi: 10.1371/journal.pone.0102610 (PMC4110113; doi:10.1371/journal.pone.0102610)
Supplement: Text S3 — Connectivity information of genes computed by dependency network analysis. File contains following columns: (i) “Symbol”→NCBI Gene Symbol; (ii) “Cancer_connections”→Total no. of significant connections in cancer condition; (iii) “Control_connections”→Total no. of significant connections in control condition; (iv) “Connectivity_diff”→ Difference in no. of connections between cancer and control condition; (v) “logFC”→Log Fold Change computed by limma; (vi) “adj.P.Val”→fdr corrected p_value for the gene computed by limma. (TXT) [file pone.0102610.s003.txt]

Symbol	Cancer_connections	Control_connections	Connectivity_diff	logFC	adj.P.Val
TCEAL2	406	1	405	-0.602978759744758	9.01549406190027e-05
TXLNG2P	387	8	379	0.681208990329985	0.00654454676843067
TGIF1	374	1	373	0.622892637937773	1.01391462969452e-07
SNTG2	378	7	371	-0.945836094461119	6.56196781685798e-07
AFAP1-AS1	368	0	368	0.884583929639328	0.0381114278897464
TPPP3	368	0	368	-1.07862839495284	2.76271234108164e-06
AQP5	365	4	361	-0.691651914654085	0.00228909545345315
ECHDC3	358	0	358	-1.165078534194	2.93260691537987e-08
STH	359	1	358	-0.595306903693622	0.000235825136244191
LOC440173	364	11	353	1.07173588752248	0.00108161528666373
C17orf110	357	5	352	-0.625998774691871	0.00148613245223562
NMNAT3	361	9	352	-0.610986868301646	0.0109226214122747
ACAA2	357	8	349	-0.600819440641691	0.000118605635731421
CBX7	359	10	349	-0.62325294207604	1.32230332738525e-05
FAM198A	348	0	348	-0.970409138734795	2.14930892098108e-09
KCNN2	346	1	345	-0.695464094476326	1.30767890628877e-05
LOC100506874	355	10	345	-0.960052600321514	2.49578379924275e-12
HBG1	348	4	344	-0.957705385112093	0.000632229625321957
ABCA3	343	0	343	-0.884139272967391	2.12290345363074e-06
XIST	356	13	343	-3.49405902423673	1.2801770816587e-06
WISP3	344	2	342	1.26014647077913	0.00096647685465673
GSTT2	350	9	341	-0.641798824130451	0.000514127881939087
CCDC85A	343	6	337	-0.598892834292871	7.18856480843295e-05
NEFM	339	2	337	-0.603821484470252	0.0352274689023351
RFPL2	346	9	337	-0.588797610270402	0.002124092408389
PRRT1	339	3	336	-0.661742654990527	4.62671382646453e-06
CDKN2A	332	0	332	0.863513805939649	0.00445663603928258
CYB5A	343	11	332	-0.72025557535486	0.000300041820277952
PHYHD1	333	2	331	-1.36687549125459	1.17683051667244e-12
SERTAD4	339	8	331	-0.688278809935323	4.03105181679177e-06
GSDMB	338	8	330	0.738705470196786	1.41791340819545e-05
TRIML2	327	0	327	1.35319956064287	0.00015422412934139
C14orf56	329	3	326	-0.744217501049578	0.000118142426869517
P4HTM	328	3	325	-0.60732067639738	1.58236505606157e-06
KIAA1324L	326	3	323	0.778620577048938	3.82933776157891e-05
KIAA1683	324	1	323	-0.613151895663649	4.556366937225e-05
KLHDC9	323	0	323	-0.892065143493129	6.76302267504013e-05
WDR66	326	4	322	0.968384732667892	2.1523831599049e-11
TTC7B	324	3	321	0.73282674952909	9.2828500415984e-06
RNF175	323	3	320	0.65146696194089	5.65449916419826e-07
TYRP1	321	1	320	-3.2402921269041	7.1420419066589e-27
CALB1	319	0	319	0.840680124719123	0.00901894849687179
PHLDB2	322	4	318	1.27592322786073	3.96536532929394e-20
TGFBR3	320	2	318	-1.1371848810466	4.18889300688139e-08
CLEC12B	317	0	317	-0.746679666147495	1.63452296455348e-05
TNFRSF11A	325	9	316	-0.784846121136994	4.62784951095579e-06
KCNIP3	315	0	315	-0.713892965430936	5.7559199053128e-06
SC5DL	315	0	315	-0.587646788767554	8.53701920559347e-05
TP53	324	9	315	-0.678444890303695	0.000202851759100227
AK7	319	5	314	-0.670234746325125	0.000192221650644584
WDR63	314	0	314	-0.631079296970775	6.88546141684444e-05
ZSCAN16	314	0	314	-0.654244617640341	0.000652607263081741
AMOT	317	4	313	-0.813249106518339	1.20128807331017e-07
LOC100291323	322	9	313	-0.973803634731255	0.00245403709172857
LOC100507557	313	0	313	-0.657702338556014	8.95569945991367e-06
SOD3	313	1	312	-0.624669737350995	4.29978431372173e-05
XCL1	326	14	312	0.696786241131053	0.00352951041570395
ART4	312	1	311	-1.16490336785587	2.79482155286643e-06
KAT2B	311	0	311	-0.698028379693512	4.1227900693499e-05
NPR3	311	0	311	-1.55730867703137	8.36926561974117e-12
RPL3	310	0	310	-0.609124450589527	2.24369593688758e-06
FAM74A3	318	10	308	-0.685824583608892	3.82383509664023e-05
NKAIN1	313	5	308	-0.594796349531687	0.00113503128290652
SCRG1	315	7	308	-0.611542871219906	2.70560046197373e-05
FABP12	308	1	307	-1.28605301969064	2.19046432124371e-10
ISM1	307	0	307	-0.599746497429294	0.00277263096366555
RNF112	311	5	306	-0.641003149803821	3.43289897507392e-05
RORC	306	0	306	-0.76789679316732	1.78800989040041e-07
SLC4A10	307	1	306	-0.599570992380036	4.84259878947614e-06
CCDC109B	316	12	304	0.65714176915037	0.000137438019890475
HBD	310	6	304	-0.657461232733521	0.000856133328300179
GPR158	304	1	303	0.601780724565064	0.0123457505304037
LOC100130691	303	0	303	-0.649291735902981	1.30443914274979e-05
PHGDH	304	1	303	-1.08889805966426	8.33128803560233e-06
PLAC4	307	4	303	-0.645777841189588	3.16130704515569e-05
NAP1L2	305	3	302	-0.621168693266027	0.0357330113239815
SLC22A1	304	2	302	0.827020004136061	3.54464648206914e-05
AADAC	301	0	301	-1.8323143521389	3.774274592742e-16
CHRNA9	302	1	301	-0.654057171271474	0.00224787907998614
KRT15	301	0	301	-1.3949832931509	1.91889388162493e-09
NGEF	307	6	301	-0.884503209937402	0.00353559776404218
LOC730101	302	2	300	-0.856523637965956	5.89736618795321e-09
ADAM9	302	3	299	0.622569707694594	2.05870848837046e-07
ATP1B2	307	8	299	-0.90530542502951	1.6215270196287e-06
ZNF818P	313	14	299	-0.598850483059619	0.00191467810136507
ERAP2	301	3	298	0.711945010945489	0.0287255690554422
OCLN	298	0	298	-1.08015270376756	9.28107823293032e-06
PIK3C2G	298	0	298	-1.25345693597689	4.25610812532111e-08
UGT1A8	307	9	298	-0.649203428219441	0.0119194975931489
BMP7	297	0	297	-1.3125535377509	3.66851024037228e-10
CCNA1	298	1	297	1.15366784648536	0.00118618992305166
LAMA1	298	1	297	0.845723625122896	5.28554113173754e-05
MASP1	299	2	297	-0.962920232006273	1.55401588136543e-07
ZNF717	312	15	297	-0.847701949322369	4.17073431347217e-06
DIRAS1	297	2	295	-0.879054700052474	2.1366382585741e-06
HRASLS2	295	0	295	0.691898692821146	0.0201179748474367
STC1	301	6	295	1.29004610176082	2.03362139891137e-08
TRPV6	306	11	295	-0.842203041127859	2.17257730153168e-05
APAF1	294	0	294	0.684447948778913	3.77465870408228e-08
ID4	294	0	294	-0.625671142673117	0.000146755952510081
MEIS1	295	1	294	-1.13560748475288	8.18467959134395e-13
RSPH1	297	3	294	-0.711234072994176	0.000356878300066516
TPRG1	298	4	294	-0.903625742157775	5.11153408583152e-05
C15orf17	297	4	293	-0.722293970766365	1.0576010264845e-08
FABP4	294	1	293	0.966310097806305	0.0219788955479575
LOC100507460	296	3	293	0.708909001277514	0.00197441938025056
TRIM43	300	7	293	-0.846108919831995	0.000560507009767831
ZNF554	298	5	293	-0.732470944585814	6.31538380206616e-10
ZNF229	304	12	292	-0.87456329258055	3.15380646802967e-12
CYP24A1	291	0	291	0.589260243080947	0.00830393176622992
GUCY2C	291	0	291	-2.33603024862338	8.19163378293062e-19
RBM20	291	0	291	-1.09467091753338	4.23472550994044e-15
SYT15	308	17	291	-0.839534928313991	1.31116551824601e-07
ZNF157	294	3	291	-0.629624006594776	3.23588901490867e-08
C4orf26	292	2	290	-1.14074062003649	8.40682462136133e-05
GDA	290	0	290	-1.14367404411538	6.74237355516215e-05
MT1L	292	2	290	0.748648522694416	2.76964909219989e-05
ANKRD6	296	7	289	-1.14444436348714	6.74080657735262e-13
FBN2	291	2	289	0.975746774740365	7.23526003620068e-05
HOXD10	289	0	289	1.36317634943072	8.56813766364405e-10
LRP12	289	0	289	1.29430122821755	5.31911400509313e-14
ZNF681	289	0	289	-0.83943383857761	3.7943679465791e-07
C20orf160	288	0	288	-0.616643440455657	0.000661583876029707
CAMKK1	289	1	288	-0.590141120441655	1.15031270825012e-05
DKK4	288	0	288	-1.58371249857469	2.42400526834363e-14
GNG7	288	0	288	-0.732654028814577	2.61135647559457e-05
LOC283143	295	7	288	-0.975681895023162	3.40008771555413e-08
RAB32	292	4	288	0.703401176296635	3.55151730041409e-06
RNLS	288	0	288	-0.672427322032743	0.0132606434939689
TIFA	288	0	288	-0.845737376379583	1.03452035253536e-12
PDZD2	288	1	287	-0.721032631054655	3.36741410200827e-06
SMOC2	294	7	287	-0.611057010890144	0.00674962875875741
SYBU	289	2	287	-1.03551814777838	1.41721415867985e-05
C1orf51	286	0	286	-0.948557567885018	1.44177030888004e-05
EPB41L1	297	11	286	-0.682096653809511	5.90900742989373e-05
GATM	291	5	286	-1.12930156722145	1.02518051524715e-07
HOXD13	286	0	286	0.677800075379102	0.00106425688151426
OSBPL9	286	0	286	0.625398282947875	7.83653864734593e-08
SCNN1B	286	0	286	-0.884269201584425	6.85135833725656e-08
EHD3	285	0	285	-0.836675411661776	4.37180459649528e-07
MID2	285	0	285	-0.699288481887926	0.000192682969760796
PMEL	285	0	285	-2.94021970115986	2.47412512379692e-35
GAL3ST1	284	0	284	-0.659052545449273	6.02798597236287e-06
LOC100131232	287	3	284	-0.781600653750995	2.02338031094993e-05
TUBB2B	285	1	284	-0.735954201064604	1.62195239114109e-06
ZNF527	285	1	284	-0.700240365981505	3.29600685999426e-09
ARHGEF26	290	7	283	-0.755933243039925	0.000204614195536263
HUS1B	284	1	283	0.781672006071812	3.79421828387951e-10
IZUMO1	283	0	283	-0.599873865574807	0.00190194753370413
LOC283861	287	4	283	-0.646865761651551	0.000550373769092665
C2orf55	282	0	282	-0.937652658803377	3.96711540790321e-07
SCAMP2	283	1	282	-0.598035306800297	7.65936254085214e-07
ACPP	281	0	281	-0.918987359472572	7.00277246485974e-05
DHX33	281	0	281	0.758069787717203	1.45671274834015e-06
HTR2A	295	14	281	-0.788480677515938	0.00341035013173421
IL20	282	1	281	1.90664109435504	1.26587400793334e-10
KLB	283	2	281	-0.766138281871913	1.24118980923704e-06
LRRC4	282	1	281	-1.22929897583261	3.9891092649467e-07
RPH3AL	287	6	281	-0.623616984035291	0.000106606097248871
ALPL	281	1	280	-0.598787946663841	1.73842344953376e-06
DNAH17	280	0	280	0.809173170340404	3.90153522608882e-06
ESYT3	280	0	280	-0.940635451132649	2.3769732576327e-06
LOC349196	290	10	280	-0.644683403148524	0.00118963474245254
PHEX	283	3	280	0.829639422099854	0.000130667793306783
RGMA	280	0	280	-0.702384264891568	1.53935891395837e-06
TREM2	286	6	280	1.68115391410617	5.61602491096861e-12
MAP2	279	0	279	-0.870504725947381	3.6364302853006e-06
MYO3B	285	6	279	0.751956979809879	0.00118249395016367
OCM2	283	4	279	-0.643621354652845	0.000414741853053639
SIGLEC8	287	8	279	-0.595019080147206	0.00086415842692036
SPECC1	280	1	279	0.676441436765704	1.63530829134579e-08
ZNF132	279	0	279	-0.92216392731752	8.72490793047837e-10
DSG2	284	6	278	0.961791405504814	5.51426751768771e-05
LOC388242	279	1	278	-0.683359967557192	1.58615608149884e-08
LOC641467	278	0	278	-0.587792954476732	0.000613804604096404
RGS14	278	0	278	-0.592939717014789	2.27109249625399e-09
SAA2	281	3	278	0.719024175114939	3.86565955633543e-05
APOBEC3B	277	0	277	0.938325765053223	1.96024392610331e-06
RERGL	277	0	277	-0.847581362341463	1.8008984505715e-06
SLC16A7	279	2	277	-1.05761510678908	7.13611686433783e-06
C4orf7	276	0	276	-3.33921958528946	3.63760118804995e-09
LOC284244	283	7	276	-0.890429982442271	7.91292785287606e-10
SNCAIP	276	0	276	-0.740202396024233	6.17310519715189e-05
KLF8	275	0	275	-1.26240032766508	4.16444386602581e-07
KCNB2	281	7	274	-0.867637987984998	4.63650490330792e-07
LUZP2	274	0	274	-1.20890602700524	3.3128788230067e-10
PTGFR	275	1	274	-0.592758498469449	0.000111122906718063
RETSAT	275	1	274	-0.625528652886148	1.33345954764574e-05
S1PR1	275	1	274	-0.678588926759264	5.01107482483996e-05
TM4SF19	279	5	274	0.744922077522583	0.000144440574943151
ZNF433	274	0	274	-0.985480663004188	3.48806466935118e-06
FCER1A	273	0	273	-1.31390911192965	1.18158602072422e-06
KRTAP9-4	281	8	273	-0.683467977482582	0.00751284605760555
LOC100291666	281	8	273	-0.764321012785359	5.05296656985484e-07
SLC9A2	278	5	273	-0.666404362345862	0.000137975967507357
ZNF420	276	3	273	-0.896339863659822	3.03737294633246e-08
CRAT	272	0	272	-0.947773053456961	1.46789644859907e-07
CYB561D1	272	0	272	-1.09650019306867	8.2381288041418e-11
HSPA1A	275	3	272	-1.03062216074576	1.20005300132154e-05
KHK	280	8	272	-0.631677502091941	0.000318193103948483
MPPED2	273	1	272	-0.691883303232082	2.37425927034773e-07
STAB2	276	4	272	-0.945339327192327	1.08409289075057e-08
LAIR2	277	6	271	0.787971723801666	0.00127219324800723
MARVELD3	272	1	271	0.643957409673134	5.84485716497851e-07
SCD5	271	0	271	0.678393445731436	0.00107130824524483
ZNF285	272	1	271	-0.694717646079836	0.000329553765140709
BAMBI	270	0	270	-0.700838138858308	0.00503521172001437
HCG9	279	9	270	-0.702432687812394	3.47593647658205e-05
NKPD1	270	0	270	-0.825340434721941	1.20692674802609e-06
SMPDL3A	278	8	270	-0.632244926822509	0.000123422310199744
AOC3	272	3	269	-0.647799691406325	3.9666665183553e-06
HSPB8	273	4	269	-0.86196057172676	0.00642853267078201
MCEE	271	2	269	-0.695722849243797	3.07252851618403e-10
PHACTR3	271	2	269	-0.78712283858558	0.00678275635728165
PID1	273	4	269	-0.633842808049059	0.000436167493457617
ATP4A	268	0	268	-1.14804874255937	2.00900284206278e-08
ITGA10	269	1	268	-0.620482809464487	1.51333132752617e-06
XKR4	283	15	268	-1.06220731920677	8.7966854697072e-11
ZBTB7C	271	3	268	-0.731618418707828	7.45611505860893e-08
ADSSL1	278	11	267	-0.645117011180077	0.000459559711735426
CD207	267	0	267	-1.36412917642117	2.62809021581052e-08
ABCA1	266	0	266	0.776604490999422	1.88981527205801e-08
ERC2	266	0	266	-1.03116757267185	1.08334536798258e-11
FAM90A1	266	0	266	-0.798583787680574	0.000100460184274965
IL13RA2	267	1	266	0.994538200539485	0.0110900122011795
KRT20	269	3	266	-0.667856066734554	1.22184585775953e-05
LOC100288077	269	3	266	0.591334257205463	0.000670172467488442
SLC9A9	266	0	266	-0.710244680010814	1.523352920799e-06
ADAM23	265	0	265	-0.942350948789121	0.00139362054092275
CBLN2	265	0	265	-0.70584444763672	0.000738728881236328
KCTD19	266	1	265	-0.58652708891428	0.000271141404284349
KRT27	268	3	265	-0.702308278283931	0.00227876947350685
PLA2G1B	265	0	265	-0.625492185798897	3.02187082386113e-06
SLC6A15	265	0	265	0.883505924409985	0.00127672387118456
BBOX1	264	0	264	-2.16145859104392	3.0972474902187e-13
KATNAL2	271	7	264	-0.737109442245788	4.82997657142141e-08
KCTD11	264	0	264	-0.714187344452164	0.000155732465739357
TMC7	271	7	264	0.631969185366741	0.000104783945283365
ABCC3	272	9	263	0.634481547053419	0.000255231718560915
ACTL7A	263	0	263	-0.6171000071473	0.00103320570012139
CADM1	263	0	263	-0.708858780455248	0.00139356370075094
MAGEA4	263	0	263	1.14703753972133	0.0280482561653153
RTP3	265	2	263	1.02294608006455	0.00613164900190425
MIR31HG	263	1	262	2.00669531228185	4.04339450884649e-12
ADAMTS17	266	5	261	-0.695403603584355	6.59631095882671e-05
C7orf74	262	1	261	0.597038435374459	8.30265981660724e-06
FZD10	265	4	261	-1.30118211992429	9.74902892820592e-11
NDUFA4L2	261	0	261	-0.912482064881154	0.00432848770200342
PLLP	263	2	261	-0.646847606123454	3.63341642867321e-07
ANKFN1	260	0	260	-0.641407579302624	2.61360228309675e-05
C11orf93	261	1	260	-0.83191101263524	0.000217220919789804
C6orf105	266	6	260	0.671276579415082	0.00101048233452969
FMO2	260	0	260	-1.51689115559478	7.51546991067433e-10
HENMT1	268	8	260	0.679980863102562	1.73961435689334e-05
KHDC1	260	0	260	0.897195049483785	3.77057086844382e-11
PLEKHA6	262	2	260	-0.688079723627387	0.00017430472609311
SYT17	262	2	260	-0.88666594920364	1.1479497345228e-07
THBS2	260	0	260	0.587818952170046	0.00515111930026431
TMPRSS2	260	0	260	-0.891627196977131	1.95896124236605e-05
COL21A1	259	0	259	-0.902870079187537	2.63701591461274e-07
CYP2R1	259	0	259	-1.17778477357794	4.42078726361227e-06
AIF1L	258	0	258	-1.18608181946016	2.29289989791276e-05
ANKRD37	259	1	258	-0.697844287405342	9.88497097552763e-06
LOC100131496	259	1	258	-0.637752292162898	2.71821447059186e-05
LOC100292909	261	3	258	-0.981232840215665	5.78569590995701e-06
NR3C2	262	4	258	-1.03648749285853	1.78479238360665e-08
OR10H4	258	0	258	-0.647737964071053	0.000329000012134584
PTN	259	1	258	-1.53731259236515	5.65277644625576e-12
RMND5B	261	3	258	-0.596616361470161	1.40384359228182e-08
SMR3A	259	1	258	-0.686787736223391	0.00867915956168701
ABCA2	258	1	257	-0.625559967338816	1.39441366247155e-07
C1orf133	257	0	257	-0.924486283729341	1.6522209769204e-10
NLGN1	259	2	257	-0.837004959075988	6.71310041339208e-09
OSBPL6	257	0	257	-0.642976851661389	4.40886904269857e-05
ZNF114	257	0	257	0.904425615566047	0.000294810444001535
ADM	256	0	256	1.00531975068803	1.00655305045213e-08
DDAH2	260	4	256	-0.633102195650586	1.43965011670198e-07
GPRC5D	256	0	256	-0.584979851989856	0.00581596074107152
PTGDR2	256	0	256	-0.66368942943762	2.4164464541644e-06
RAI2	257	1	256	-0.724795790633963	6.05795644467203e-06
RARRES1	263	7	256	0.630485048242723	0.0102076376592859
TTC18	256	0	256	-0.79832181272441	0.00161774385733428
ATP13A3	262	7	255	0.863683799463561	1.29757662643038e-11
FBLL1	255	0	255	-0.825787568145692	1.78671369742991e-05
FRAS1	255	0	255	-0.618850681433978	5.21210770535596e-06
GPR143	257	2	255	-0.618810358385985	0.000732138787303214
SYT8	255	0	255	-0.665673518070121	0.0219335287258429
TMEM98	256	1	255	-0.65155303632028	8.07956243140856e-05
ZNF711	255	0	255	-1.19022109520407	2.09568139918712e-10
DDX3Y	257	3	254	0.747349312524305	0.0341796186645809
FLJ32255	268	14	254	0.723590583510803	0.00427152195099502
GSTO2	254	0	254	-0.692770312979741	0.0335148703956282
LANCL3	254	0	254	-1.59908576897711	2.13648615620526e-13
NOV	254	0	254	-0.771670026925236	1.75552405044729e-05
PCDHB5	255	1	254	-0.839887628102139	5.59180525334564e-05
PDIA4	255	1	254	0.770856855056611	8.20529231550846e-11
PRIM2	256	2	254	0.641145370440275	8.71760764977395e-10
SMAD5-AS1	263	9	254	-0.854618421091241	2.60017118132247e-09
HLA-L	255	2	253	0.687552419885756	3.29233992658395e-05
IL17RD	254	1	253	-0.657459488561067	2.01934908380171e-07
PBX1	253	0	253	-1.09182914749394	6.66235842122963e-10
SSFA2	253	0	253	0.690070618866848	9.42190467247483e-06
FAT1	252	0	252	1.23866702881548	1.39798107481893e-11
LOC642620	253	1	252	-0.869500370993115	5.376750243514e-07
SERPINI2	252	0	252	-0.762702502489675	1.79537102803215e-07
CYP2J2	251	0	251	-1.1980566671606	2.67205524299896e-07
IGFBP2	252	1	251	-1.63716088626068	2.26051619710342e-07
LPHN3	259	8	251	-1.03701649203665	2.32470365191296e-06
ODAM	251	0	251	-2.88261288469489	4.8558827387367e-12
P2RY6	251	0	251	0.749435450763181	2.37102757835897e-05
PLAC1	252	1	251	1.45043909282192	1.03607235382026e-09
SLC35F1	264	13	251	-0.882663333910343	3.09450230079628e-10
BIRC2	250	0	250	0.761859002809893	0.000192535983842133
CRHBP	254	4	250	-0.721013744561168	4.10185978064848e-08
ERBB3	252	2	250	-0.592390919843347	0.00142081056185996
HOXC9	251	1	250	1.25763565820895	2.28593837734e-07
ISOC1	250	0	250	-0.649392288751549	5.11640623278152e-08
KCNG3	250	0	250	-0.723684131457421	2.29692192203242e-05
KLHDC7B	250	0	250	1.25317725730769	2.46078183936214e-05
PCDH20	255	5	250	-0.95344748749025	1.55746137816403e-10
WNT2B	253	3	250	-0.607007016135566	0.00374774323973506
CD1A	251	2	249	-1.1323615946473	2.87669536495796e-06
EPHX3	249	0	249	-3.06229407686585	3.63123842974884e-19
LBP	251	2	249	-0.886631144429475	1.51037574071144e-07
PCP4	252	3	249	-0.631264410588713	3.73225543783551e-05
PRELP	249	0	249	-0.956180745559633	7.5026787033195e-06
RBP1	249	0	249	0.980607263655091	0.000807922327769553
TYR	249	0	249	-2.80347148637074	5.20447975463399e-29
AJAP1	254	6	248	0.872049726463854	0.0201945268977936
BARX1	248	0	248	-0.62489187855543	0.00434766394354511
C2orf40	248	0	248	-0.723997980471025	2.76754755331654e-06
GFPT2	257	9	248	0.825510744414723	7.51391869273875e-06
HOXB9	256	8	248	0.612004158282474	0.0168663951436318
LOC100507117	248	0	248	0.701361676381896	1.98526625102043e-07
MYRIP	248	0	248	-1.26596048598326	8.47450499764213e-10
SYNGR1	249	1	248	-1.0708514926869	1.09987372553425e-09
ZNF788	253	5	248	-0.639678773680216	3.80559110820071e-05
ATIC	249	2	247	0.645501897678974	7.51546991067433e-10
BEX5	251	4	247	-0.627775716614285	0.00105337858302903
FABP6	249	2	247	0.64178789525579	0.0011809683163817
MAST4-AS1	248	1	247	-0.770037341950631	1.50512481166244e-05
SLCO1B3	249	2	247	1.56167267135366	3.65431078978068e-05
TSGA10	247	0	247	-0.637728098858545	2.28564884176064e-05
ZNF425	247	0	247	-1.0292383226961	1.85755088260609e-14
C9orf150	246	0	246	1.41198900111798	6.69972101612479e-07
CD70	246	0	246	0.659834223968731	0.00418261943657497
GFRA3	251	5	246	-0.600682659728213	8.18121642845874e-05
KRT19	249	3	246	-1.54109359613661	0.000467540666911278
NTRK2	248	2	246	-0.623977004464967	0.000618604136043449
PML	252	6	246	0.993337274071326	1.17935308274445e-11
ZC3H12C	246	0	246	0.591426978935829	8.21970755996706e-05
CLN8	245	0	245	-1.15079769495039	4.99620374057427e-14
COCH	255	10	245	-0.617750054215673	0.00285118113434423
GALR1	245	0	245	-0.610429323521959	4.64498013440909e-06
GOLGA6L10	248	3	245	-0.607246370458322	1.25334586385859e-05
IGF2BP1	245	0	245	0.659109687871956	0.0376743731266476
KRT31	249	4	245	-0.708125909520942	7.26016552051295e-06
PSTPIP2	247	2	245	0.722501580676782	2.88134333771533e-05
SLC30A7	249	4	245	0.648003531942494	1.16352274930923e-12
UCHL1	245	0	245	0.606935361410251	0.00089995397622486
ALDH3A2	244	0	244	-0.924028387251312	8.36818803510624e-08
ASPA	246	2	244	-0.913676279851097	6.91954238469071e-13
C14orf132	247	3	244	-1.20643724463217	1.99353059917724e-13
DCUN1D5	244	0	244	0.817200939451802	1.80385358431513e-07
LOC100507372	252	8	244	-0.79503291835191	3.83919756976802e-07
FGF12	246	3	243	-0.864874217544292	1.13257105900933e-08
FLG	245	2	243	-1.1141095708011	0.00241586045123061
SOSTDC1	244	1	243	-1.22727439574692	1.94227435563596e-05
ACLY	247	5	242	0.588538624236233	4.95571615596672e-06
C13orf16	244	2	242	0.592741745993098	0.00247718845344302
CNGB1	242	0	242	1.08715675963801	7.43190884659483e-10
FAM90A7	242	0	242	-0.634715199236676	0.000439478995691127
KRT222	242	0	242	-1.16763235666369	1.11918925683145e-09
RFPL1	251	9	242	-0.886837007345736	4.79396954484479e-05
AGT	241	0	241	-0.674449564845758	0.000411422417257362
DDX60L	261	20	241	1.08106172728195	1.21073779885369e-09
GABRP	242	1	241	0.767640532604446	0.00567867992367096
IL1RL1	243	2	241	1.13343244087464	3.64890341794559e-05
ZNF823	241	0	241	-0.67693051040009	4.60878381355948e-07
HTR3B	241	1	240	-0.951383901578941	9.37132247058011e-10
MYO5A	240	0	240	0.852589199052458	5.1159269932845e-10
PADI1	240	0	240	-1.27191835547572	1.09267165273999e-10
PEG3-AS1	243	3	240	-0.929841098084641	8.85287088407936e-09
CYP2C9	239	0	239	-1.22586508378911	2.03860868192422e-06
ETNK2	239	0	239	-0.866382392610668	4.59677746960821e-07
FRY	239	0	239	-0.85464443595547	4.99585330039909e-08
GAS7	244	5	239	-0.788264396629643	2.36943226900526e-06
LGR4	239	0	239	-0.781734382270375	6.90756881380369e-11
SKIL	239	0	239	0.593330245535229	9.93492715667148e-07
ST6GALNAC1	244	5	239	-1.0493850985817	1.13886262485951e-05
VLDLR	239	0	239	-1.21390841465323	2.88922403711186e-07
BEND5	241	3	238	-0.807455068752795	1.71508490619135e-05
RUNDC3B	238	0	238	-1.08897212042761	4.89257808546297e-09
TMEM150C	241	3	238	-0.636197437962557	4.82521298922884e-06
ZNF256	238	0	238	-0.595047912069585	0.00137844479816203
CDCP2	250	13	237	-0.67605490339509	0.000347815256605221
FAM84A	237	0	237	-0.654752934503785	0.0138821824137292
FLJ45248	244	7	237	0.701607767827471	0.00089995397622486
GPR133	238	1	237	-0.60481290668287	0.000242061672694881
PITX2	240	3	237	-2.03433113422977	6.62618345042974e-28
PPFIA1	237	0	237	0.642371815100105	0.00142137494593638
AFAP1L1	244	8	236	0.822234739086932	2.77102428660319e-14
BCL11A	252	16	236	-0.678006584244206	3.28663004753556e-06
CA2	236	0	236	1.60748747411299	2.72216398853027e-11
MLC1	236	0	236	-0.642712296401936	0.00101928472637026
MRAP2	241	5	236	-0.63899091408747	0.00161410724874398
P2RY2	236	0	236	-1.0884711183602	2.39495235502613e-12
PPP4R4	239	3	236	2.28006932571122	7.61262237041341e-13
SCIN	236	0	236	-1.80709773092428	7.67578498079827e-13
TF	240	4	236	-0.662545794740592	0.000122914449062015
VSIG1	239	3	236	0.664081905737226	2.58067798843506e-06
C7orf40	238	3	235	0.610607641214219	1.40637062502622e-08
CADM3	237	2	235	-0.62903030500944	2.73879223254166e-08
KIAA2022	239	4	235	-0.603732913909945	5.21959762370181e-06
KRT81	235	0	235	-0.980663262046451	1.14736016489399e-06
SULT1B1	235	0	235	-1.53429656171051	2.0335378867686e-09
SYCN	236	1	235	-0.637329512203232	2.67500527434035e-05
TMEM74	239	4	235	-0.719618998719605	3.48749345547866e-11
CDH22	234	0	234	-0.654003216489025	0.00012580550539152
CGREF1	237	3	234	-1.09843163114186	3.17371697688497e-06
DNASE1L2	234	0	234	-0.795978780471266	0.000702502281683923
HOMER2	234	0	234	-1.14537208266341	8.18167629908776e-05
KANK3	235	1	234	-0.661811343933925	1.91582841945796e-07
LINC00282	244	10	234	-0.786026491144033	9.78678364133404e-08
LOC100509780	234	0	234	-0.591288235454381	1.43370172287127e-05
OXGR1	243	9	234	-1.30657486090772	2.16712633684149e-11
PCDHA11	234	0	234	-0.616681202045931	7.87215707906535e-05
PI15	234	0	234	1.42207934015317	1.60337942022001e-11
SLC6A2	235	1	234	0.793205860120951	0.00173082968217921
SMPD2	234	0	234	-0.921423622035985	1.87331221817991e-14
ALDH1L2	233	0	233	0.719682790144507	0.00125193547412256
COL6A5	233	0	233	-0.971803585555719	5.00865980786609e-06
CYP2F1	236	3	233	-0.694083082077394	0.000839955284810549
FNDC4	244	11	233	-0.639842402185447	4.44231735317151e-05
HBB	236	3	233	-1.59053442699414	6.5912252441613e-07
KYNU	235	2	233	1.31616178140079	1.39230990490613e-08
PROCR	236	3	233	0.854779922910958	6.70807594735213e-07
PTGR1	237	4	233	-0.874397421319414	4.02345500640736e-06
WISP2	233	0	233	-1.14791218536633	2.53312178209565e-08
CITED2	237	5	232	-0.957963167590466	6.77258501413585e-11
CYP11A1	234	2	232	-0.68696660800201	3.75685031446723e-10
HCG4	234	2	232	0.631069441346697	0.0136662140343819
IRS1	232	0	232	1.37197110357085	3.52981816569381e-13
KRT2	232	0	232	-2.95567319584141	4.3532106811211e-09
KRTAP11-1	236	4	232	-0.774721706901962	2.9898565082816e-06
LINC00086	232	0	232	-0.942649309692149	9.11769052230677e-10
LOC100506328	232	0	232	0.853670705585107	0.00180657856151855
MAP1LC3A	232	0	232	-1.77857641850132	1.18154760734173e-25
MLLT11	232	0	232	0.709978572146189	0.000399355055483169
RALGPS2	232	0	232	-0.644920244268434	0.000750540419481951
ZBED3	241	9	232	-0.733691216375678	4.16678800885188e-08
ADAMTSL3	231	0	231	-0.799129980233491	9.70494559781102e-07
C10orf140	232	1	231	-1.21815389834004	9.71564012691509e-13
CACNB4	231	0	231	-1.32467069184715	2.60219682370995e-13
CCL14	237	6	231	-1.69855804412807	4.14232483515492e-10
CRISPLD1	231	0	231	-0.597508795226243	0.00361157341870096
DLX4	231	0	231	-0.833027304530317	6.03336285543617e-05
FST	233	2	231	1.89076271825852	1.0838084545695e-19
GBP3	231	0	231	0.729879567348474	1.25466502993919e-05
GULP1	233	2	231	-1.27248491157543	3.34120506322946e-15
LOC100505633	231	0	231	-0.991371586233993	0.00063189073733476
MSMB	234	3	231	-0.648501208699757	0.00244703088425609
STOX1	231	0	231	-0.585492995016406	0.000460141134720681
WSCD2	231	0	231	-0.603850404536083	3.01534993176446e-07
CEP72	236	6	230	0.659178962086324	1.2658271641573e-11
CMBL	230	0	230	0.652370601108371	0.000602181537406727
DIRAS3	230	0	230	-0.926407196869845	4.14756600077981e-09
FLJ38379	235	5	230	-0.587760743465967	3.8961786899722e-05
IL34	230	0	230	-0.907151511010142	2.54348779481269e-09
LOC400550	230	0	230	-0.969473332042065	1.29412670093423e-12
LPAR4	230	0	230	-0.650435677650509	2.78072594515748e-06
MAB21L2	231	1	230	-0.783901531467561	6.6023219449469e-07
MTAP	230	0	230	1.09305923775585	2.34870395442662e-07
ND6	230	0	230	-0.613770754563986	5.21615195946478e-05
PARD3B	230	0	230	-0.685432618853793	1.13676719538553e-07
PPARGC1A	232	2	230	-0.742411334172802	6.63928688000566e-07
SFTPD	230	0	230	-1.03766097045607	3.89059214277052e-08
TPCN1	231	1	230	-0.635567658068672	2.34102441758651e-09
CCND2	229	0	229	0.681639572918775	0.0024102925374687
CRABP1	229	0	229	-0.786425738897591	8.39747771841946e-06
DACT2	230	1	229	-2.37332975402612	3.01377305296031e-13
FA2H	229	0	229	-0.782565069100741	0.00439435057434193
LOC283481	238	9	229	-0.8664778298125	8.72986059676761e-08
MMAB	229	0	229	-0.680626003383096	1.29861768179829e-06
MUCL1	229	0	229	1.97646814393208	0.000172055484299264
PAIP2B	231	2	229	-0.868365102146973	3.29332643264127e-05
PHF15	229	0	229	0.641645870942621	3.40218084226044e-05
PRR15L	231	2	229	-0.790619344721774	0.0024549877209837
SLC27A5	230	1	229	-0.619198881564663	0.000410756220212824
TMEM220	229	0	229	-0.794804036932448	2.51660328210532e-06
ZNFX1-AS1	229	0	229	0.683976156454299	1.02907299967453e-12
CA11	229	1	228	-0.623813025072252	3.69839308427542e-05
COBL	228	0	228	-1.53354532409552	1.7042376646504e-18
ENPP5	229	1	228	-1.02576262603975	2.14500555254204e-11
FUT7	228	0	228	-0.761151129388509	0.000269659800323809
GIPC2	231	3	228	-1.17502082619943	2.25150700048765e-08
HOXD11	228	0	228	1.20692741346593	8.82117064298239e-07
KIR3DL1	229	1	228	-0.677732017984656	3.99696205784588e-06
LINC00152	243	15	228	1.17809038781885	1.22017349024046e-18
LOC100132319	233	5	228	-0.653435790347535	6.46471786469861e-07
LOC100289094	230	2	228	-0.635918282463969	0.000101489595202047
NUAK2	228	0	228	-1.06126141925564	3.84434091080947e-15
TIMP4	229	1	228	-0.906059034836015	8.32196682098493e-07
UGT1A6	237	9	228	-0.817047872871673	0.00703128172588215
XAGE3	230	2	228	-0.868965938688916	0.000685301582689132
BOC	239	12	227	-0.638069097881855	0.000126913471789369
FAM117B	227	0	227	-0.952316518539685	8.16963589975064e-10
KRT24	228	1	227	-2.03428113055739	8.93651091178771e-06
MGLL	227	0	227	-1.15426163984218	1.83724691554779e-11
SIGLECP3	227	0	227	-0.671735423963273	0.00123307396194464
SYNC	233	6	227	0.609575627020575	4.64846796398898e-06
APOBEC3A	228	2	226	0.955564520338708	0.00558479472452247
C21orf81	227	1	226	-0.850691055105683	0.00280040390349237
C6orf112	228	2	226	0.806568552877986	1.29110431436257e-06
CD274	226	0	226	1.93848927822907	2.53659424581746e-14
DYNLT3	226	0	226	-1.39783325941335	1.70072690908901e-07
IGFL2	226	0	226	0.749367464399282	0.0450719398615975
WNT5A	226	0	226	-0.596160629249997	0.00196030696194251
ZNF630	226	0	226	-0.614128347523951	7.6958401098079e-05
ATOH1	231	6	225	-0.586656060832733	7.86420220606057e-05
DLG2	225	0	225	-0.829562809689234	1.7837098728294e-11
FBXL14	226	1	225	-0.61585673600026	1.14736016489399e-06
LOC100652770	230	5	225	0.635047813355151	0.007211698938595
LOC388152	232	7	225	-1.06717956483675	4.21138214364984e-15
TRPS1	225	0	225	-1.34571137127665	8.35836071149811e-15
BACH1	224	0	224	0.714758993222237	8.56979184197687e-08
BARX2	224	0	224	-1.42981182740642	6.64327912798959e-10
C9orf9	224	0	224	-0.79931130956083	2.6094966750575e-11
FOXO4	242	18	224	-0.721530137510597	3.52385056573478e-09
HLA-DQA1	232	8	224	-0.859340961895127	4.64356126829012e-06
LOC440356	229	5	224	-0.986817996266707	1.50748407071165e-09
MAOB	224	0	224	-2.34226118618442	1.01930827056325e-17
NDRG4	226	2	224	-1.20967957638349	7.81225595581881e-07
SESTD1	225	1	224	0.589566221914619	0.00362539828503296
SLC1A1	226	2	224	-0.641080032216478	0.00392179104167267
TRAF3IP3	224	0	224	0.667475803120549	0.000659661475848047
ANO8	223	0	223	-0.674333757656542	0.000148885748779114
KIR3DL2	224	1	223	-0.694081944774005	3.12221161403221e-05
LOC100506795	224	1	223	-0.602576671193427	8.75177937477736e-07
NELL2	223	0	223	3.00394653890674	8.27444278575167e-12
NRXN3	224	1	223	-0.6508564950445	0.000228010728313978
PLEKHG6	224	1	223	-0.728077407915724	1.35208724004151e-06
PRSS35	224	1	223	-1.35783196205884	9.90808149807313e-12
SEC14L2	225	2	223	0.663489111882812	0.000168549659363446
ADA	224	2	222	0.823062015494876	6.28151282514135e-09
BCL2L10	224	2	222	-1.28667965369149	0.000101190079675278
EPB49	222	0	222	-0.898404523488741	1.20273796299403e-09
HBA1	229	7	222	-1.02854732234786	4.61350998793506e-05
HBM	223	1	222	-0.619637413577094	2.72592431354558e-05
KCTD4	222	0	222	-0.808500313143826	2.36766187681823e-08
LCE3C	224	2	222	-0.938113551401742	0.0154065531827756
MEGF6	229	7	222	-0.654294863029676	3.21847971629259e-05
NAPB	222	0	222	0.711332620535551	7.40325235928605e-07
NID1	222	0	222	0.620437189353824	0.00038980776657022
SFTA2	223	1	222	-1.28304399457023	2.53749996990432e-12
STMN2	225	3	222	-0.986835955760563	3.01627853113385e-07
C3orf52	222	1	221	0.726122632489151	8.66937692884596e-10
CMTM2	221	0	221	-0.691590929768747	1.67251447966353e-06
ICOSLG	236	15	221	-0.736280256498103	3.29334686378709e-11
PLAGL1	224	3	221	-0.597470845877138	0.000181166518560942
POU2F3	221	0	221	-0.985869341460906	3.90252247570726e-10
RAMP3	221	0	221	-0.59226301619088	0.000175317603125602
ZNF233	221	0	221	-0.594309561142567	3.75675306836815e-06
GSTA5	222	2	220	-1.5765100715912	5.03778776185057e-10
NEURL1B	221	1	220	-0.617991300246683	1.14320563223088e-11
SCN2B	220	0	220	-0.919181773456747	1.90964724749354e-06
C12orf45	219	0	219	0.728109875366526	1.00959897948965e-09
C8orf48	225	6	219	-0.957404078395075	9.50967658062938e-11
EGFR	224	5	219	0.696463100878059	0.000481020285627096
HIST1H2AD	219	0	219	0.643118152354891	7.27623222841448e-05
MFSD6L	219	0	219	-1.32263500873117	2.61140389066016e-08
NKX2-3	222	3	219	-0.679698142453636	7.83928026166699e-11
PANK1	219	0	219	-0.765024739909225	3.3426156077281e-07
RNF150	220	1	219	-0.666369961635134	0.00271353135403069
SYNPO	220	1	219	0.605619934286556	1.31588665203287e-06
ACSBG1	220	2	218	-0.672230036878914	4.4876007246686e-06
C20orf197	222	4	218	0.636577617576839	0.0018752185666459
CACNA2D3	228	10	218	-0.672191312769258	0.000478610947207781
CDHR1	218	0	218	-1.21885740945421	9.71434006176416e-07
FADD	224	6	218	0.620739249130743	0.00307950444753357
FOXI3	218	0	218	-0.606147021400061	3.3602796747746e-05
MC2R	218	0	218	-0.662757899868303	1.37693493127919e-05
NDRG2	219	1	218	-0.8140515614428	0.000405774716694849
SLC37A3	218	0	218	0.62497178506671	7.18511136058095e-08
C10orf90	220	3	217	-0.762673694833167	4.18767130146324e-09
GALNTL1	217	0	217	-0.653399727816773	0.000226173318872341
RTDR1	219	2	217	-0.647509264631073	5.52369323065579e-05
ZNF486	219	2	217	-0.927394560971534	1.65529476129113e-08
CD1C	216	0	216	-0.793791058481279	0.000120930464202834
CHDH	216	0	216	-0.642715923324413	3.53696234054424e-05
ELMOD1	216	0	216	-1.29379671450466	5.26269158143259e-06
FAM149A	217	1	216	-0.612565781178724	1.82944326749725e-07
FOXP2	216	0	216	-0.800553797951101	3.15663691384886e-05
LOC100129463	222	6	216	-0.688916627417398	0.000216203001680915
PDGFA	217	1	216	1.1378822676107	1.14685826512685e-14
SLFN5	217	1	216	1.20978993234761	7.61621246567524e-12
CFD	215	0	215	-0.886615404064353	6.75716545839172e-07
DBX2	227	12	215	-0.796227716217375	1.00795634690183e-09
DNAJB5	215	0	215	0.621197483463579	2.92977036165752e-05
FAM155A	219	4	215	-0.675509884711136	0.000101567200056762
GABRQ	215	0	215	-0.820700084480113	1.83565952546967e-06
HP07349	215	0	215	-0.594873936118117	4.06105031638319e-06
HTR1B	216	1	215	-0.655171190873776	5.2876190533128e-05
IFNE	217	2	215	0.633667225907397	0.00796003705837176
NNAT	220	5	215	-0.614227422023952	1.50449896459509e-06
NUCB2	215	0	215	-0.811015882217087	2.29224995380798e-08
PGD	216	1	215	-1.50367289333174	4.71751885344439e-12
TCP11L2	215	0	215	-1.0712507640058	7.92255727778847e-10
TXNRD1	221	6	215	1.02237361474907	1.91832629034619e-08
AKIP1	214	0	214	0.71276576782552	1.94152304500161e-10
BEX2	214	0	214	-1.1655951884031	1.65248487522722e-05
DDHD1	214	0	214	0.606285813890795	1.21991216211967e-06
DOCK5	214	0	214	1.14163249105458	3.84434091080947e-15
ISL1	214	0	214	-0.725620775779399	5.33160015122336e-09
SERPINA5	219	5	214	-0.626525027085495	4.2160054168964e-05
ASCC3	213	0	213	0.636521307706942	7.28063790257757e-07
CYP3A4	218	5	213	-1.6362243853636	5.6650789243791e-10
EFHD2	216	3	213	0.598883124189983	9.00654915024992e-08
ELOVL5	217	4	213	0.659000554670254	1.51730174382766e-07
GP1BB	221	8	213	-0.9431001084946	3.85359586660696e-07
HBA2	222	9	213	-0.99438348756382	5.59180525334564e-05
HRASLS	222	9	213	-1.36257898973991	1.64985230699613e-07
SPIN3	214	1	213	-0.597902138778023	4.27559587657827e-05
TRPM1	215	2	213	-1.0132845964959	1.04582915236176e-11
IL17RB	213	1	212	-0.631110296248729	0.000506570718618447
LOC100507605	213	1	212	-0.707629038407455	1.93604334077002e-06
LOC375295	224	12	212	0.815930690424972	0.000231185952831942
NR0B1	212	0	212	-0.681962301382667	1.26749057087509e-06
NYNRIN	212	0	212	-1.3636335538356	2.18631735678068e-11
PMP2	221	9	212	-0.835154258637542	4.1881987904963e-11
SYDE2	212	0	212	-0.817415406539858	8.31719334742456e-06
WDR31	212	0	212	-0.628324680176323	5.28315051079549e-05
ALAS2	217	6	211	-0.824527495755341	4.58229635984637e-05
LOC100132330	215	4	211	-0.697629496882031	0.00117818573450094
PRSS12	211	0	211	-0.997556557000074	0.00108979850756202
QPCT	215	4	211	-0.628108094166124	0.00766320909725472
SGSM1	213	2	211	-0.591564457531918	4.501716218044e-05
SH3GL3	211	0	211	-1.80700822317434	9.55147263773097e-13
ZNF571	211	0	211	-0.945032971107297	5.00460913412291e-08
MAS1L	214	4	210	-0.787153744624268	5.97339630389436e-06
SNED1	214	4	210	-0.792486699841947	9.68812876140182e-10
SV2B	210	0	210	-0.628330752241443	0.00484213405100032
ZNF454	214	4	210	-0.625108982654886	1.28606966567379e-06
GAL3ST4	210	1	209	-0.673419648596352	1.69821190463243e-07
GSTA2	211	2	209	-1.08100986235583	1.23912896578968e-06
HOTAIRM1	211	2	209	1.54346755153173	1.09343579079545e-17
IL1RAP	218	9	209	0.590424832215004	5.45150432810497e-07
NAV1	209	0	209	0.68471550130953	3.97493566678853e-07
NCK2	209	0	209	-0.610954106171714	2.01732111362202e-08
NOTCH3	209	0	209	-0.817131998573868	1.22176175669113e-05
PRR5-ARHGAP8	210	1	209	0.602982126640359	0.00495792034033704
SSH2	217	8	209	0.68227191788755	1.64843642781101e-07
SYNE2	210	1	209	0.591482188105179	0.00146107937872379
AADACL2	208	0	208	-2.12680389590068	3.30983386461584e-14
BTC	208	0	208	-0.786450487123256	4.76702762760049e-06
LOC100134229	208	0	208	1.11445282432345	1.91832629034619e-08
MYZAP	215	7	208	-0.697573306101267	0.00297137327152707
RASL11A	209	1	208	-0.822621343017563	3.76336692416532e-10
ZNF585B	208	0	208	-0.73340688867318	1.47877780801895e-05
BDKRB1	207	0	207	-0.77565548773847	9.7348759624074e-06
CSRNP3	207	0	207	-0.930072991739198	6.2109358063197e-08
DIO3	207	0	207	-0.690528342002875	0.0034649174070871
MGC21881	207	0	207	-0.74089915752157	5.60478236597645e-09
MNAT1	211	4	207	0.7143560515674	5.22455305910529e-10
MPPED1	207	0	207	-0.969431610182186	7.81225595581881e-07
MXI1	207	0	207	-0.990108592123516	3.91184008922147e-13
PHYHIP	207	0	207	-0.92995442590462	1.10406384811946e-12
SIAE	208	1	207	-0.606293642961858	1.34180147975584e-05
ALAD	210	4	206	-0.837299896327537	3.90008893743741e-17
CDCA8	208	2	206	0.60418489231156	8.62919732175592e-07
FLJ13744	208	2	206	1.11145852404744	1.84496933739304e-05
GLS	206	0	206	0.736444058561463	1.22946885003846e-06
IL23A	207	1	206	0.60951055248166	0.00120991537211318
C9orf129	205	0	205	-0.637259555418066	3.18110566627027e-05
CTSL2	206	1	205	0.788104647799758	0.000316335027119885
ESM1	205	0	205	1.23835248552035	6.62760826865792e-09
KLK1	207	2	205	-1.08567964857669	0.000315159641117332
LYPD1	208	3	205	0.899585327597495	7.10820048430312e-05
PGS1	205	0	205	0.632690960316583	2.71696376015533e-11
PRM1	205	0	205	-0.721603543223138	1.4672328392969e-07
RBM28	205	0	205	0.606893974447899	8.46008185185172e-12
TNFAIP8L3	205	0	205	-1.22489242625979	6.24308388990421e-13
ALDOC	204	0	204	-0.873753625030242	0.00014083645618578
C11orf45	204	0	204	-0.843429993196529	2.78131074255368e-08
CCDC3	204	0	204	-0.718687976780083	0.00248351272278776
FRK	204	0	204	0.638307977231143	6.2860764505045e-05
KIF26A	204	0	204	-0.664568266803105	7.16579148392014e-06
MMP7	214	10	204	2.0096290272713	7.38156136683792e-06
MOBP	215	11	204	-0.613848660807888	3.84890186079598e-06
PARM1	215	11	204	-0.600525124615517	0.00134511674054868
PITPNM3	205	1	204	-0.771574823796316	6.51200734294637e-08
PRIMA1	210	6	204	-0.887217049639225	7.46106333605497e-12
ROR1	205	1	204	-1.66901609806203	3.34321321921654e-14
RSPO1	204	0	204	-1.1618097236707	1.57281323228686e-14
SOST	204	0	204	-1.09470813052694	0.000231185952831942
TPSAB1	205	1	204	-0.801633750398322	0.0028376812881398
UPK1A	213	9	204	-1.17959639746633	5.45827856672404e-06
BMP8A	203	0	203	0.665834082393458	5.95007410803024e-05
BZRAP1	204	1	203	-0.667557332529315	1.0155537427485e-07
LOC441461	203	0	203	-0.848061656288325	0.000124147797377647
MAP7D3	203	0	203	0.782697780264269	2.14500555254204e-11
MUC20	206	3	203	-0.779451088925884	0.00038943997709603
OSGIN1	203	0	203	-0.602284050061435	0.000187693607013036
SAMD5	229	26	203	-0.831267827279765	9.54410272768666e-05
SLC9A1	204	1	203	0.688008692575923	5.56937220772832e-08
SPINK6	210	7	203	2.06593382626014	0.000233638630300113
SPIRE1	204	1	203	0.645285766015232	1.12690432912081e-07
TMEM132B	204	1	203	-0.652751335937612	6.11799681966594e-08
TTC9	203	0	203	-1.10037982708764	2.53277695241531e-09
ZNF71	203	0	203	-0.696243431102817	0.000267426444821588
AGPAT9	207	5	202	-0.626596441570111	0.00192446278743654
APOL6	221	19	202	0.933770589709386	2.47684687237385e-06
FBXO16	202	0	202	-0.982248062686834	1.71870315897593e-06
SCN4B	209	7	202	-0.671654990668381	0.00416429895964215
SLC38A1	202	0	202	0.785376756240543	1.02519155349835e-12
TEAD4	203	1	202	0.640309104445088	2.31369356987161e-09
TFF3	205	3	202	-0.588264889270536	0.00427291127402795
TINAGL1	210	8	202	0.790057123180834	2.48029526474073e-06
TMEM138	202	0	202	0.613717097128947	2.68356787988779e-09
TP53INP2	202	0	202	-0.731443373046018	0.000113937813147678
ZDHHC11	203	1	202	-1.13712616728146	2.40006136226835e-06
ACOX2	203	2	201	-0.758084457190409	7.27623222841448e-05
CYP3A5	201	0	201	-0.843098974682472	2.01502534136981e-06
HILS1	202	1	201	-0.647075540044258	1.92273864865001e-05
IGF2BP3	212	11	201	0.760422082184202	0.0131376247096406
IRX5	201	0	201	-0.740188513304589	2.08829553560985e-08
LCE3A	201	0	201	-1.33319863755737	0.000130667793306783
THEM5	201	0	201	-0.672389149614292	1.26106918673998e-06
TNFRSF10B	201	0	201	1.18811050730273	1.57281323228686e-14
VENTXP1	203	2	201	-0.712657289350608	3.18140065591436e-07
ZBTB7B	205	4	201	-0.677313787396111	3.23131918017812e-11
ZG16B	202	1	201	-0.658955592698118	0.0159911680139834
ADAMTS18	200	0	200	-0.798248101051443	1.12710563162115e-10
CRTAC1	201	1	200	-1.75077854361169	1.36740196869852e-23
CRYM	202	2	200	-0.725433960293886	6.20865905731195e-05
DBP	200	0	200	-0.683389314998022	1.53309535324343e-09
FOXD1	201	1	200	0.635516231173722	1.96664203449281e-05
MIR210HG	201	1	200	-0.592745256481156	0.000124634205003574
PP2D1	200	0	200	-0.640034623323333	1.26106918673998e-06
SPRY2	200	0	200	-0.663380819939427	1.64968612698478e-05
TRIB1	204	4	200	1.16764701235713	2.11575925518199e-13
CALB2	200	1	199	0.749164054639433	0.0391058574758583
LOC100509814	200	1	199	-0.712228254409445	0.000156266119681695
LRRK2	199	0	199	-1.15082200723516	1.1931516628105e-10
RALGPS1	199	0	199	-0.810073071888256	1.13594016148008e-12
SALL2	210	11	199	-0.696668095300671	1.88049879537685e-06
SLC16A6	200	1	199	-1.67060047797922	1.14913972356325e-19
SYT13	203	4	199	-0.60465467866575	0.00135935812815323
TSPAN1	205	6	199	0.973355221123128	3.44620313224862e-06
CYP27A1	206	8	198	-0.665781392678457	0.000112581139492316
GSTA1	200	2	198	-1.39254227027791	7.07687901539907e-09
MPV17L	205	7	198	-0.590951068113486	5.3229794633401e-05
PRLR	198	0	198	-1.40430716404043	1.25619406402809e-17
SLC38A3	198	0	198	-0.788176656100005	9.82732087748191e-08
SPAG17	198	0	198	-0.930175015742127	0.0015702207024626
WTAP	198	0	198	0.728046645968818	3.31120282005935e-07
AS3MT	198	1	197	-0.768976587595381	2.018073405239e-08
COL12A1	197	0	197	1.1044442978239	2.23044094414852e-06
HLF	197	0	197	-2.27864753586457	2.51805525649087e-19
LINC00491	213	16	197	1.6371551920272	1.68892709160201e-07
LOC728978	201	4	197	-0.9232261694902	5.82528046470683e-06
OR10H3	198	1	197	-0.812044624539142	2.79686985382719e-06
PPIL6	197	0	197	-0.812959895145893	4.92064876572469e-10
PTGES	197	0	197	0.661344552772019	0.000413157296950431
RIMKLA	198	1	197	-0.9880801677036	7.43190884659483e-10
SPINK2	201	4	197	-0.685292806498052	0.00797935021588557
ARMCX6	196	0	196	-0.664633181484109	0.000132121870425569
CHRNA3	198	2	196	-1.15698190711061	9.13326330513211e-07
FGFBP3	196	0	196	-0.647918391106733	1.66822838521543e-06
FMO3	196	0	196	-0.586727753062841	0.0028630383758262
KCNA7	196	0	196	-0.651191309045635	0.000127438193962507
LOC440300	200	4	196	-0.857478812254139	5.78094148185474e-07
SLC25A41	196	0	196	-0.929899800446132	2.82030307681632e-07
SLC44A2	196	0	196	-0.74617534782552	9.3588099771755e-06
SP5	196	0	196	-0.613164197818053	0.0107003480263764
AGFG2	195	0	195	-0.726844969193852	2.71464026117901e-15
DHRS2	195	0	195	0.928120421101982	0.00236773322673389
KANK1	196	1	195	-0.596038659013228	2.59798572697883e-05
KRT32	208	13	195	-1.18891902709869	1.11986244889896e-14
LINC00302	195	0	195	-0.653161974653116	0.0107499575861359
MIA	197	2	195	-0.875289944941797	0.00231143371808547
SH3BGRL2	195	0	195	-1.86986345237477	1.54223867873098e-14
SLC35D2	195	0	195	0.594663113270775	0.00119440695246103
SLC35G3	195	0	195	-0.745029427437747	1.53003900788672e-07
AADAT	201	7	194	-0.689525303190475	0.0001078546460234
AGSK1	195	1	194	-1.14387913368594	1.2908930689322e-13
ANK2	203	9	194	-0.639950445503761	1.3742298060041e-06
ARG1	196	2	194	-1.65340261835225	1.82143201254101e-05
C19orf57	194	0	194	-0.602122860912587	9.67404427353391e-06
CDH3	197	3	194	1.4462405526067	1.57201414164404e-10
FSD1L	198	4	194	0.808178085793092	8.89353944604419e-08
GPRC5A	194	0	194	-0.648814718711199	0.0103492130081491
KRT33B	197	3	194	-0.830379153215296	4.16444386602581e-07
LEPREL1	199	5	194	0.671555100501394	0.00404230605079012
NUPR1	194	0	194	-0.604675371456473	0.000169897291758262
PPM1D	201	7	194	-0.593989429693561	1.21342091382685e-06
SPOCD1	194	0	194	0.784571457002861	0.000130732622667967
TMIE	194	0	194	-0.633700990776195	0.000280866803495547
XK	197	3	194	-1.27197485546823	5.01557136449284e-11
ZNF649	194	0	194	-0.736734811843034	0.00014978830631213
AWAT1	201	8	193	-0.765429673379886	6.54751265964527e-07
C6orf115	193	0	193	0.59253545840262	5.37209778873961e-07
C7orf46	194	1	193	-0.585878443979578	0.000344793099210667
EFHC2	193	0	193	-0.95035734998602	6.02121853909416e-11
FAM69C	199	6	193	-0.585119005344423	3.59285546837252e-06
ISM2	195	2	193	-0.774398668863024	2.17638095646099e-08
ISX	195	2	193	-0.589504711217863	0.00011593222426302
MGC16025	193	0	193	-0.639925715589601	0.0146681578980917
MYO1A	193	0	193	-0.613767168922903	0.00153785292419028
OLR1	202	9	193	1.18794916650453	0.000127914125780791
OR1D2	196	3	193	-0.586861987691905	0.00253073853795344
PLXDC2	193	0	193	-0.697359942619472	0.000191052453792986
SLC35G5	193	0	193	-0.768478137402945	3.94786807150772e-07
TLR2	194	1	193	1.55506395772161	7.26692780681143e-14
ZNF214	198	5	193	-0.602979617998844	0.000550014290095739
CA13	192	0	192	-1.24719093737652	1.78388240289733e-10
DIO3OS	192	0	192	-0.611398288279717	0.00224787907998614
DYRK3	197	5	192	0.843662690279372	5.72016335323489e-10
FUT6	192	0	192	-1.11345884591706	2.76255496311651e-16
HBEGF	197	5	192	0.616893083338347	0.000629333586534144
KIAA0125	192	0	192	-0.851435146461986	0.000769524303180681
LINC00478	192	0	192	-1.09998297968255	1.70381095742502e-05
LONRF2	205	13	192	-0.875997636506204	6.33835488626573e-08
NRG2	201	9	192	-0.641508859489764	9.43794894492831e-07
TPBG	192	0	192	0.757794097661719	3.92859187266255e-06
WNK4	194	2	192	-1.12494227319775	4.22720516029314e-11
CBR1	191	0	191	-0.91961381259576	3.28433243792702e-12
CCDC6	191	0	191	-0.756650808411875	2.45971077810532e-12
CLEC3B	195	4	191	-0.948094101194457	5.14914458172646e-09
GGH	191	0	191	0.723392641151354	0.000573362023299151
MRPL28	191	0	191	0.585932410739329	5.43874078378273e-07
MYO15B	198	7	191	-0.75468452015293	4.55296162554595e-09
OCA2	193	2	191	-1.96677625758408	6.4119789925932e-31
PFN2	206	15	191	1.48097426439095	4.08069922101908e-09
SOX21	194	3	191	-1.55479210643523	4.20675377900029e-16
DGKH	190	0	190	0.860395987938133	2.37927292610976e-09
EPHX2	190	0	190	-1.45830500701737	2.91032971109211e-14
MAMDC2	192	2	190	-0.758721859547545	0.000168196553150481
MTMR8	192	2	190	-0.592849066903711	2.27841585969606e-07
PCSK2	193	3	190	-1.03319411213923	4.16616539237572e-10
PPEF1	191	1	190	0.724963086234649	0.000302401515581796
RNF208	190	0	190	-0.633012954947112	4.14422491194177e-06
TFAP2B	195	5	190	-1.4008611757334	7.49054588617813e-08
TLR5	190	0	190	-0.687354511101612	0.0034551446370506
CCL21	190	1	189	-0.624195226209162	0.0305155491353668
KREMEN1	189	0	189	-0.670226682555064	1.18513418630066e-07
LIMK1	189	0	189	0.632733407382474	2.18588252585727e-12
LOC100128239	189	0	189	-0.616027328062294	0.000255359168795302
MMP27	189	0	189	-0.996287348456594	1.51922217212273e-08
NLRP2	196	7	189	-0.844092410118797	0.0131770123095177
OR10A2	189	0	189	-0.775301798724679	4.31826351144426e-06
UBASH3B	192	3	189	0.862403817333077	1.1195748211383e-10
ATP1A2	191	3	188	-0.830871440462576	0.00320306320796392
CYP26A1	188	0	188	-0.753455457346176	0.000812800439380876
LOC100127983	188	0	188	-0.672771296920613	0.000601658602206748
LOC100507127	193	5	188	1.44865287661554	4.29285507045558e-06
MBD3L2	188	0	188	-0.612016624582841	5.84810516523134e-05
SOX9	195	7	188	0.91439135722362	0.000199955876789505
TESK2	188	0	188	-0.651261322377513	5.42748582073491e-09
ALDH2	187	0	187	-0.934554390718497	4.56426455117406e-07
CHST2	187	0	187	0.828362591644304	0.00021102139601808
CWH43	187	0	187	-2.97121058802285	2.1029064884454e-07
DHRSX	187	0	187	0.646873486055724	0.0125789133383067
NELL1	187	0	187	-0.794084146802358	5.15328040177436e-05
PRDM14	187	0	187	-0.596002682519825	9.53998839754012e-05
RBP7	187	0	187	-1.22928995375531	1.92101571387244e-06
RFX7	189	2	187	0.681544817106631	0.000219776747357249
VAT1	187	0	187	-0.622757599616026	0.00056891824698519
C20orf3	186	0	186	0.947833739221508	2.4715360524864e-14
CAMK1D	188	2	186	-1.02589731248226	4.74294246108912e-11
CGNL1	200	14	186	-1.01843624624475	9.26845415241525e-07
CTSL1	187	1	186	1.22504169226008	1.00101863384169e-16
EPHB2	188	2	186	0.772853260883053	2.28884177686585e-05
FLJ31485	188	2	186	-1.00935448386064	4.46316153608909e-12
ITGB6	188	2	186	1.24857893130855	4.56619284991272e-10
PSMD13	187	1	186	0.728528842746694	3.0972474902187e-13
RAC2	186	0	186	0.61517366955518	3.14338927031305e-06
RDH11	193	7	186	0.808345758563635	0.000143440172299314
SLC24A3	187	1	186	-1.25060092222501	1.43526726438131e-10
ZNF365	187	1	186	-0.649959859752456	0.0103804312131845
ZNF880	186	0	186	-0.614743498797259	3.1726399245592e-06
CCL4	201	16	185	1.04956637595404	4.28600079452376e-09
FAAH2	185	0	185	-0.805368305871501	8.12594196119813e-06
GLUL	185	0	185	-0.741400770379723	0.00135380901073778
SLC16A14	185	0	185	-1.43419593009465	1.35636768940564e-15
TMEM171	189	4	185	0.755098423860785	3.1726399245592e-06
ZNF570	194	9	185	-0.876693507091166	3.93361925866879e-10
APOL2	185	1	184	0.772049160818161	1.84183095158156e-07
ARHGAP20	187	3	184	-0.774001004451437	9.51259784176779e-09
ASAP1	184	0	184	0.781017308016582	4.45776127392023e-13
C6orf15	184	0	184	-1.62908030666777	4.95461208741945e-06
DDX11L2	186	2	184	-0.746304928075706	1.21771468762836e-10
GALNT5	184	0	184	-1.56170695847942	3.29402029368201e-06
KLHDC8A	184	0	184	-1.24430783384051	9.76556157742493e-13
LGR6	186	2	184	-0.849599875471977	1.97971540480329e-07
LPAR3	186	2	184	0.858919037094656	2.55406697964254e-06
NRIP3	186	2	184	0.620050621521969	0.000534934826115992
RTKN	190	6	184	0.985664346646691	9.75652540164287e-12
SLC7A6	184	0	184	0.666749891652767	6.89772082499876e-11
SPACA3	184	0	184	-0.603951433610538	0.000175587158103019
ANKRD31	183	0	183	-1.45252549035222	5.46500654921862e-13
DUSP6	183	0	183	1.70112693229154	1.56255194046853e-19
ELOVL4	183	0	183	-1.07533900367259	0.000123027425527962
FAM3B	184	1	183	-2.08175988094383	7.18452068143991e-15
GSTA3	183	0	183	-1.48974457000675	6.66028470512617e-09
NFIX	185	2	183	-1.08434683854526	6.12227418815753e-16
PLP1	187	4	183	-1.76598372942976	9.24538076635488e-20
RORB	183	0	183	-1.25800920277261	6.63635163002204e-16
TCN1	185	2	183	1.41030410794967	0.00860580912513899
TNC	184	1	183	1.88059483480868	1.20190681424601e-19
ULK3	183	0	183	-0.959792714869407	4.59377081789446e-15
ALOX12	182	0	182	-3.38232594712071	4.21465515387983e-22
EMR2	183	1	182	0.804146829193842	2.5817552242334e-07
FAM40B	191	9	182	1.34518244731461	5.38813579758399e-20
FGF11	182	0	182	-0.614525981894726	7.23526003620068e-05
NIPAL2	182	0	182	-0.681979198282566	3.3426156077281e-07
NSUN7	182	0	182	-0.937985871311602	1.64997934983151e-10
S100P	182	0	182	1.08015628921161	0.00135660787681894
SAA1	191	9	182	1.74057350664318	1.1999061064366e-07
SLC25A23	184	2	182	-0.91075308383424	1.61107886835469e-06
TMCO5A	182	0	182	-0.599888810186755	0.000228444574877021
VCPIP1	186	4	182	0.617660726901406	2.64508481129424e-12
DEPDC1	183	2	181	0.811405815613613	7.49617176404795e-09
DHX58	182	1	181	0.721231918949616	9.72846040031942e-09
EXT2	181	0	181	0.690990674147425	2.28531268934244e-11
PDIK1L	181	0	181	-0.628197115592201	1.27132467461601e-09
SEMA3A	181	0	181	1.23067790359673	6.8396954562266e-05
SLC46A2	185	4	181	-0.918570996752605	2.31129888620722e-11
STOX2	181	0	181	-1.06851018630265	2.44071309697234e-12
C14orf34	185	5	180	1.12882474326925	0.000278430576962379
DKK1	191	11	180	1.20478552644997	0.000720965802926012
GPX3	180	0	180	-2.18495967033051	6.27964988353881e-20
HPGD	180	0	180	-1.83820712503417	2.07110678850898e-09
LOC202181	188	8	180	-0.648907801898864	1.75949499301304e-05
MYEF2	180	0	180	-0.648489882731847	6.56196781685798e-07
MYLIP	180	0	180	-0.770284378798224	1.54302934315927e-06
NPPC	181	1	180	-1.62670452731924	9.87557656126292e-18
PARD6A	180	0	180	-0.640908405970058	1.77593234891212e-07
RIPPLY1	193	13	180	-0.902752471333237	0.00427331723011224
TNIP3	184	4	180	1.23016336663026	1.07050021183388e-05
VPS13C	180	0	180	0.607244214943331	3.24752963923265e-07
WNT7A	184	4	180	1.21879591158585	5.26141933270148e-09
GGT8P	179	0	179	-0.980526056515288	8.51215863956156e-10
KRT4	179	0	179	-4.78802657935764	3.07612317235583e-22
LOC100506388	186	7	179	-0.71008501582899	6.38138125180939e-06
LRRC4C	179	0	179	-0.664453017138891	3.38848367207198e-07
MAPK4	179	0	179	-0.601994120863118	1.48982202775712e-05
MYH9	183	4	179	0.606387980549615	2.70933848040893e-05
RAB43	188	9	179	0.658092563390053	1.17683051667244e-12
TMEM92	179	0	179	0.794861971265349	3.62010882835878e-06
ZNF287	179	0	179	-0.86718277963645	3.55922545051357e-09
ABL2	181	3	178	0.747084940821999	4.55143283791693e-09
ANGPTL7	185	7	178	-1.09659072551483	2.00382735213691e-09
CAPN14	178	0	178	-1.23423039492177	0.00116885204306988
CMA1	180	2	178	-0.696581552663138	0.00193611261866708
JHDM1D	178	0	178	0.788294075789964	5.11454171614887e-09
KCNH1	179	1	178	-0.620580042552848	1.82329829475137e-05
LOC728485	179	1	178	-0.724516364187132	3.15973770061443e-05
MATN2	179	1	178	-0.615985112397363	0.0028630383758262
NFIL3	178	0	178	0.807482685527305	1.727246560786e-07
PFDN2	178	0	178	0.905237075867002	3.07092629322289e-19
SORCS1	186	8	178	-0.813337067482384	1.46325559257783e-06
C11orf52	182	5	177	-0.856850053625416	0.000211073162902289
CA9	177	0	177	1.72622800543231	1.80220500897748e-07
CAPS	177	0	177	-0.589663970924932	4.41675315209065e-05
DACT3	177	0	177	-0.745066855497764	6.19550192380077e-07
DOCK4	183	6	177	0.712780252813706	1.22978804544023e-06
HPRT1	177	0	177	0.622348002705237	1.65529476129113e-08
KCNK12	177	0	177	-0.848757963935869	1.00462811010395e-09
KCTD14	183	6	177	1.02361836885049	0.00118314064117973
LYPD2	177	0	177	-1.22158669464409	0.000343357743056989
PLD1	180	3	177	-0.729917852977518	3.69243570959544e-06
BST2	176	0	176	1.02721836860846	1.16488945454866e-13
C1orf170	179	3	176	-0.857346395368344	4.03464482817466e-08
CRISP2	177	1	176	-0.70773409809053	0.000433524456771541
FAM47B	176	0	176	-0.702381914400943	2.24523462307348e-07
GAST	177	1	176	0.617068964448658	0.0332097782357902
GNRHR	176	0	176	-0.87930348806224	1.63029337840638e-07
ITGA2	176	0	176	0.886476013999129	4.40776701161916e-08
LOC100128398	176	0	176	-1.06731954248893	7.06443908176308e-10
MTUS1	176	0	176	-0.709689408496	1.47907034045964e-07
SFTA1P	182	6	176	0.644837802367851	0.00587906171878307
SYNGR4	176	0	176	-0.587950519233416	0.000479418332078077
TTR	179	3	176	-0.862533277155353	9.49266338301139e-09
ZAK	176	0	176	0.681645646373731	3.91184008922147e-13
CILP2	176	1	175	-0.70023722897927	2.13744334379349e-07
CKAP2L	179	4	175	0.956362487296015	1.38867249313947e-08
EFHD1	177	2	175	-0.618220247057604	2.29224995380798e-08
KRT75	176	1	175	1.32872695149314	0.000162218255442074
LPHN2	176	1	175	-0.728478718875226	3.93056009857968e-05
MMP3	177	2	175	4.49248388034797	6.9745096801018e-21
MS4A1	177	2	175	-0.619890110715547	0.0178659710681571
SSTR4	175	0	175	-0.633278783351875	2.10629702829593e-05
TNFSF18	178	3	175	0.741389344454302	0.00712883681309843
C1orf210	174	0	174	-0.994946200190957	4.69484003561179e-11
C9orf167	180	6	174	0.604882428371363	1.40422774911341e-05
CBFA2T3	174	0	174	-0.640207925420398	5.18681921729611e-07
CRYAB	174	0	174	-1.16613423811424	2.24250427826796e-08
FLJ13197	174	0	174	-0.879657244524921	1.70039342854276e-08
HOXA1	174	0	174	0.648253601137012	8.50690914585739e-07
KRBOX1	177	3	174	-1.09674855260824	2.35536318832574e-10
LOC100131860	176	2	174	-0.725968643625544	6.84368055363656e-07
LPIN1	174	0	174	-0.63809761121867	4.67480799498952e-05
PALMD	174	0	174	-0.766089258957511	5.03506380989605e-05
PLXNA2	174	0	174	-0.600111963149557	2.31809643279607e-05
ZNF135	174	0	174	-0.596550668964823	1.24759545590146e-06
CENPF	176	3	173	0.783653374388254	1.66052134997681e-07
EFCAB4B	173	0	173	0.748409506750924	9.23148075685491e-06
EIF2C2	173	0	173	0.616216620971548	1.17250937684375e-07
FAM102A	177	4	173	-0.660462755582547	3.83919756976802e-07
LOC439949	184	11	173	0.615832682617308	1.15833252931305e-05
MACC1	173	0	173	-0.956873529034088	1.51357937982332e-05
MPP7	173	0	173	-1.47474461123348	5.90343438448446e-20
PDE6A	180	7	173	-1.26436360105965	1.50031816963466e-13
RRAGD	173	0	173	-1.46051723336113	7.93385620513455e-10
ASPH	172	0	172	0.65006881472375	1.10885205872801e-06
FAM208B	172	0	172	0.61004986935097	0.000271856233508709
GLIPR1	172	0	172	1.12946617236188	1.6227467937987e-10
INPP4A	174	2	172	0.590072902652025	3.18140065591436e-07
KCNK10	172	0	172	-1.12681128316141	3.49933585395391e-07
KIAA1609	173	1	172	0.935597131951276	1.92239140725052e-06
LAMB4	172	0	172	-2.66690508671135	3.11300411957303e-26
NOS1	173	1	172	-1.0259863355036	9.99190254758818e-10
PLAC2	172	0	172	-0.885722097122327	1.32986480908601e-07
SERPINB12	173	1	172	-1.35866769014602	2.49486606497593e-06
SOD2	172	0	172	1.18533900234405	6.6231873246823e-12
TMEM59L	173	1	172	-0.613303672371101	1.11677938306228e-06
APP	171	0	171	0.884251277986479	1.78491265442623e-10
CD151	173	2	171	0.654225564554324	1.98273076546556e-08
CDC42EP3	171	0	171	1.38733441776463	3.13595313610236e-19
CX3CL1	177	6	171	-0.62860006089504	0.000114459714213488
CYP4B1	172	1	171	-1.67960514488027	6.73659447779231e-07
ECM1	171	0	171	-1.27731742467049	6.0771105351949e-08
FGF23	171	0	171	-0.639084892097039	4.69040685095121e-05
GAMT	171	0	171	-0.844709859955181	1.74288798280746e-05
GPR153	171	0	171	0.805072532467691	1.19076566630257e-05
GRID1	173	2	171	-0.634132568288996	5.4123291767801e-08
HOGA1	171	0	171	-0.592962234788924	5.98921043870903e-05
ITGB1	171	0	171	0.856260419438573	4.22984892042371e-09
KBTBD11	171	0	171	-0.768373722903743	1.66347785362418e-06
MARC1	171	0	171	-0.612436375995189	0.00303028814175134
MMP13	171	0	171	2.54951672632095	2.41030578830733e-05
MTFR1	171	0	171	0.864560152660739	1.78321852696228e-12
PCP4L1	179	8	171	-1.08477501494539	0.000872951172758967
POP1	171	0	171	0.817246988058485	1.69265512195128e-11
PTHLH	171	0	171	3.05030905983481	4.46132507500501e-22
TLN1	171	0	171	0.736374715659133	3.99840637191578e-10
ZYX	171	0	171	0.863889481233912	3.15233721076158e-11
ACER3	170	0	170	0.643374007888518	3.66887763903793e-05
CCL11	170	0	170	0.614218112576379	0.0481804307200363
DENND1C	175	5	170	-0.62704918420297	2.86595753887881e-05
DPEP1	170	0	170	-0.659213855906014	3.7958040922952e-06
FAM76A	170	0	170	0.607690064075818	7.55801610354003e-10
HMGCR	177	7	170	-0.614564680831095	3.35443904486186e-07
ITIH5	174	4	170	-0.590102575198269	2.70189565873301e-07
NCF2	170	0	170	1.50272947286577	9.24538076635488e-20
PRSS3	170	0	170	-1.06766338280152	0.00528782160654648
SEPT5	170	0	170	-1.08941142306091	6.63510557395821e-12
SMO	171	1	170	-1.31240415480443	9.3181130640768e-11
ABLIM2	169	0	169	-0.803020586646038	3.78632629671679e-05
ANKRD1	169	0	169	0.646023607821053	0.0178288052231928
BRMS1	169	0	169	0.748619625766698	1.00738980269275e-11
ERRFI1	169	0	169	0.715285097595905	1.5121869910684e-05
FLJ43663	169	0	169	0.589985039099604	6.49566351571027e-05
LOC439914	170	1	169	-0.653411265177651	8.04437324858573e-06
MAF	169	0	169	-1.25599198441014	4.01457598214236e-13
NDN	169	0	169	-0.889733465691762	1.42548356336426e-05
SERPINB7	169	0	169	0.622558662728885	0.0379429166660612
SH2D4A	169	0	169	-0.72820389528595	5.40760749229186e-06
TSC22D3	170	1	169	-0.6248496049921	0.000123606617340177
VASN	176	7	169	-0.853271931323859	1.12366575261974e-09
VWA5A	169	0	169	-0.814825448075411	4.36760773551847e-06
ZFP2	169	0	169	-0.863400284737458	1.79640794118069e-07
ZNF701	182	13	169	-0.588118329321929	4.13963698150196e-05
ACTC1	169	1	168	0.715422342596407	0.00189090692329389
BAK1	168	0	168	0.627357750219149	7.83653864734593e-08
C17orf69	169	1	168	-1.08069926134121	6.39943598781974e-09
CD36	168	0	168	-0.587998717398604	0.00613730103413324
CSF2	169	1	168	1.17408423811762	0.00027594518657713
EMR1	168	0	168	0.635629125826687	0.0262947171744041
ENTPD7	168	0	168	1.06920443427825	6.59862030234546e-17
EYA2	170	2	168	-1.13117687596491	9.59732013208064e-08
LOC100506930	175	7	168	-1.04064677779502	1.69223142355346e-12
PITX1	178	10	168	-1.53765485683685	3.34120506322946e-15
PRKCQ	171	3	168	0.710068536118603	1.35776562338353e-05
PSMA7	168	0	168	0.671493380468086	3.55982187832528e-11
TMEM25	169	1	168	-0.909042638776164	1.81188877673751e-06
USP31	168	0	168	0.679856019435396	4.64055704292074e-12
VMP1	168	0	168	0.871610099134438	1.97407771944471e-06
ZNF300P1	168	0	168	-0.923213200199948	1.67011903316509e-06
AREG	167	0	167	1.3504842860329	2.30552347204522e-07
ARHGEF26-AS1	167	0	167	-1.05195693593042	3.77057086844382e-11
C15orf48	168	1	167	-0.770471334909097	0.000721963298449869
C1orf74	167	0	167	0.933056646299439	1.71184254322031e-06
CIDEA	168	1	167	-0.906623713523335	1.13122795855855e-06
DCBLD1	167	0	167	1.69489159287581	2.50923906995117e-23
DOCK7	167	0	167	0.809767932517714	1.16766943144652e-09
DSCAM	168	1	167	0.908153018052512	0.000181976501349029
EDNRB	181	14	167	-0.877652019927425	8.80235193360878e-08
FAM96A	170	3	167	0.609288520458537	0.00011633514791452
FOLR3	175	8	167	0.750287942807065	0.00876267976050884
GPR39	170	3	167	0.989243248805824	8.36926561974117e-12
ISG15	170	3	167	1.1817138842324	1.33763687578261e-11
IYD	167	0	167	-0.59652832884174	0.000204875024511227
LOC100652886	169	2	167	1.90311488096444	1.08444701307104e-16
LPXN	167	0	167	0.667828675765064	0.000459582953215327
MED10	167	0	167	0.694332715218311	1.48128436527304e-09
OLFM2	167	0	167	-0.599335979203427	1.88177790849923e-05
RBM19	168	1	167	0.670723235261677	8.05800176617709e-10
SP110	181	14	167	0.703799501392687	1.26010046686437e-09
COX7A1	166	0	166	-0.686571079966684	5.85078629456547e-07
EVPLL	166	0	166	-1.35713302002372	3.73924095482551e-07
FAM92B	166	0	166	-0.736605206142911	0.00093977325695015
IL20RB	166	0	166	-0.797856074310983	0.000458420907541492
LITAF	166	0	166	0.676698724167372	1.76595130548442e-11
LNX1	166	0	166	-0.81342071409478	2.03764475031069e-05
LOC283278	166	0	166	-1.02574954026884	1.12385511234115e-10
MYO1B	176	10	166	1.1078355937603	9.06234011274372e-11
RAB3C	168	2	166	-0.656445219695903	1.12690432912081e-07
RBBP8	166	0	166	0.639090522426142	3.83574268897369e-05
SKAP2	166	0	166	1.26124036941541	7.4593152479932e-20
SPATA18	166	0	166	-1.05789575128121	5.3843945518757e-10
TMC4	167	1	166	-0.709945026811862	0.000470997005344551
UNC93A	167	1	166	-0.804518060732107	0.00221313049650622
C7orf57	167	2	165	-0.68831125536691	1.32127045784479e-07
CCL13	167	2	165	1.02330516095383	0.000870378767584849
COX15	165	0	165	0.651208130158301	1.28981648003164e-08
FREM1	165	0	165	-0.873290886935911	3.95636417554569e-05
HSPB2	168	3	165	-0.609056615934763	1.52089681570882e-06
NCAM2	174	9	165	-0.667661821463385	3.98112838807041e-07
PACRG	170	5	165	-0.97665243525431	4.76798873587915e-15
PDE6G	165	0	165	-0.626190521480249	1.51333132752617e-06
ZDHHC21	165	0	165	-0.835327768436954	0.00196855853421062
ACTN1	165	1	164	1.07126158133758	6.4855431920129e-14
CAPN6	166	2	164	-1.239686558088	1.38867249313947e-08
CCRN4L	164	0	164	0.713901566667229	3.7048638984369e-08
FAM180A	167	3	164	-0.730012204380351	1.07758290826236e-08
LOC100128252	167	3	164	-0.755435688332188	1.84485352644823e-06
LOC727849	165	1	164	-1.26417421747437	9.69514986932066e-14
NBEA	164	0	164	-0.673056231290644	0.000191835917784646
OGN	164	0	164	-2.17916577590669	1.01650591726937e-14
RARRES3	165	1	164	0.807195894612875	0.000118339461618372
CXCL5	163	0	163	0.80465799900345	0.00389193833478486
DKFZp761P0212	163	0	163	-0.652934816924071	2.26051619710342e-07
FGFR2	163	0	163	-0.831345581468402	2.57633448529199e-09
KRT72	163	0	163	-0.769317745082776	1.07571940209771e-06
ME1	163	0	163	-0.755775456332209	0.00455016055454788
PBOV1	167	4	163	-1.06078247333917	1.69726737549189e-09
PLA2G4F	163	0	163	-0.861051041458551	3.01071109100074e-05
SPP1	167	4	163	2.09519440005058	1.40408730074426e-11
APCDD1	162	0	162	-0.883924268064864	1.76101711093158e-05
CRABP2	162	0	162	-0.891382365630345	0.000279866866535931
DUSP13	162	0	162	-0.676667555800995	0.0017331995414996
HAL	166	4	162	-0.633291732232576	0.02354725458138
MYO5C	167	5	162	-0.838387682820291	2.03342609390072e-05
PSME4	162	0	162	0.777664437289886	3.44259383201119e-13
SNX31	162	0	162	-0.819402812398413	2.00459252376742e-07
TMEM132A	162	0	162	0.880451865676946	1.81941301867523e-11
TNFAIP3	163	1	162	1.50410072840269	3.34033255123778e-12
ZNF528	162	0	162	-0.64680256833761	0.0013054758616119
ZNF606	162	0	162	-0.919876854437925	8.37134180986028e-07
C9orf125	170	9	161	-1.13595194949518	1.300167703456e-06
CCL20	175	14	161	1.48218614252396	1.35541287242996e-06
CHL1	161	0	161	-2.74734564393517	1.47754367258226e-17
DLEC1	163	2	161	-0.95891645322242	6.58426876225075e-06
FXYD1	161	0	161	-0.715103751736273	8.21358320472478e-06
HIST1H2BB	161	0	161	1.13338284098157	4.86659215158394e-05
PARP14	164	3	161	1.05292367000818	4.37544643020541e-11
RECQL5	161	0	161	-0.752359897490773	1.69414458885595e-10
SP140L	161	0	161	0.629364730286094	3.7044246461241e-07
SUSD4	170	9	161	-1.39042089466859	2.34101127763651e-08
TTC29	162	1	161	-0.679060260079579	2.2158839805051e-07
ZNF484	161	0	161	0.630462697619439	2.35471420844576e-06
ZSCAN18	161	0	161	-0.907564144775138	3.45655445149923e-15
BMX	160	0	160	-0.77928976660651	0.000111403792196313
CH25H	161	1	160	-0.951532913952155	1.6317775392557e-05
CILP	160	0	160	-1.14190773801589	4.56092403616012e-06
CPLX3	160	0	160	-0.959392366325499	2.35992939880272e-06
IL24	164	4	160	1.79991317206366	9.52710606086116e-10
LOR	160	0	160	-3.80686593833357	3.72338498860996e-14
MMRN1	160	0	160	-0.865592923819283	4.8936210863304e-05
MRGPRX2	166	6	160	-0.651593368161605	2.03931334287834e-05
PI16	160	0	160	-0.711737363292611	0.000172817986284947
PKHD1L1	160	0	160	-0.836884985692764	2.27375890570525e-10
QSOX2	161	1	160	0.664715376461646	1.54665006919418e-09
SPATA19	162	2	160	-0.625201723485422	0.000632229625321957
VSX1	160	0	160	-0.631610071615057	6.07704957269873e-06
XPR1	160	0	160	0.847496414924512	2.71464026117901e-15
ALOX12P2	162	3	159	0.669498709427576	1.14010387931718e-05
CXCL2	163	4	159	0.590039617971557	0.00632067935386348
DCBLD2	160	1	159	0.940361573825191	1.25149698922945e-05
EFS	159	0	159	-0.58814388936711	2.29267800630413e-07
FADS6	159	0	159	-1.42177538061396	8.47045011372798e-13
JSRP1	159	0	159	-0.695886280909895	0.00268230363184855
MEGF9	159	0	159	-1.2317982863729	5.90287646953857e-15
PDE7A	159	0	159	1.24890929514314	1.25856484551121e-18
SMPD3	161	2	159	-0.822245946497873	8.23655222764202e-06
SOX14	162	3	159	-1.11181360767529	3.98709362772287e-18
CTSC	159	1	158	1.6155872031416	1.60610170472675e-25
FHOD1	158	0	158	0.729146571043238	7.53448815559083e-12
IFI27	158	0	158	1.03099682537442	2.34707328831709e-13
SHANK1	158	0	158	-0.6599674489362	2.31809643279607e-05
ALCAM	158	1	157	0.615806698459675	0.000406249637373978
APOL1	160	3	157	1.43121097425108	1.34773062150684e-10
FADS3	157	0	157	0.867556971150541	4.17270029649294e-05
FAM111A	157	0	157	0.642984235495102	1.08966023244347e-08
FAM124B	157	0	157	-0.822462081948734	7.5498430125992e-06
FAM150B	157	0	157	-0.752170202346813	4.04763475546557e-07
FETUB	160	3	157	-1.66090910299583	3.71124546520791e-08
GPRC5B	161	4	157	-0.586126854543426	4.34187251109353e-05
KRT3	157	0	157	-5.95266022203564	1.35886577101262e-46
LOC100289255	157	0	157	-1.24427411049921	2.17638095646099e-08
PNOC	161	4	157	-0.637309864866252	0.00725461529547949
SAMHD1	157	0	157	0.643512387956787	0.00124014441146707
C9orf24	156	0	156	-0.645239132416898	4.25049007890347e-05
FLRT3	160	4	156	2.23378610241962	4.66990024972499e-11
FZD6	156	0	156	0.806240159124438	1.30834910241332e-06
GRIN2C	170	14	156	-0.619528079005523	1.34728727712126e-06
HS3ST4	156	0	156	-0.727414955120892	3.56275703171678e-09
KRT1	157	1	156	-2.77803209084653	1.0155537427485e-07
LRRC20	156	0	156	-1.04449393257374	8.86944847684171e-13
MTHFD1L	159	3	156	0.775731776354529	8.55934386467148e-11
PLXNA1	157	1	156	0.837174274826367	7.96442056875982e-10
STEAP4	156	0	156	-0.598337409365956	0.0493779504928159
STOM	156	0	156	0.681252682467525	1.38462844901059e-06
TMEM125	159	3	156	-0.963415036987847	2.00006057691254e-05
VNN3	175	19	156	0.798155803846283	0.00145657633403474
ZNF383	156	0	156	-0.647058503895686	3.23187622129488e-05
ADCY6	155	0	155	-0.603274093357501	5.61961025843742e-05
CALML6	156	1	155	-0.769486374970527	1.9339366462232e-08
CTGF	158	3	155	0.721070531605832	4.47402710593915e-05
EPS8L1	159	4	155	-0.587036976310358	0.0106011551210947
NPBWR2	156	1	155	-0.617531535938215	0.000126288714695999
RFPL1-AS1	158	3	155	-0.607737256708462	0.00238091639710413
RPS6KA6	162	7	155	-0.644507440465717	1.97926477397232e-07
SLC38A2	155	0	155	0.664581692399914	3.46899233947159e-06
CALML5	154	0	154	-0.963433095745887	0.0421177429994944
CD86	157	3	154	0.832941324136789	0.000166823491806203
CLDN8	159	5	154	-0.834829782681597	2.81851499283201e-05
CP	155	1	154	-0.848961885017891	0.00896395145545444
CYP4X1	154	0	154	-0.897354535714809	0.00265509448796716
GFRA2	157	3	154	-0.607415024098215	1.95674447798897e-05
MDFIC	154	0	154	-0.600315563835939	3.67740662298096e-06
TSPAN7	154	0	154	-1.25757496022594	0.000117911095657912
UBE2C	156	2	154	0.913619141250937	6.30716036688051e-07
ARSF	159	6	153	-0.887956743145482	8.26912594188647e-07
CDH19	159	6	153	-0.834992571970881	1.23285906890914e-07
FEZ1	153	0	153	1.40067807399553	9.43008328999548e-11
HLA-A	155	2	153	0.988677648450668	4.08069922101908e-09
HTR7	162	9	153	1.07173252590352	1.10984617605004e-09
MAL	153	0	153	-4.89158993623382	1.36740196869852e-23
MKNK2	153	0	153	-0.809120108974065	2.53511630195416e-11
PPP1R3C	153	0	153	-2.71094550921467	4.87769848276156e-15
SIX3	153	0	153	-0.622347931578768	0.00134486441505016
ZIM2	155	2	153	-1.03629248800407	1.69485086600595e-08
ABCA7	152	0	152	-0.662579531815649	1.90451064076034e-05
B3GNT8	152	0	152	-0.639511570963152	3.06134359195596e-05
BPIFC	152	0	152	-1.87101120309716	3.85089636582635e-07
CYP4F12	161	9	152	-1.61697677911196	2.40459168613321e-14
ETV4	153	1	152	1.0035886428793	5.23865453858179e-09
FRMPD1	152	0	152	-0.69444489555354	1.36423970171471e-05
MLANA	152	0	152	-2.58718723832744	2.39869262404593e-25
ROBO2	161	9	152	-1.14847406966689	5.46479398613407e-17
SHC1	152	0	152	0.757677578380656	4.27064825743638e-08
SLC5A10	152	0	152	-0.810142524080371	3.15663691384886e-05
SLC9A3	153	1	152	-0.801987248037388	4.84608787610269e-10
SMS	152	0	152	0.701497781304112	1.24819533977477e-06
SOCS3	152	0	152	0.854058008351021	1.28015230303271e-06
VIT	152	0	152	-1.27476955393648	1.77812760245705e-07
APOL4	159	8	151	0.660710957941696	0.000184671269847089
C10orf57	151	0	151	-1.03562187118133	2.47624946370008e-09
CAB39	152	1	151	0.60079559874799	1.08840378389751e-05
CD1E	152	1	151	-0.608552303908688	1.60275925598214e-05
CHP2	151	0	151	-2.10782850416985	1.70895865128612e-08
CTRB2	151	0	151	-0.74621259519929	5.98153671507141e-06
FBXL16	151	0	151	-0.903065144491881	2.47163275990785e-08
FRMD5	154	3	151	0.703088701222037	0.00243094774212767
HTR3A	151	0	151	-2.115658978337	3.30983386461584e-14
KLF4	153	2	151	-1.27161021835847	6.71998400680726e-09
KRT76	151	0	151	-6.97831600293701	3.79358486862805e-42
LGI3	151	0	151	-1.37858526145931	2.77415367195577e-21
MET	151	0	151	1.5098179090927	5.38813579758399e-20
NEIL1	151	0	151	-0.751296826207855	2.14202792865488e-07
PANX1	151	0	151	1.21262419289123	1.42297913816773e-13
PRRG3	151	0	151	-0.964575752976325	3.23131918017812e-11
PTGS1	152	1	151	0.760900683591678	0.0031491388644394
SH2D5	151	0	151	0.740584370661432	0.000154384740130925
SLC38A4	151	0	151	-0.585536625984631	0.00423958628026205
SPHK1	153	2	151	0.732879882896349	4.81693199335008e-06
TCEA3	155	4	151	-0.84238390576728	0.000161948136947423
ALDH3A1	152	2	150	-2.39906391975284	6.63664347021128e-15
AOC4	154	4	150	-0.590048505475936	5.14245482874659e-07
EMP2	150	0	150	-1.109814249711	5.34706245471411e-13
MGC45800	150	0	150	0.711116082483587	3.8961786899722e-05
MKX	150	0	150	-0.899630475125422	5.16534690483621e-11
MMP14	150	0	150	0.954012441758189	2.30648702694799e-11
MUC22	150	0	150	-2.741180776725	5.15572717415103e-17
P2RY1	150	0	150	-1.59005864299876	1.4122373713648e-06
SEMA3G	150	0	150	-0.923104062616436	2.42330627928144e-07
AMIGO2	149	0	149	1.45483882507275	3.72338498860996e-14
ARL14	167	18	149	1.45436913262995	3.11917746420733e-06
C16orf57	149	0	149	0.792962553841346	2.59665196114677e-13
C3orf26	150	1	149	0.613852561675306	1.64997934983151e-10
HES5	149	0	149	-1.1091796609373	1.22132171418037e-06
IL32	149	0	149	1.12725978924169	3.18960608641136e-08
KIAA0101	149	0	149	0.642812326680505	8.88147658349397e-07
RPTN	149	0	149	-2.69636834652364	4.27002857318859e-09
RTKN2	149	0	149	-0.674477180592996	0.0179868718767431
SLC5A1	150	1	149	-1.506577165208	2.10055774029091e-05
STX1A	149	0	149	0.7231033514325	7.39743849540581e-08
ZNF366	149	0	149	-0.627801676674313	0.000140192934917783
C4orf10	158	10	148	0.655323846868678	6.16129552340961e-08
CXCR2	149	1	148	-0.842449208353187	1.16142367873992e-06
ELF5	148	0	148	-2.22270789850264	4.67069077094893e-14
LBH	149	1	148	0.690009519437236	1.04633659614968e-07
LINC00087	148	0	148	-0.899359111066989	2.50503789307444e-10
LRRTM1	150	2	148	-1.0944553932613	1.18426493108626e-13
MAPK7	149	1	148	-0.791773880483723	2.62068301793449e-13
POPDC3	155	7	148	2.64625714326844	1.41368877895123e-12
RNF213	149	1	148	0.982058221788765	5.33008917764602e-15
SLC2A9	150	2	148	0.732286072735897	3.34445504934482e-09
ZNF350	150	2	148	-0.650754011335133	0.00281198927764963
ANXA3	147	0	147	1.08345052799677	5.47729386570833e-06
C15orf62	148	1	147	-0.586055427029166	0.0313108655039501
CDC6	150	3	147	0.821349385517537	1.28732646006013e-08
COMP	147	0	147	-1.54891613511402	9.6429300124837e-08
DUOX2	148	1	147	-1.01430295712796	0.000262933871430444
EMP1	147	0	147	-1.19751440295894	4.38515571680316e-14
IL12RB2	147	0	147	1.63607011946859	2.49290712061832e-06
LTBP1	147	0	147	1.60316445871773	8.69465940933124e-16
MYBPH	147	0	147	0.792776560604036	0.0277282242272644
RAI14	150	3	147	0.624512355050961	0.00480527440085229
SGCG	147	0	147	-0.854951987389929	0.0179647057905283
TST	147	0	147	-0.657162458816801	6.58426876225075e-06
ATP6V0A4	146	0	146	-1.95201318710714	2.60597203366044e-08
CASP7	146	0	146	0.907782411815025	1.60153059158397e-13
DNMT1	147	1	146	0.693202583831346	2.8515225456429e-08
KIRREL	149	3	146	0.801614070783667	2.14592880756334e-09
LPP	146	0	146	0.72534116594014	8.72172762548994e-08
MPHOSPH6	146	0	146	0.594072861607604	2.66713345537006e-05
MPZ	149	3	146	-0.631951768776622	3.23154636641696e-06
SERPINB11	147	1	146	-3.66087547780389	2.00080352438185e-15
TMEM132C	150	4	146	-0.853085349666775	5.07866326700722e-11
TYRO3	146	0	146	-0.647408840825229	8.84381457747456e-07
CDK18	148	3	145	0.659333024569865	1.89723583299666e-05
CMTM5	146	1	145	-0.773157182769729	7.55215400702959e-08
DDIT4L	147	2	145	-1.14122399892688	1.82793191748395e-05
EPB41L4A	145	0	145	-0.896210353307542	6.13575497647574e-11
FAIM3	157	12	145	1.24505126062868	1.61913772089053e-10
FAM43B	145	0	145	-0.607078888613718	8.86931706490941e-08
ITGBL1	145	0	145	-1.15548559641136	6.78915244648633e-10
LDOC1	145	0	145	-1.41461460618355	1.12710563162115e-10
MOCOS	145	0	145	0.856582272737875	3.47343755247799e-06
ODC1	151	6	145	0.89242862591055	0.000201606064086387
PHLDA1	146	1	145	1.11416788278081	4.71724161345402e-08
PIGN	145	0	145	-0.786224581687332	3.01187843465752e-08
PTP4A1	145	0	145	0.713786329507452	7.66830091553374e-08
SPATA5	145	0	145	0.766400336860382	5.49295245863192e-12
UNC13B	145	0	145	-0.783348032882323	1.8119719423079e-07
ANTXR2	146	2	144	0.648715728045896	0.000262233093499158
CNTFR	144	0	144	-0.697136256042127	5.87759126499648e-06
GLI3	144	0	144	0.739106653076486	2.54759367104566e-06
GPIHBP1	147	3	144	-0.889518274291833	9.57408247798155e-05
GSTA4	144	0	144	-1.08729275938779	4.51556568659298e-07
IGSF10	144	0	144	-0.91375625685685	3.16552914223575e-10
IL1B	151	7	144	0.894040334641292	0.000199401178334973
LOC441495	144	0	144	-0.654637280523468	0.000139122398757683
MAT1A	146	2	144	-0.643295638942866	0.000538676848642658
MSN	147	3	144	0.918331590261906	1.41665954926131e-17
NCAPD2	144	0	144	0.600495958250888	5.37209778873961e-07
NRP2	144	0	144	0.724762082830013	3.35515888448199e-07
PAK1	144	0	144	0.801891095416531	8.12205496301368e-10
RGS22	151	7	144	-0.589805729958728	0.00023373077900397
TFRC	145	1	144	0.737068260551572	8.70452475054028e-06
GNAZ	143	0	143	-0.615293982060312	5.66742116353606e-07
IRF9	143	0	143	1.10619336025127	2.47382444682227e-12
LOC729911	155	12	143	-0.653368634011216	0.000937632000800963
MFAP5	146	3	143	2.06884998432105	7.43755963569584e-07
MRPL15	148	5	143	0.766733941181674	1.1737825239219e-12
NEXN	143	0	143	0.846263154368973	4.18296688831158e-06
PLEKHB2	143	0	143	0.741848817647747	2.95622008375927e-05
PSD3	143	0	143	-0.616475710948311	0.000830994628863909
SERPINE2	153	10	143	1.14691758455394	1.145775766328e-05
CALML3	142	0	142	-0.94067552621185	1.28349825005774e-10
CCNE1	143	1	142	0.716255489792223	7.81225595581881e-07
CENPW	143	1	142	0.921285343975538	0.00017779566118464
CNNM1	146	4	142	-0.60021601979542	0.000227431535771485
CXCR2P1	143	1	142	-0.99400413444955	1.30568084248194e-07
HOPX	142	0	142	-1.84953058661878	5.53495960677865e-11
LOC100506898	145	3	142	-0.740359740039538	2.81034445126024e-10
MAP3K9	142	0	142	-0.714544857414091	2.43665455305941e-05
PDZD4	143	1	142	-0.595044092003603	4.89922673308754e-05
PPAP2B	144	2	142	-0.932787893010496	1.94506834655083e-06
PSCA	143	1	142	-0.761624446958592	0.000758470966581254
SCNN1G	144	2	142	-0.926095960922636	8.60534699211463e-06
ZHX2	144	2	142	0.781824422447755	1.7073901480001e-09
ARPC1B	143	2	141	1.08690076267019	4.42643022437894e-16
BATF2	141	0	141	1.35637967753265	4.47522362302113e-09
BCL9	141	0	141	-0.602156426641589	8.04437324858573e-06
C6orf170	141	0	141	0.603814756827667	5.52426002385902e-06
CYP4F2	144	3	141	-0.600338601607239	0.000156444253170284
MMP10	141	0	141	4.77039966203701	5.57283888757682e-22
SYTL1	141	0	141	-0.603974020761604	6.15933317593867e-08
XYLB	142	1	141	-0.588914119884857	4.81930837790972e-07
ANO6	140	0	140	0.648240184596077	3.54384519817895e-08
APLN	140	0	140	0.725361009245774	3.64890341794559e-05
CD177	142	2	140	-1.66650621500151	1.06977537299063e-07
CD19	141	1	140	-0.80455619913164	0.0014628488919714
EFNB1	144	4	140	0.651030985866348	1.47907034045964e-07
EMCN	140	0	140	-0.625178993830174	0.00119454866580083
FXYD5	140	0	140	0.935847834205966	3.2847191696927e-09
GRAMD1C	140	0	140	-0.662068820202049	1.36159942087375e-05
IL11RA	140	0	140	-0.600885806814051	4.5650659407853e-07
ITGAV	142	2	140	1.102289987957	1.08572581660486e-06
NT5DC3	140	0	140	0.731096969381713	1.34586506484269e-06
PLEKHA2	140	0	140	0.63058645755291	5.08119408362702e-05
TLE2	140	0	140	-0.755187410324786	6.88443711117682e-11
VCL	141	1	140	0.742251925543914	4.71949282427078e-10
ZNF93	148	8	140	-0.678825034131167	4.28109795525117e-05
B3GNT3	139	0	139	0.63646031297661	0.0163319727340509
BLNK	139	0	139	-1.12895377586816	3.99840637191578e-10
CORIN	139	0	139	-1.6127515053732	9.06233004321762e-13
DUSP4	141	2	139	0.710971463264711	8.68874727991346e-07
FAM54A	139	0	139	0.718212406267683	1.41791340819545e-05
IL6	146	7	139	0.76042942955891	0.00180010542677746
KRT10	139	0	139	-0.682082264952045	0.0102605690611206
PGM2L1	139	0	139	0.688655654946404	0.000272764315662368
PLEKHA7	139	0	139	-0.758491661351861	3.0876131368872e-10
TBP	140	1	139	0.610809547884852	3.62554447698367e-09
ART3	141	3	138	1.23629829554092	1.31710591723077e-06
CLDN7	138	0	138	-1.47853792088663	6.60742737737143e-09
GZMA	146	8	138	0.600234928964197	0.0122928222452754
IL1RL2	138	0	138	-0.780325080959304	8.47450499764213e-10
KLF7	138	0	138	1.11399619620983	9.0791352723294e-10
MGC57346	138	0	138	-0.702652736215555	1.16677828510252e-08
SLC16A9	138	0	138	-1.64116630579798	7.17325249339956e-09
SLC3A1	138	0	138	-0.701612729248059	6.36346741274468e-08
ANKRD20A2	139	2	137	-1.02427155331827	1.77660802578782e-10
ATP6V1C2	137	0	137	-1.50824568035895	4.1562875455664e-07
CYP4F8	138	1	137	-0.75790989123844	7.78658943218961e-05
DKK2	137	0	137	-0.644417838892227	5.32755555325699e-07
FLVCR2	137	0	137	-0.765127366707768	7.95156061494121e-06
KIF21A	137	0	137	-0.75731432942681	1.25251865325095e-07
LTB4R2	137	0	137	-0.631859210825312	0.00215857661966173
MLPH	137	0	137	-0.82709554302194	5.92593245270198e-07
N4BP3	137	0	137	-0.625628842801227	1.18260912576115e-10
PLOD3	137	0	137	0.706743432016141	9.39586952453823e-10
PPARG	137	0	137	-0.818453771050163	0.000131102458348746
PSORS1C2	137	0	137	-0.638712898779426	0.000707676560799021
PYGB	139	2	137	0.586040202288943	0.000144382696315835
RNF19B	137	0	137	0.860218889730907	8.11123572531523e-09
SEMA7A	139	2	137	0.669635948552775	0.00263253443974358
SERPINB13	137	0	137	-1.41626479978417	2.11946117174734e-05
TAP2	138	1	137	0.739258780171614	4.31271384478269e-08
TDRD7	137	0	137	0.702834156060696	1.96279501742028e-07
TRANK1	137	0	137	0.934861433912253	3.38346764100169e-10
TSHZ3	137	0	137	0.688306818887197	1.38090253361303e-05
TSPAN8	137	0	137	-1.22677027661477	2.51633139086469e-05
AR	136	0	136	-1.24346997263729	8.50480180665712e-12
C11orf92	136	0	136	-0.718865221388553	0.00161336139840181
CNN2	144	8	136	0.781225149839194	4.53661007764512e-07
GPR6	136	0	136	-0.635001463479717	5.47729386570833e-06
MIR600HG	137	1	136	-1.07188102736504	1.11486716027891e-11
SCARA5	145	9	136	-0.698492619985595	6.68980899796153e-06
USH1G	137	1	136	-1.12773833630299	5.89770888889134e-12
XRCC2	136	0	136	0.834317158845181	7.18511136058095e-08
ZFP30	136	0	136	-0.5946142691875	3.77647929967988e-08
ZNF91	136	0	136	-0.818079733462524	0.00148095987881108
C17orf46	135	0	135	-0.698012730889496	4.16444386602581e-07
CRISP3	135	0	135	-2.62017963298658	1.13272173353123e-08
CTSG	140	5	135	-0.909696282608141	0.000569891706287086
CXCL17	135	0	135	-1.65727010277771	9.86531146773474e-07
HEXB	138	3	135	0.608055140049318	1.18404897843659e-07
IKZF2	135	0	135	-1.03705167730783	2.64153739178885e-08
KRT17	137	2	135	0.768894294165711	1.30654618716381e-05
MYB	140	5	135	-0.733921725362545	4.42140141150729e-06
MYO10	135	0	135	1.33631415134887	2.78888226711418e-19
NME1	135	0	135	0.636889975237099	4.91331113350916e-07
POF1B	135	0	135	-2.58953263589308	7.0054270174889e-09
AJUBA	134	0	134	0.690326181643075	3.76715433201846e-05
DTX3L	141	7	134	1.05809551215841	1.15704481084279e-10
GREM2	136	2	134	-0.872149259634467	4.30636980265858e-09
HERC6	135	1	134	1.07206132564718	1.00959897948965e-09
MAP3K1	134	0	134	-1.03795871388273	5.1692671770721e-17
MLIP	134	0	134	-0.640338108100911	0.0161891134829489
NEIL3	134	0	134	0.76948161803532	3.99696205784588e-06
NMI	134	0	134	0.711849819076099	1.53996235226097e-09
PKNOX2	137	3	134	-0.703599363349658	9.47072993874948e-05
SGCZ	135	1	134	-0.673112353305208	0.000353396145302426
TPST1	134	0	134	0.652876955680232	0.00132629058693656
ACADSB	133	0	133	-1.17287675385818	4.48567938515511e-10
CDC25B	133	0	133	0.986405957272854	3.93350824478971e-09
MACF1	135	2	133	0.597788985287534	6.50628520591883e-06
TASP1	133	0	133	0.746700642741104	0.000103067064917877
VSIG10	133	0	133	-1.07240550920099	3.26975848743815e-11
BEX4	132	0	132	-1.27066928866167	4.6329746354263e-15
CD24	132	0	132	-1.26487569418723	1.85781344061783e-08
CUBN	132	0	132	-0.703248481696196	5.72447947446523e-05
KIF20A	132	0	132	0.713088069219084	3.95736118411921e-06
LY6D	132	0	132	-1.19342198149757	0.000550373769092665
PTAFR	134	2	132	0.732433332866269	1.75300029339995e-05
TREM1	146	14	132	1.60295552085489	8.06280155450445e-09
TTLL3	132	0	132	-0.663271934985553	0.000734141869664576
ATP13A5	136	5	131	-1.02207041300159	4.5774424112101e-09
BIRC3	131	0	131	0.626975885429247	0.00646066808491984
BSPRY	131	0	131	-1.59477354487014	3.99840637191578e-10
C19orf21	131	0	131	1.33544350932581	4.77363741532297e-08
CCM2	133	2	131	0.967374532912698	2.63372949985671e-15
EXTL1	131	0	131	-0.751588671991641	1.74925294330028e-07
FNDC3B	131	0	131	0.776934251324104	6.41990853121185e-11
IL1A	132	1	131	0.863619410757365	0.0160941869531499
NRIP1	131	0	131	1.0352441765814	2.10166928640235e-08
SCUBE2	131	0	131	-1.09830804190497	1.92239140725052e-06
SLC3A2	131	0	131	0.848267428581149	9.45519409532168e-13
SMURF2	131	0	131	0.743768993384757	1.57514563109788e-06
SYTL4	135	4	131	-0.639173107112077	0.00278173738283471
TEPP	131	0	131	-0.595661692293628	4.06758783578629e-06
TNFRSF19	131	0	131	-0.944897811720395	2.37432471480716e-12
ZC3H12A	136	5	131	0.659257809796272	2.24043815963027e-05
ANKRD20A5P	131	1	130	-1.05163015993823	1.08385225667097e-09
C5AR1	131	1	130	0.608768618554974	0.00032707670559514
CACNA2D1	130	0	130	-0.716052509436163	0.00209149990485641
F2RL1	130	0	130	0.862138965045483	2.20457616797545e-07
FKBP15	130	0	130	0.604676227901687	8.91751475739563e-10
GDF10	130	0	130	-1.04553766489342	1.41506647270565e-13
LCN6	130	0	130	-0.712905626417594	2.76477620949191e-08
RAMP2	130	0	130	-0.636503710813262	1.24118980923704e-06
RORA	130	0	130	-1.39118408204374	4.45065994499836e-11
SNX21	132	2	130	-0.774850973086729	1.94914703904743e-14
ZNF540	131	1	130	-0.851245573468813	5.48414888943424e-12
COL4A6	129	0	129	0.912027429422427	7.9570453373697e-06
DNA2	129	0	129	1.11311945797529	5.81244101214736e-06
KAZALD1	129	0	129	-0.864877416313482	8.45569516920362e-08
KRT73	129	0	129	-0.793398052530236	2.44639149174028e-09
LOC100128288	140	11	129	-0.849239652294815	3.65635910303044e-11
MMP1	130	1	129	5.87283519450917	1.43051713098302e-41
NUAK1	129	0	129	0.687586969011843	0.000255311958353694
SH3GLB2	129	0	129	-0.595028651817437	4.15311617518869e-08
ZNF418	129	0	129	-0.813487945939249	2.39746536790181e-16
ZNFX1	129	0	129	0.820453708812903	7.53570891930896e-09
BCL2L11	132	4	128	0.610419357119556	7.91584334959583e-13
CXCL3	137	9	128	0.88968392199848	9.52063842430892e-06
CXCL9	131	3	128	1.86113707376204	3.22964823963985e-10
GREM1	128	0	128	0.908621080440287	0.000209642937518593
MICU1	128	0	128	0.616728555348462	9.80084172069545e-08
PARP12	128	0	128	1.70879599319907	6.16018308929831e-30
POU2AF1	128	0	128	-0.6434293702004	0.019430739061523
SDC3	128	0	128	0.67810820913292	1.1557521033363e-05
TNFRSF17	128	0	128	-0.723379736669618	0.0379369826860818
ZC3H7A	128	0	128	0.635095517840793	1.17877292214028e-09
C11orf41	128	1	127	0.838828475179854	0.000365940124031599
CBR3	127	0	127	-1.01096394957073	5.24610985722544e-09
CFB	127	0	127	1.00802989106055	6.82988214351497e-07
GAN	127	0	127	-1.0216573405468	4.96815125511701e-13
MINPP1	127	0	127	0.785196797161284	4.8665847047047e-06
PDLIM2	127	0	127	-0.924764312815328	2.64508481129424e-12
PTGDS	127	0	127	-1.09547889863263	1.0948154788139e-08
STAT1	130	3	127	0.929670493032114	8.24546324109691e-08
ZNF682	127	0	127	-0.669824908917493	2.44457661508077e-06
ANGPT4	126	0	126	-0.869629128107776	8.88147658349397e-07
CYP2C19	126	0	126	-1.13544681736662	8.20529231550846e-11
FAM63A	126	0	126	-1.10696452606375	4.14621393130104e-12
HIST1H2AL	132	6	126	0.602785275964684	0.000266691781751943
SLC6A4	127	1	126	-2.13789344178131	1.50213556028283e-29
C9orf30	126	1	125	0.603905243144229	1.75009455050801e-10
CADM4	127	2	125	-0.807410901478702	9.19717951572539e-06
DKC1	125	0	125	0.657079079156703	3.60230747844903e-08
IL11	125	0	125	0.7403163423563	0.000205718525483679
MCL1	125	0	125	0.604860195641299	0.000855415195881875
MEX3B	126	1	125	-0.818751163254516	1.72044217373433e-09
SLC36A4	125	0	125	0.621529044460836	0.000362917467633473
STIL	125	0	125	0.685999277802305	9.59607271909347e-08
GNLY	125	1	124	0.830863604126041	0.000316071047684188
MAGI1	124	0	124	-0.654567431762285	1.01002071345329e-05
SEMA4G	124	0	124	-0.695300793510152	7.42507938038327e-05
TGFBI	125	1	124	2.14256642936308	2.78888226711418e-19
TTYH3	124	0	124	0.969048819537261	3.91797935084892e-15
USP54	124	0	124	-0.694756108521066	2.31266105192212e-08
ADAMTS12	126	3	123	1.19736809557657	1.4847033893801e-07
C10orf91	123	0	123	-0.630071514866061	6.52004793023716e-05
C1orf177	124	1	123	-0.752360565142734	5.00265572037804e-06
C7orf49	124	1	123	0.63048252428495	3.63760118804995e-09
CENPE	123	0	123	0.67249875754828	9.51145286704042e-10
GALNT2	123	0	123	0.648301594513049	1.96022528082109e-06
HCG22	123	0	123	-2.93856847602065	3.99760683394659e-27
NEGR1	126	3	123	-0.873341931266632	1.28981648003164e-08
SELENBP1	123	0	123	-0.840463647698296	3.42237863604401e-07
TBX6	124	1	123	-0.593945880483753	1.08365509291396e-05
YKT6	123	0	123	0.591450086517276	1.23285906890914e-07
ZNF395	125	2	123	-0.691624147870407	7.02562787405435e-11
ACSL5	122	0	122	0.792317575381528	0.000112532325148972
FGD6	122	0	122	0.679750173806756	3.3205336526478e-10
ITPR2	122	0	122	-0.749822476831104	1.04176811722054e-05
SLC7A5	125	3	122	0.965198120326481	5.69613822778756e-08
SLC7A8	122	0	122	0.850348795338228	0.000795054423790786
TMEM2	122	0	122	1.06284541175159	1.35736149946457e-10
ANG	124	3	121	-0.585983689322564	9.1255570433511e-05
BTN3A1	121	0	121	0.587413716467386	6.55063954204692e-05
CD79A	122	1	121	-0.691065898296051	0.0012129191235576
CLSPN	126	5	121	0.859773754909184	9.98672273854661e-08
DARC	121	0	121	-0.951996475190938	0.000193263043979859
KRT13	121	0	121	-3.57706094087026	5.17881022048688e-14
MAL2	121	0	121	-0.861884730527103	0.00300516414853146
MRAP	121	0	121	-0.586621343901738	5.97516139145887e-06
OSMR	121	0	121	1.20036393996236	7.26320547086949e-17
POU3F1	126	5	121	-0.671081788335921	6.51007727243684e-05
PTPRZ1	121	0	121	1.77438575566814	1.97134072378224e-14
SLC27A2	121	0	121	-0.911777707100267	3.71239252996585e-05
SPINK7	121	0	121	-3.82896796753354	6.94736479619363e-19
STK17B	126	5	121	0.979910502092557	6.84862970751544e-08
TNS4	121	0	121	1.11071704932182	9.60779798643779e-11
CFP	120	0	120	-0.601772918728493	5.06600655468053e-05
CYTL1	121	1	120	-0.608038511383999	0.00173082968217921
EPSTI1	124	4	120	1.1906369333211	7.38571864334386e-10
FAM43A	120	0	120	-0.76708863948318	0.000302736038860948
GDPD3	121	1	120	-0.917517578827038	0.000302401515581796
HCP5	121	1	120	0.990001507782026	4.04339450884649e-12
JUN	122	2	120	0.593605250424368	0.000734141869664576
KLK13	120	0	120	-2.7451454314277	6.11847387819895e-10
MANSC1	120	0	120	-1.64086222610462	4.69903076894623e-09
PLBD1	121	1	120	-1.17825344154825	3.28340663820864e-05
REEP6	120	0	120	-0.733994206911068	1.17361496496987e-09
RHOB	121	1	120	0.787479030896153	2.68521151927169e-06
STARD3NL	122	2	120	0.895450985071613	3.40108049439218e-11
STK3	125	5	120	0.742189936194717	7.06101484217538e-12
ACACB	122	3	119	-0.598173421002308	4.70719529212561e-05
C1orf38	120	1	119	0.608246557604632	5.28369634867606e-05
CASP1	119	0	119	0.635991959036009	2.15817360264127e-07
CCL15	121	2	119	-1.09048281084519	1.55608512900569e-12
ELF4	119	0	119	0.741063423110933	5.22606348736456e-07
NRG1	119	0	119	1.3944559830727	2.19309160937729e-13
PKP2	120	1	119	0.632657017125771	5.79450810140157e-05
POMC	119	0	119	-0.708234172593736	4.39652894339896e-06
PSMB4	119	0	119	0.608097549936166	2.26505433371407e-09
RAB23	122	3	119	0.646915294606224	1.07377545106017e-07
RGS20	122	3	119	0.645594934301416	3.42758429177893e-07
ST3GAL5	120	1	119	0.739527052730975	1.65949631524021e-08
TMEM67	119	0	119	0.646630956554243	0.000223249625579562
TUB	119	0	119	-0.634740427610609	2.40556512473618e-08
ZNF790	119	0	119	-0.715770148141477	0.000437890625998193
APOBEC3F	118	0	118	0.701864143134644	9.27073144109808e-06
BCL2A1	128	10	118	0.598813507429489	0.000646540920015803
C16orf74	119	1	118	0.830075554983001	3.77382293483537e-10
CYP4F3	124	6	118	-0.882510689373999	0.00275682950698326
FSTL3	118	0	118	0.671276482165296	0.000842883840718144
MTRNR2L2	123	5	118	-0.683725835165911	0.000194212499285686
SLITRK3	120	2	118	-0.934385181155633	1.28757485841719e-09
ACADL	118	1	117	-0.904600357910924	2.05151048538089e-12
CCL8	122	5	117	0.944655570833839	5.41744680419215e-05
CLCA4	117	0	117	-3.47241051670182	3.72192375116123e-12
GPD1L	117	0	117	-0.904017257939004	1.08966023244347e-08
HMGA2	124	7	117	1.63416804972755	1.13892429803611e-09
HMGCLL1	117	0	117	-0.60545954364112	2.99430174827801e-06
HOXC13	117	0	117	1.52915305513889	1.6230772118242e-11
IGF2BP2	120	3	117	1.230268951592	8.78675249628723e-12
LONRF1	117	0	117	-1.11810292260015	1.16980641154035e-12
MAB21L1	117	0	117	-0.626548211309722	4.48226363600437e-05
C11orf82	117	1	116	0.65324724253161	1.87352407793455e-05
CDK6	116	0	116	1.40293174305001	5.95846543748654e-20
CNKSR3	116	0	116	-0.952199449932697	1.02700676032687e-08
COL5A2	116	0	116	0.804862032788063	0.000399355055483169
LMNB1	116	0	116	0.707764247999601	3.82294206268503e-07
MAPT	116	0	116	-1.51092029115089	2.56443072229516e-19
PDP1	117	1	116	0.878435714772711	1.91832629034619e-08
PEBP4	116	0	116	-0.638223548264211	2.11347682763391e-05
PTPRK	116	0	116	1.30566116408324	1.01930827056325e-17
TAF1D	116	0	116	0.587133937499371	0.000123422310199744
TIMELESS	116	0	116	0.594801094514987	1.0791233068065e-06
TPM1	121	5	116	1.42454329910134	6.75551332078274e-12
XKR6	116	0	116	-0.734904204825154	9.15628248714036e-07
ARHGAP11A	119	4	115	1.03858323466381	2.8007673817033e-09
COL4A2	115	0	115	0.824418521666058	1.69243267668069e-09
D4S234E	115	0	115	-1.2981769345739	4.81246688872993e-06
FAM19A5	115	0	115	-0.636549668844769	0.00269020595213601
FCN1	116	1	115	-0.797239361656749	3.91500187038191e-06
GLT25D1	118	3	115	0.789473561431347	4.50473815269142e-09
HLA-E	115	0	115	0.719872871575578	1.44936628075239e-07
HLA-F	121	6	115	0.908951361524214	1.26116864898501e-12
MMP11	121	6	115	0.918337148650495	0.00118618992305166
RAB11FIP1	115	0	115	-0.600970843263931	0.000665794926578608
SPINK5	115	0	115	-2.9610735200216	7.53227198082933e-11
ZNF829	115	0	115	-0.799083989245166	8.64188930102702e-11
ABCG4	114	0	114	-1.01972030759557	9.76077711658744e-06
C18orf26	114	0	114	-3.25120446642058	2.31748714938358e-16
CFTR	116	2	114	-0.91612841808863	5.96510877828258e-09
DSCAML1	122	8	114	-0.718003634355809	1.01002071345329e-05
FUT2	114	0	114	-0.60934285109434	0.0104237092218407
IL36B	115	1	114	-0.65905658162112	0.00278089318854746
ITGA6	115	1	114	0.768154607065397	2.7949006440482e-09
IVL	114	0	114	-1.58453612078278	0.00042916521628768
LIMS1	116	2	114	0.654965371068617	2.18484647712672e-09
LOC100130071	115	1	114	-0.627215680258479	3.52182384363138e-05
PAG1	114	0	114	0.661164167834947	1.9067983810364e-06
SHROOM4	114	0	114	-0.979192152296382	9.0791352723294e-10
SVEP1	114	0	114	-0.591579139580198	2.11709846740494e-05
TEC	114	0	114	-0.733460056195217	2.12108418368658e-08
TMEM95	116	2	114	-0.640405610841907	2.19399734463511e-06
TMPRSS11D	114	0	114	-2.21851602416845	5.54891844229385e-07
TNMD	119	5	114	-0.82128608119009	3.76336692416532e-10
TTPAL	114	0	114	0.664852210954574	7.33931126012809e-07
ZDHHC15	114	0	114	-0.860346867630844	1.63334339711343e-17
GKAP1	113	0	113	-0.608384117063831	0.000271606315318594
IL1RN	113	0	113	-1.50065539914496	8.5187950838428e-12
LAMB1	113	0	113	1.17001038331364	6.59862030234546e-17
PDZRN4	113	0	113	-0.98560458983296	4.05232799968672e-11
SCRN1	113	0	113	0.824665380491358	2.22395087532384e-10
TACSTD2	114	1	113	-0.650295633976985	2.9487948586915e-05
TGFB1	114	1	113	0.725797916737982	8.46126907098387e-09
XPNPEP2	113	0	113	-0.625831466981703	1.66210867397259e-07
BDNF	112	0	112	-0.743163984402652	3.01897272890804e-07
C5orf62	114	2	112	0.87201172628955	2.23308849072805e-10
CRNN	115	3	112	-3.86297625561296	2.42400526834363e-14
EMID1	112	0	112	-0.635406875623658	8.61188685491742e-08
FKBP14	112	0	112	0.839344756040007	2.46998058794889e-07
GDF7	113	1	112	-0.648225445927317	2.57369043142252e-05
GINS1	112	0	112	0.785911394811691	2.62426717269555e-06
MARVELD1	112	0	112	0.686865392154387	2.96949136843245e-08
MOB3B	112	0	112	1.04323565713375	4.75757439847688e-12
NCOA1	112	0	112	-0.592928588242678	1.02215105799254e-07
ODZ2	112	0	112	1.60585759326855	7.64708982899663e-17
PRSS23	112	0	112	0.626396399781039	0.000442391591097297
PTK2	112	0	112	0.889798631438208	1.95815498124666e-15
THBS1	117	5	112	0.890024678773595	4.43622654752353e-07
VWC2	112	0	112	-1.21256320872093	1.92641467136318e-14
ANGPT2	111	0	111	1.27703228074842	2.44401690608721e-09
AVL9	111	0	111	0.708056644313372	2.4668063756872e-10
C6orf141	111	0	111	0.904754985198047	1.75085570002395e-09
CLDN5	111	0	111	-0.622540840657585	0.000655220675506274
FAIM2	113	2	111	-0.772457786035401	9.39586952453823e-10
FAM107A	112	1	111	-1.01866365366766	1.57719479794302e-09
LY6K	113	2	111	1.39438076238718	8.65881927355925e-13
NTRK3	111	0	111	-0.918579980653812	8.53888946154381e-15
OCIAD2	111	0	111	1.17915189850982	1.98222237459931e-15
OMD	111	0	111	-1.8021301294855	2.65600159141627e-07
PLCD1	111	0	111	-0.80809652090015	6.08791772716079e-06
SLC28A3	111	0	111	1.3841137472945	5.11454171614887e-09
CAP1	111	1	110	0.766417563769389	5.81535877050977e-06
FAM69A	110	0	110	0.629395411566354	6.30738695607388e-06
KIF4A	119	9	110	0.777444526827114	8.44084574094785e-10
LRRC37A4	111	1	110	-0.723857551525005	3.91101610369522e-06
LRRC8C	110	0	110	0.846946471764565	3.74535551875077e-09
LTC4S	110	0	110	-0.673934642056965	2.03340751407174e-07
MCF2L-AS1	112	2	110	-0.622001750795736	6.73581941142418e-06
POLA2	110	0	110	0.665899780028746	1.98496216136303e-05
RAET1E	111	1	110	-1.96459891798966	8.39058364346961e-14
F2RL2	109	0	109	0.816930672238459	0.00124935521565269
FAM189A2	109	0	109	-1.49147473433354	3.35075641620906e-17
GLB1L2	109	0	109	-0.760553656199588	2.16747533600863e-11
LYN	109	0	109	1.23713359957268	2.4715360524864e-14
MAP6	109	0	109	-0.623097142569908	8.35716879628272e-07
OAS3	111	2	109	1.54377073149495	5.80126180169206e-15
PALM	109	0	109	-0.801089204240914	7.79332025557745e-08
PLA2G3	111	2	109	-1.36488535735627	2.05040788268085e-05
RHCG	110	1	109	-2.4975810327694	2.15719897041412e-06
SPRY4	116	7	109	0.991093760668702	3.58409168277094e-12
ZNF582	113	4	109	-0.885130851609982	1.21073779885369e-09
ASAP3	112	4	108	-0.760260882350819	1.91957809131124e-06
ASPM	108	0	108	0.67690766864968	6.7994744027549e-07
CD44	108	0	108	0.750820140733018	1.89235885686356e-08
NFE2L1	108	0	108	0.639547008004151	2.47952183208727e-06
OAS2	108	0	108	1.86128610597224	2.01232616760682e-15
PDGFD	108	0	108	-1.20592745072784	2.70981928062602e-08
ACER1	107	0	107	-1.87054630014081	2.01280245031922e-14
ADAM19	109	2	107	0.80433856597664	3.54434441659593e-07
CCDC48	107	0	107	-0.591135678902007	9.19293518849303e-05
CYP7B1	107	0	107	-0.729513360163347	0.00225575019595322
FERMT1	107	0	107	0.78792154571321	2.04123167893811e-05
FIGF	107	0	107	-1.67230692952294	2.34101127763651e-08
GRINA	107	0	107	0.586192174023276	8.66668397067892e-09
LOC100131662	111	4	107	-0.825812029226191	2.11611520380756e-10
NOP2	107	0	107	0.595879492916891	6.57976503280711e-07
RNF125	107	0	107	-0.902787436724924	1.07720595884461e-05
TMEM40	107	0	107	-0.687882773760547	0.000425786320669375
APPL1	106	0	106	-0.734356133714976	1.80031043350339e-09
CTNNBIP1	106	0	106	-0.724957784758989	2.10166928640235e-08
GAS1	106	0	106	-0.806198293544761	6.44210869106631e-06
GYS2	106	0	106	-2.94943014094768	3.90813971969987e-25
LDHD	106	0	106	-0.599626678202023	0.00380447469151622
LGALS1	107	1	106	1.03367684375028	8.99243134525992e-09
NCS1	106	0	106	0.716764710550838	5.3993342193758e-08
RNASE4	107	1	106	-0.77615839791592	2.66012416150905e-06
SCG5	107	1	106	1.36764758671563	3.16471374925239e-07
SLC7A2	106	0	106	-1.12550047345429	5.35295524045581e-08
TEX101	108	2	106	-1.33479823194108	3.62456415362939e-11
CEACAM3	105	0	105	-0.597538992547039	0.00197644894488258
EXT1	105	0	105	0.87669621039824	2.0540221634629e-10
PLOD2	107	2	105	0.790921115837989	2.66843186972336e-06
TGM3	105	0	105	-4.80415596249301	1.54166051511188e-13
ANXA9	104	0	104	-1.89357726105854	8.40590214989561e-10
COL7A1	104	0	104	0.757330942344086	9.75776817793407e-07
CYP17A1	104	0	104	-0.678624769996405	2.61369840757622e-06
FGFR3	104	0	104	-0.587402139645928	0.00143019615535977
PRNP	105	1	104	0.82649125320383	9.7561813444057e-10
RHOC	104	0	104	0.657867802710384	2.94140752510467e-12
RSAD2	105	1	104	2.86254184730827	7.4593152479932e-20
SELL	104	0	104	0.671982117993015	0.0135596289135239
SERPINH1	104	0	104	0.737797427657009	4.9812553339999e-07
TMCC3	104	0	104	0.789304784293048	1.13694915588384e-06
TTI1	106	2	104	0.633402079614395	1.28991305549905e-07
DIO2	103	0	103	-0.701764752606857	0.00124897133788055
EPHB6	103	0	103	-1.21921590912715	1.97855985923554e-12
LINC00341	105	2	103	-0.864562705009247	7.33292613882276e-09
RAPGEF1	104	1	103	0.623599052003548	6.63849477692739e-08
SKA3	103	0	103	0.636246123752392	5.25887193182377e-06
WDR49	103	0	103	-0.803909896952095	1.36344446012557e-11
BTN3A2	102	0	102	0.729871594668061	1.39777884740922e-06
C15orf59	102	0	102	-1.001919189781	1.04831620397446e-09
CD14	102	0	102	0.769298952765735	1.79962434375117e-06
DGAT2	102	0	102	-0.736447767037513	0.0112851395400746
EYA1	102	0	102	-1.65958686472982	1.63741680138308e-13
GBP5	102	0	102	2.20650607904761	6.44034345428628e-15
HAPLN3	103	1	102	0.895763527526771	1.37735980604514e-09
PTGFRN	107	5	102	1.05948594316417	7.74022737497129e-07
RAD54L	102	0	102	0.671336460660044	1.07584850837241e-08
RHBG	106	4	102	-0.953911664942209	5.92593245270198e-07
SLITRK5	103	1	102	-0.771219557276965	7.33292613882276e-09
TMPRSS11A	103	1	102	-4.17218761645292	2.80470789471724e-15
WARS	102	0	102	1.50682465900933	5.08860821779593e-12
ZNF542	102	0	102	-0.830970335978266	1.11918925683145e-09
ZNF879	102	0	102	-0.648623234578428	1.73961435689334e-05
ADAMTS2	101	0	101	0.592497736154522	0.000971934444439421
CDON	101	0	101	-0.771209050495622	1.12891756433033e-08
CEACAM6	102	1	101	-0.998130507600339	0.00287008372191151
CEACAM7	101	0	101	-2.49635601196027	2.52184344868661e-09
DBI	101	0	101	-0.674878086686729	6.98457626148775e-09
GALNTL4	101	0	101	0.662400372816123	6.82615249801871e-05
HIST1H3I	101	0	101	0.586639713202834	0.000264814443198598
IFI16	101	0	101	0.659448283962562	1.26281637850405e-06
IL2RA	102	1	101	1.54887256529945	1.80226778966038e-11
OASL	112	11	101	1.84244670919812	1.71725098922014e-12
PIM1	101	0	101	-0.651457016113079	4.68547589000739e-05
PLA2G7	101	0	101	0.997320535502731	3.15501044616132e-08
SHCBP1	101	0	101	0.87893639171004	3.50083374805331e-08
C1QTNF7	100	0	100	-0.716743724695764	7.03369146681035e-07
FAM3D	100	0	100	-1.76782594055719	1.57534191511984e-07
IFI6	101	1	100	1.82043781736649	3.11557326834022e-17
IFITM1	100	0	100	1.22233622674757	3.80525926861346e-10
IFNG	104	4	100	0.746640650642046	0.00344329949150028
ITPR3	100	0	100	0.746068869213778	9.34991227667133e-09
KRT78	100	0	100	-3.69933021539535	3.49942556132067e-19
SELE	103	3	100	-1.78594388428705	1.78260065581862e-05
ALS2CL	100	1	99	-0.730766857237278	1.08330611218677e-05
ARSG	99	0	99	-1.21521974857458	7.16184045151593e-16
CLU	99	0	99	-0.98927667438153	1.94875578937825e-05
DCT	99	0	99	-2.40879486157283	4.90448124984874e-29
DLX3	99	0	99	-1.06218105152376	1.22211089835438e-10
FAM59A	99	0	99	-0.637876808778983	0.000197499846520408
FMNL3	99	0	99	0.663067305914358	6.21480979621347e-06
GAB2	99	0	99	-0.63944905159887	7.91692745614692e-08
GM2A	99	0	99	0.612461434275722	0.0035809877258287
LAMB3	99	0	99	0.614364872206008	0.00132682169014115
MSC	104	5	99	1.01000168784906	2.65419536483719e-05
RIC3	99	0	99	-0.972428165747243	2.18885345502817e-15
SLC13A4	99	0	99	-0.620375692158508	0.00128834540296177
ZNF415	99	0	99	-0.76738446521513	1.16648727082122e-06
CCNB2	98	0	98	0.597674258602076	4.8668658215457e-06
DDX58	98	0	98	1.77562947852987	6.05697006066832e-16
JAM2	98	0	98	-1.02013997821679	1.49063319191033e-07
KIF23	99	1	98	0.798477028405475	1.97002613994544e-12
OTOP2	98	0	98	-0.743954123965167	5.15108775200792e-08
PRPF4	98	0	98	0.601127168521392	2.86376510560865e-07
SLC9A3R1	98	0	98	-1.30199027022197	2.1574793652843e-16
STAT2	98	0	98	1.05960501044624	5.8500870959269e-16
ZFP28	98	0	98	-0.908688197449888	8.47045011372798e-13
BMP1	98	1	97	0.813014411723666	1.18876964194e-09
CYP4F22	98	1	97	-2.03355347195453	4.43314719322287e-11
GALR2	97	0	97	-0.659199288941044	1.26302037620063e-06
LOC440354	97	0	97	0.609904092905885	0.00883596694859943
MX2	97	0	97	0.990614764550512	3.4403263988855e-06
PARP9	97	0	97	1.05373611946229	3.774274592742e-16
PDCD1LG2	97	0	97	1.95593288127262	5.70864123427666e-14
RGS1	97	0	97	1.06452141182994	0.00035661245984511
UBD	100	3	97	0.701523692942449	0.0126327567978006
XPNPEP1	97	0	97	0.659939951122414	8.53870653967356e-07
XYLT1	97	0	97	-0.840859421633447	5.60616489151633e-06
C2orf54	96	0	96	-2.07760560227272	1.60337942022001e-11
CIDEB	96	0	96	-0.890665517735758	2.24627929115226e-06
CLDN17	96	0	96	-3.6514750510105	8.99992204259768e-13
CLMP	96	0	96	1.22651484605691	8.27149265947146e-06
FAM111B	96	0	96	0.776407189960637	2.65123989978681e-05
GBP1	96	0	96	0.99718650024625	3.30297244177463e-05
MICAL2	100	4	96	1.33986233771448	1.91930098581043e-19
PXN	96	0	96	0.762142038748761	9.46501570988484e-13
SEMA3C	96	0	96	2.24527470874723	3.37441080020318e-20
AP2B1	95	0	95	0.754952849043923	9.35175025971691e-05
C20orf132	114	19	95	-0.635176592961042	2.24211523628573e-09
CEBPB	95	0	95	0.845214499959651	1.24708885936118e-10
CHMP5	95	0	95	0.595064629000781	3.44506442159075e-06
MAPK3	95	0	95	-0.958819863927114	5.59478240230582e-12
MMP9	96	1	95	0.998012607507152	6.44210869106631e-06
MPZL3	95	0	95	-1.24533671765946	9.51259784176779e-09
S100A7	98	3	95	1.90074050108546	9.88456917932248e-07
SNX10	95	0	95	1.13189574632474	1.77666969111357e-13
ADAD2	94	0	94	-0.866494076821878	4.61970214741461e-10
ADH7	94	0	94	-3.45186671390821	2.33130853057693e-12
DBNDD1	94	0	94	-1.01907450785654	4.65558823929751e-08
DNASE1L3	94	0	94	-1.95322799024652	4.68252434555515e-14
ELANE	94	0	94	-0.698198833116872	5.76548927428057e-05
F3	94	0	94	1.26031489711805	0.000461320781127986
INPP5J	94	0	94	-0.691646466084825	1.07758290826236e-08
XDH	96	2	94	1.1193253846997	3.13687636856293e-06
ZNF521	94	0	94	-0.894644286253021	2.24141841953312e-05
ADRA2A	95	2	93	-1.47549021868358	4.75121940506215e-12
EXPH5	93	0	93	-2.06350576186077	8.41984145453686e-19
GNPNAT1	93	0	93	0.6385665622811	5.66358122837194e-07
GSG2	93	0	93	0.708904553845656	2.39388231365855e-06
NRTN	93	0	93	-0.886751157478802	9.62382736197965e-05
PLAU	93	0	93	2.62254432089499	2.87727201568321e-33
POSTN	93	0	93	0.832500996867182	0.0107196096482799
SDR16C5	93	0	93	-0.794179689904733	0.00107069660051691
ASAH1	92	0	92	-0.702061188193999	2.17449626809843e-07
CTLA4	96	4	92	1.29530888250406	4.87968859132617e-10
FOXE1	92	0	92	-0.872410678670719	0.000242020200793955
KIAA1429	92	0	92	0.587290809640328	1.10257721795013e-07
MLKL	92	0	92	0.607733361380057	0.000123422310199744
NEBL	92	0	92	-2.40147125000441	7.98237494183106e-14
PSMB7	92	0	92	0.696430683549527	2.41671105053338e-11
PSMB8	98	6	92	0.665183699594087	5.48499013860485e-08
APLNR	91	0	91	-0.615810659284011	0.000555348631569662
DLX5	91	0	91	-0.636288580340168	0.0114406777185251
FIBIN	91	0	91	-0.994020707377262	0.000144966334024908
IKBIP	97	6	91	0.643090707152806	2.47883951606565e-08
LY6G6C	91	0	91	-1.81995789705874	1.37451999174501e-09
PAX9	91	0	91	-1.56190009345758	4.43523847691353e-08
PCDH1	91	0	91	-0.698058860175832	8.03445571032714e-08
TNFSF10	91	0	91	0.771297239631918	0.000289076349514112
UBE2V2	91	0	91	0.816780579219389	1.1743759573331e-09
ACOT9	90	0	90	1.16263479405883	2.21192714071673e-17
COL4A1	90	0	90	1.66015724347717	1.94178045992558e-24
FAP	90	0	90	0.980385393103558	9.47035955575212e-06
GALNT6	90	0	90	1.90183822940269	1.05898608404336e-20
IFI44	90	0	90	1.49448817288402	2.8836562832352e-12
KLK7	90	0	90	-0.98811063070832	0.035218307893455
NDNF	91	1	90	-0.638218228132659	8.13475256688333e-05
SCEL	90	0	90	-1.64792252943972	1.13870825149561e-06
SLC27A6	90	0	90	-2.15495096695275	4.05508210418513e-27
TIMP1	90	0	90	0.773004451042332	6.26374075884824e-06
APBB2	89	0	89	0.993385270338043	1.34376554608467e-14
C1QA	91	2	89	0.773099611114677	0.000256671280374205
ENDOU	89	0	89	-3.84235188213589	3.71770365236759e-23
GNG13	89	0	89	-0.640579497458542	0.000993255407012396
LAMP3	89	0	89	0.836657447107184	3.60666969510113e-05
NEK6	89	0	89	0.723092448158567	3.50083374805331e-08
PLEK2	91	2	89	1.27921310743977	4.55408911602723e-12
SERINC2	89	0	89	0.9741216842963	7.4638455130906e-09
STAC2	89	0	89	-1.39193384803068	1.69718717692705e-12
TMPRSS11E	89	0	89	-1.80069872968955	7.51739235862574e-05
TRIO	89	0	89	1.07973021492447	9.87557656126292e-18
ZDHHC13	89	0	89	-0.711858019316645	1.30376289020754e-05
ZNF347	89	0	89	-0.851634956444886	5.98462316419266e-06
A2ML1	88	0	88	-2.44157653515568	1.95086415529936e-12
ATP13A4	88	0	88	-2.08645036463321	7.4121888837287e-15
C1QB	94	6	88	1.04082553058653	6.36338675826655e-07
KRT35	88	0	88	-0.615280578952841	3.34152901025414e-07
BRCA2	87	0	87	0.757917314639378	6.33970538738722e-07
C3AR1	87	0	87	0.763620983165486	2.27349251928172e-05
DUOXA2	87	0	87	-0.770651627203002	1.10768626375514e-06
GNS	87	0	87	0.65598762466168	4.71943227988624e-09
PLCB4	87	0	87	-0.59980763934293	0.000480666745977391
PRKDC	87	0	87	0.932855537543936	1.57771010149906e-12
QRICH2	88	1	87	-0.721246066247267	1.04393880133612e-10
RNASEH2A	87	0	87	0.584966475504224	2.95925199985759e-06
SLC25A32	87	0	87	0.816464293058747	6.66872959312947e-13
BCMO1	86	0	86	-1.66444398254322	3.96658124752696e-18
CAV2	86	0	86	0.610688624143163	1.56545355412063e-05
FAM46B	86	0	86	-1.49448570173288	4.96943197699817e-09
FAM83A	86	0	86	1.09108578410304	1.78982566289957e-07
MGC2889	88	2	86	-0.713879047379788	9.28291838102765e-10
P4HA1	86	0	86	1.02216465550892	3.83494271514987e-08
PLEC	86	0	86	0.778430494851835	5.58989443790295e-08
SEC14L5	86	0	86	-0.642975783665591	1.31161130893443e-07
SLC1A5	86	0	86	0.65029096719987	3.74380843938098e-06
SORT1	86	0	86	-0.915825113090493	2.06917339276078e-05
TK1	86	0	86	0.663198801060594	3.35515888448199e-07
AGRN	85	0	85	0.815035641121705	2.22395087532384e-10
ANLN	85	0	85	1.21308824793339	2.46206813000116e-10
C6orf132	85	0	85	-0.989397489150399	1.17514598494251e-08
EIF2AK2	85	0	85	1.44647479616161	6.13755068821727e-19
S100A16	85	0	85	-0.740628368678288	1.04119852274793e-06
SLC22A10	85	0	85	-0.607693350056952	1.53935891395837e-06
SPC24	87	2	85	0.595665733483241	4.41727950706683e-05
TMEM140	88	3	85	0.656135027475572	9.38856932585057e-07
CCL3L3	87	3	84	1.0781009224989	1.1999061064366e-07
CDCA4	84	0	84	0.656986221672343	5.71881951563734e-08
CEL	84	0	84	-0.665625713089251	3.36741410200827e-06
CPEB3	84	0	84	-0.629759395476174	1.255708990982e-05
LIFR	84	0	84	-0.768246566733975	0.000175805984646899
PUS7	84	0	84	0.64436572193955	4.11212744526878e-06
SLURP1	84	0	84	-1.36672503707721	0.000156377699438668
SPC25	84	0	84	0.640216658976239	4.26166028032418e-06
TM7SF2	84	0	84	-1.47618939943954	1.17481303034582e-12
TTLL12	86	2	84	-0.606351581513869	0.000179261659652934
LGALS3BP	84	1	83	0.980795345960967	1.83550640921814e-10
RARG	83	0	83	-0.821491263445638	1.52068490143325e-10
SLC25A21	83	0	83	-0.894758920247109	0.000343357743056989
BIRC5	82	0	82	0.725300564937009	2.81404038370747e-07
CIT	82	0	82	0.650793190248333	4.84911765340402e-08
DLGAP5	82	0	82	1.04680069150244	2.96259651045403e-11
FAM3C	82	0	82	0.726974323967335	0.000874797054678393
[truncated: 366 more rows]
