# Supplementary material for: Potential Therapeutic Targets for Oral Cancer: ADM, TP53, EGFR, LYN, CTLA4, SKIL, CTGF, CD70
Source: PLoS One. 2014 Jul 16;9(7):e102610. doi: 10.1371/journal.pone.0102610 (PMC4110113; doi:10.1371/journal.pone.0102610)
Supplement: Text S4 — List of significant hypotheses identified by Causal Reasoning analysis. Each row is a hypothesis (i.e. an entity in the graph with a direction of + or − and a number of downstream steps that are taken to predict transcripts). Each column is a “score”. This includes the name, number of correct, incorrect, and not explained transcripts as well as the correctness score and p-values defined in the manuscript. (XLS) [file pone.0102610.s004.xls]

## Sheet: HypothesisTable
hnames	Rank	p-value	Enrichment	PercentCorrect	Correct	Incorrect	Ambiguous	Unknown	TotalReachable	SignifReachable	type	uids	directs	Score	PredictedUp	PredictedDown	CorrectnessP..Bonferroni.	Enrichment..Bonferroni.	rowIdx	Distance	hids	numPrev	whichPrev	name	id	EntitiesInGraph	PmidsInGraph	graphFile
FN1 (1)	1	4.94491e-13	1.7569e-11	1	6	0	0	335	9	6	mRNA	2335	1	6	9	0	9.0294e-10	3.2081e-08	1917	1	2335_1	0		FN1 +	2335	960|2335|3678|3685|3688|6385	1234	myDATA_DE_FN1 (1)_2335_1.xgmml
GNA11 (-) (1)	2	1.86966e-08	1.04624e-06	1	5	0	0	336	24	5	mRNA	-2767	-1	5	0	24	3.41399e-05	0.00191043	46077	1	-2767_1	0		GNA11 -	2767	2767|5319|5332|8681|50487|255189	1234	myDATA_DE_GNA11 (-) (1)_-2767_1.xgmml
GNAQ (-) (1)	2	3.4765e-08	1.94942e-06	1	5	0	0	336	27	5	mRNA	-2776	-1	5	0	27	6.34809e-05	0.00355964	46086	1	-2776_1	0		GNAQ -	2776	2776|5319|5332|8681|50487|255189	1234	myDATA_DE_GNAQ (-) (1)_-2776_1.xgmml
GNB1 (-) (1)	2	5.25497e-07	1.53676e-06	0.833333	5	0	1	335	46	6	mRNA	-2782	-1	5	13	30	0.000959558	0.00280612	46092	1	-2782_1	0		GNB1 -	2782	112|2782|5145|5148|5332|5595|5603	1234	myDATA_DE_GNB1 (-) (1)_-2782_1.xgmml
MET (1)	2	3.05469e-08	6.56558e-07	1	5	0	0	336	22	5	mRNA	4233	1	5	20	2	5.57786e-05	0.00119888	3498	1	4233_1	0		MET +	4233	3667|4233|4893|5747|6464	1234	myDATA_DE_MET (1)_4233_1.xgmml
SRC (1)	2	1.11346e-07	2.35809e-06	1	5	0	0	336	28	5	mRNA	6714	1	5	26	2	0.000203317	0.00430587	5510	1	6714_1	0		SRC +	6714	1956|4318|4893|5747|6464|6714	1234	myDATA_DE_SRC (1)_6714_1.xgmml
EFNA2 (-) (1)	7	2.52836e-06	3.37881e-11	0.75	6	2	0	333	28	8	mRNA	-1943	-1	4	0	28	0.00461679	6.16971e-08	45378	1	-1943_1	0		EFNA2 -	1943	1943|1956|2045|2261|2263|3815|4233|7010	1234	myDATA_DE_EFNA2 (-) (1)_-1943_1.xgmml
EGFR (1)	7	1.51996e-05	3.41201e-07	0.833333	5	1	0	335	36	6	mRNA	1956	1	4	34	2	0.0277544	0.000623033	1598	1	1956_1	0		EGFR +	1956	1956|3667|4893|5595|5747|6464	1234	myDATA_DE_EGFR (1)_1956_1.xgmml
GNAO1 (-) (1)	7	3.05583e-05	2.24962e-06	0.833333	5	1	0	335	49	6	mRNA	-2775	-1	4	16	33	0.0557994	0.00410781	46085	1	-2775_1	0		GNAO1 -	2775	112|2775|5332|5595|5603|8681|255189	1234	myDATA_DE_GNAO1 (-) (1)_-2775_1.xgmml
GNGT1 (-) (1)	7	2.44634e-05	1.53676e-06	0.833333	5	1	0	335	46	6	mRNA	-2792	-1	4	16	30	0.0446702	0.00280612	46102	1	-2792_1	0		GNGT1 -	2792	112|2792|5145|5148|5332|5595|5603	1234	myDATA_DE_GNGT1 (-) (1)_-2792_1.xgmml
KDR (1)	7	2.16107e-06	2.36497e-05	1	4	0	0	337	22	4	mRNA	3791	1	4	22	0	0.00394612	0.0431844	3151	1	3791_1	0		KDR +	3791	3667|3791|5747|5829|6464	1234	myDATA_DE_KDR (1)_3791_1.xgmml
PDGFRA (1)	7	3.09686e-06	3.39345e-05	1	4	0	0	337	24	4	mRNA	5156	1	4	24	0	0.00565486	0.0619643	4203	1	5156_1	0		PDGFRA +	5156	3667|4893|5156|5747|6464	1234	myDATA_DE_PDGFRA (1)_5156_1.xgmml
PDGFRB (1)	7	3.09686e-06	3.39345e-05	1	4	0	0	337	24	4	mRNA	5159	1	4	24	0	0.00565486	0.0619643	4206	1	5159_1	0		PDGFRB +	5159	3667|4893|5159|5747|6464	1234	myDATA_DE_PDGFRB (1)_5159_1.xgmml
CCL14 (-) (1)	7	5.09562e-07	1.27647e-05	1	4	0	0	337	19	4	mRNA	-6358	-1	4	0	19	0.000930459	0.0233083	48989	1	-6358_1	0		CCL14 -	6358	1524|3579|6358|729230	1234	myDATA_DE_CCL14 (-) (1)_-6358_1.xgmml
CCL15 (-) (1)	7	5.09562e-07	1.27647e-05	1	4	0	0	337	19	4	mRNA	-6359	-1	4	0	19	0.000930459	0.0233083	48990	1	-6359_1	0		CCL15 -	6359	1524|3579|6359|729230	1234	myDATA_DE_CCL15 (-) (1)_-6359_1.xgmml
CCL19 (-) (1)	7	5.09562e-07	1.27647e-05	1	4	0	0	337	19	4	mRNA	-6363	-1	4	0	19	0.000930459	0.0233083	48994	1	-6363_1	0		CCL19 -	6363	1524|3579|6363|729230	1234	myDATA_DE_CCL19 (-) (1)_-6363_1.xgmml
CCL21 (-) (1)	7	5.09562e-07	1.27647e-05	1	4	0	0	337	19	4	mRNA	-6366	-1	4	0	19	0.000930459	0.0233083	48997	1	-6366_1	0		CCL21 -	6366	1524|3579|6366|729230	1234	myDATA_DE_CCL21 (-) (1)_-6366_1.xgmml
CX3CL1 (-) (1)	7	5.09562e-07	1.27647e-05	1	4	0	0	337	19	4	mRNA	-6376	-1	4	0	19	0.000930459	0.0233083	49006	1	-6376_1	0		CX3CL1 -	6376	1524|3579|6376|729230	1234	myDATA_DE_CX3CL1 (-) (1)_-6376_1.xgmml
CXCL12 (-) (1)	7	6.3252e-07	1.5858e-05	1	4	0	0	337	20	4	mRNA	-6387	-1	4	0	20	0.00115498	0.0289567	49013	1	-6387_1	0		CXCL12 -	6387	1524|3579|6387|729230	1234	myDATA_DE_CXCL12 (-) (1)_-6387_1.xgmml
GNG13 (-) (1)	7	1.39864e-05	2.09875e-05	0.8	4	0	1	336	43	5	mRNA	-51764	-1	4	13	27	0.0255392	0.0383233	56002	1	-51764_1	0		GNG13 -	51764	112|5332|5595|5603|51764	1234	myDATA_DE_GNG13 (-) (1)_-51764_1.xgmml
CD80 (1)	23	3.11851e-07	1.86118e-06	1	3	0	0	338	4	3	mRNA	941	1	3	4	0	0.00056944	0.00339851	778	1	941_1	0		CD80 +	941	941|1493|29126	1234	myDATA_DE_CD80 (1)_941_1.xgmml
COL4A1 (1)	23	7.7442e-07	4.62601e-06	1	3	0	0	338	5	3	mRNA	1282	1	3	5	0	0.00141409	0.0084471	1055	1	1282_1	0		COL4A1 +	1282	960|1282|6385	1234	myDATA_DE_COL4A1 (1)_1282_1.xgmml
COL4A2 (1)	23	7.7442e-07	4.62601e-06	1	3	0	0	338	5	3	mRNA	1284	1	3	5	0	0.00141409	0.0084471	1057	1	1284_1	0		COL4A2 +	1284	960|1284|6385	1234	myDATA_DE_COL4A2 (1)_1284_1.xgmml
COL4A6 (1)	23	7.7442e-07	4.62601e-06	1	3	0	0	338	5	3	mRNA	1288	1	3	5	0	0.00141409	0.0084471	1061	1	1288_1	0		COL4A6 +	1288	960|1288|6385	1234	myDATA_DE_COL4A6 (1)_1288_1.xgmml
COL5A2 (1)	23	7.7442e-07	4.62601e-06	1	3	0	0	338	5	3	mRNA	1290	1	3	5	0	0.00141409	0.0084471	1063	1	1290_1	0		COL5A2 +	1290	960|1290|6385	1234	myDATA_DE_COL5A2 (1)_1290_1.xgmml
CRK (1)	23	4.25063e-06	2.54589e-05	1	3	0	0	338	8	3	mRNA	1398	1	3	8	0	0.00776165	0.0464879	1155	1	1398_1	0		CRK +	1398	27|1398|2889|5829	1234	myDATA_DE_CRK (1)_1398_1.xgmml
CRKL (1)	23	4.25063e-06	2.54589e-05	1	3	0	0	338	8	3	mRNA	1399	1	3	8	0	0.00776165	0.0464879	1156	1	1399_1	0		CRKL +	1399	27|1399|2889|5829	1234	myDATA_DE_CRKL (1)_1399_1.xgmml
DUSP4 (1)	23	5.17275e-06	5.39262e-05	1	3	0	0	338	10	3	mRNA	1846	1	3	1	9	0.00944544	0.0984692	1521	1	1846_1	0		DUSP4 +	1846	1846|5595|5603	1234	myDATA_DE_DUSP4 (1)_1846_1.xgmml
DUSP6 (1)	23	5.17275e-06	5.39262e-05	1	3	0	0	338	10	3	mRNA	1848	1	3	1	9	0.00944544	0.0984692	1523	1	1848_1	0		DUSP6 +	1848	1848|5595|5603	1234	myDATA_DE_DUSP6 (1)_1848_1.xgmml
EFNA1 (-) (1)	23	0.000116664	1.67912e-09	0.714286	5	2	0	334	28	7	mRNA	-1942	-1	3	0	28	0.213028	3.06608e-06	45377	1	-1942_1	0		EFNA1 -	1942	1942|1956|2045|2261|2263|3815|4233|7010	1234	myDATA_DE_EFNA1 (-) (1)_-1942_1.xgmml
EFNA3 (-) (1)	23	0.000116664	1.67912e-09	0.714286	5	2	0	334	28	7	mRNA	-1944	-1	3	0	28	0.213028	3.06608e-06	45379	1	-1944_1	0		EFNA3 -	1944	1944|1956|2045|2261|2263|3815|4233|7010	1234	myDATA_DE_EFNA3 (-) (1)_-1944_1.xgmml
EFNA4 (-) (1)	23	0.000116664	1.67912e-09	0.714286	5	2	0	334	28	7	mRNA	-1945	-1	3	0	28	0.213028	3.06608e-06	45380	1	-1945_1	0		EFNA4 -	1945	1945|1956|2045|2261|2263|3815|4233|7010	1234	myDATA_DE_EFNA4 (-) (1)_-1945_1.xgmml
EFNA5 (-) (1)	23	0.000116664	1.67912e-09	0.714286	5	2	0	334	28	7	mRNA	-1946	-1	3	0	28	0.213028	3.06608e-06	45381	1	-1946_1	0		EFNA5 -	1946	1946|1956|2045|2261|2263|3815|4233|7010	1234	myDATA_DE_EFNA5 (-) (1)_-1946_1.xgmml
FGF11 (-) (1)	23	3.66703e-05	7.58895e-11	0.714286	5	2	0	334	19	7	mRNA	-2256	-1	3	0	19	0.0669599	1.38574e-07	45640	1	-2256_1	0		FGF11 -	2256	1956|2256|2261|2263|3815|4233|7010	1234	myDATA_DE_FGF11 (-) (1)_-2256_1.xgmml
FGF12 (-) (1)	23	3.66703e-05	7.58895e-11	0.714286	5	2	0	334	19	7	mRNA	-2257	-1	3	0	19	0.0669599	1.38574e-07	45641	1	-2257_1	0		FGF12 -	2257	1956|2257|2261|2263|3815|4233|7010	1234	myDATA_DE_FGF12 (-) (1)_-2257_1.xgmml
FIGF (-) (1)	23	4.28498e-05	1.15975e-10	0.714286	5	2	0	334	20	7	mRNA	-2277	-1	3	0	20	0.0782437	2.1177e-07	45658	1	-2277_1	0		FIGF -	2277	1956|2261|2263|2277|3815|4233|7010	1234	myDATA_DE_FIGF (-) (1)_-2277_1.xgmml
FLT1 (1)	23	4.03069e-05	0.00024307	1	3	0	0	338	16	3	mRNA	2321	1	3	16	0	0.0736004	0.443846	1905	1	2321_1	0		FLT1 +	2321	2321|3667|5747|6464	1234	myDATA_DE_FLT1 (1)_2321_1.xgmml
FLT4 (1)	23	4.03069e-05	0.00024307	1	3	0	0	338	16	3	mRNA	2324	1	3	16	0	0.0736004	0.443846	1908	1	2324_1	0		FLT4 +	2324	2324|3667|5747|6464	1234	myDATA_DE_FLT4 (1)_2324_1.xgmml
GNAS (-) (1)	23	3.10907e-05	0.000350119	1	3	0	0	338	18	3	mRNA	-2778	-1	3	0	18	0.0567717	0.639318	46088	1	-2778_1	0		GNAS -	2778	112|2778|8681|255189	1234	myDATA_DE_GNAS (-) (1)_-2778_1.xgmml
GNAZ (-) (1)	23	2.28465e-06	2.54589e-05	1	3	0	0	338	8	3	mRNA	-2781	-1	3	0	8	0.00417177	0.0464879	46091	1	-2781_1	0		GNAZ -	2781	2781|8681|255189	1234	myDATA_DE_GNAZ (-) (1)_-2781_1.xgmml
GNB3 (-) (1)	23	0.000405482	0.000350771	0.75	3	0	1	337	43	4	mRNA	-2784	-1	3	13	27	0.740411	0.640508	46094	1	-2784_1	0		GNB3 -	2784	112|2784|5332|5595|5603	1234	myDATA_DE_GNB3 (-) (1)_-2784_1.xgmml
GNG3 (-) (1)	23	0.000405482	0.000350771	0.75	3	0	1	337	43	4	mRNA	-2785	-1	3	13	27	0.740411	0.640508	46095	1	-2785_1	0		GNG3 -	2785	112|2785|5332|5595|5603	1234	myDATA_DE_GNG3 (-) (1)_-2785_1.xgmml
GNG7 (-) (1)	23	0.00051209	2.09875e-05	0.8	4	1	0	336	43	5	mRNA	-2788	-1	3	16	27	0.935077	0.0383233	46098	1	-2788_1	0		GNG7 -	2788	112|2788|5332|5595|5603	1234	myDATA_DE_GNG7 (-) (1)_-2788_1.xgmml
CXCL1 (-) (1)	23	3.66703e-05	0.000413373	1	3	0	0	338	19	3	mRNA	-2919	-1	3	0	19	0.0669599	0.75482	46217	1	-2919_1	0		CXCL1 -	2919	1524|2919|3579|729230	1234	myDATA_DE_CXCL1 (-) (1)_-2919_1.xgmml
GZMA (1)	23	1.53851e-06	9.1985e-06	1	3	0	0	338	6	3	mRNA	3001	1	3	6	0	0.00280931	0.0167965	2497	1	3001_1	0		GZMA +	3001	2150|2151|3001	1234	myDATA_DE_GZMA (1)_3001_1.xgmml
HTR1B (-) (1)	23	6.52292e-05	0.000738274	1	3	0	0	338	23	3	mRNA	-3351	-1	3	0	23	0.119109	1.34809	46582	1	-3351_1	0		HTR1B -	3351	2788|3351|51764	1234	myDATA_DE_HTR1B (-) (1)_-3351_1.xgmml
MAP3K1 (-) (1)	23	1.42521e-05	0.000159833	1	3	0	0	338	14	3	mRNA	-4214	-1	3	0	14	0.0260243	0.291855	47279	1	-4214_1	0		MAP3K1 -	4214	4214|5603|5608	1234	myDATA_DE_MAP3K1 (-) (1)_-4214_1.xgmml
NGF (-) (1)	23	4.96537e-05	1.72802e-10	0.714286	5	2	0	334	21	7	mRNA	-4803	-1	3	0	21	0.0906677	3.15537e-07	47712	1	-4803_1	0		NGF -	4803	1956|2261|2263|3815|4233|4803|4915|7010	1234	myDATA_DE_NGF (-) (1)_-4803_1.xgmml
PF4 (-) (1)	23	3.66703e-05	0.000413373	1	3	0	0	338	19	3	mRNA	-5196	-1	3	0	19	0.0669599	0.75482	48033	1	-5196_1	0		PF4 -	5196	1524|3579|5196|729230	1234	myDATA_DE_PF4 (-) (1)_-5196_1.xgmml
PF4V1 (-) (1)	23	3.66703e-05	0.000413373	1	3	0	0	338	19	3	mRNA	-5197	-1	3	0	19	0.0669599	0.75482	48034	1	-5197_1	0		PF4V1 -	5197	1524|3579|5197|729230	1234	myDATA_DE_PF4V1 (-) (1)_-5197_1.xgmml
PIK3CA (1)	23	4.86219e-05	0.000293456	1	3	0	0	338	17	3	mRNA	5290	1	3	17	0	0.0887836	0.535851	4318	1	5290_1	0		PIK3CA +	5290	4893|5290|5747|5880	1234	myDATA_DE_PIK3CA (1)_5290_1.xgmml
PIK3CB (1)	23	4.86219e-05	0.000293456	1	3	0	0	338	17	3	mRNA	5291	1	3	17	0	0.0887836	0.535851	4319	1	5291_1	0		PIK3CB +	5291	4893|5291|5747|5880	1234	myDATA_DE_PIK3CB (1)_5291_1.xgmml
PIK3CD (1)	23	4.86219e-05	0.000293456	1	3	0	0	338	17	3	mRNA	5293	1	3	17	0	0.0887836	0.535851	4321	1	5293_1	0		PIK3CD +	5293	4893|5293|5747|5880	1234	myDATA_DE_PIK3CD (1)_5293_1.xgmml
PIK3CG (1)	23	4.86219e-05	0.000293456	1	3	0	0	338	17	3	mRNA	5294	1	3	17	0	0.0887836	0.535851	4322	1	5294_1	0		PIK3CG +	5294	4893|5294|5747|5880	1234	myDATA_DE_PIK3CG (1)_5294_1.xgmml
PIK3R1 (1)	23	4.86219e-05	0.000293456	1	3	0	0	338	17	3	mRNA	5295	1	3	17	0	0.0887836	0.535851	4323	1	5295_1	0		PIK3R1 +	5295	4893|5295|5747|5880	1234	myDATA_DE_PIK3R1 (1)_5295_1.xgmml
PIK3R2 (1)	23	4.86219e-05	0.000293456	1	3	0	0	338	17	3	mRNA	5296	1	3	17	0	0.0887836	0.535851	4324	1	5296_1	0		PIK3R2 +	5296	4893|5296|5747|5880	1234	myDATA_DE_PIK3R2 (1)_5296_1.xgmml
PPBP (-) (1)	23	3.66703e-05	0.000413373	1	3	0	0	338	19	3	mRNA	-5473	-1	3	0	19	0.0669599	0.75482	48258	1	-5473_1	0		PPBP -	5473	1524|3579|5473|729230	1234	myDATA_DE_PPBP (-) (1)_-5473_1.xgmml
PRKACA (-) (1)	23	0.00257956	2.68932e-07	0.625	5	2	1	333	82	8	mRNA	-5566	-1	3	21	60	4.71028	0.000491069	48335	1	-5566_1	0		PRKACA -	5566	112|1080|2737|3709|3710|5566|5595|5603|5747	1234	myDATA_DE_PRKACA (-) (1)_-5566_1.xgmml
PRKACB (-) (1)	23	0.00257956	2.68932e-07	0.625	5	2	1	333	82	8	mRNA	-5567	-1	3	21	60	4.71028	0.000491069	48336	1	-5567_1	0		PRKACB -	5567	112|1080|2737|3709|3710|5567|5595|5603|5747	1234	myDATA_DE_PRKACB (-) (1)_-5567_1.xgmml
PRKACG (-) (1)	23	0.00257956	2.68932e-07	0.625	5	2	1	333	82	8	mRNA	-5568	-1	3	21	60	4.71028	0.000491069	48337	1	-5568_1	0		PRKACG -	5568	112|1080|2737|3709|3710|5568|5595|5603|5747	1234	myDATA_DE_PRKACG (-) (1)_-5568_1.xgmml
MAPK3 (-) (1)	23	0.000566028	8.09843e-11	0.666667	6	3	0	332	46	9	mRNA	-5595	-1	3	11	35	1.03357	1.47877e-07	48363	1	-5595_1	0		MAPK3 -	5595	800|2113|2872|3725|4893|5595|8681|27330|255189	1234	myDATA_DE_MAPK3 (-) (1)_-5595_1.xgmml
PRKX (-) (1)	23	0.00257956	2.68932e-07	0.625	5	2	1	333	82	8	mRNA	-5613	-1	3	21	60	4.71028	0.000491069	48381	1	-5613_1	0		PRKX -	5613	112|1080|2737|3709|3710|5595|5603|5613|5747	1234	myDATA_DE_PRKX (-) (1)_-5613_1.xgmml
PTPN6 (-) (1)	23	0.00158564	5.53665e-16	0.615385	8	5	0	328	57	13	mRNA	-5777	-1	3	55	2	2.89537	1.01099e-12	48515	1	-5777_1	0		PTPN6 -	5777	1271|3455|3559|3575|3590|3595|3598|3937|3977|5618|5777|7410|9180|53833	1234	myDATA_DE_PTPN6 (-) (1)_-5777_1.xgmml
RAC1 (-) (1)	23	0.00053933	1.05877e-07	0.714286	5	2	0	334	49	7	mRNA	-5879	-1	3	0	48	0.984817	0.000193332	48586	1	-5879_1	0		RAC1 -	5879	3983|4214|4688|5058|5608|5879|8395|84448	1234	myDATA_DE_RAC1 (-) (1)_-5879_1.xgmml
RAC2 (-) (1)	23	0.00017196	5.85921e-09	0.714286	5	2	0	334	33	7	mRNA	-5880	-1	3	0	32	0.314	1.06989e-05	48587	1	-5880_1	0		RAC2 -	5880	3983|4214|5058|5608|5880|8395|84448	1234	myDATA_DE_RAC2 (-) (1)_-5880_1.xgmml
RAC3 (-) (1)	23	8.35773e-05	1.5986e-06	0.8	4	1	0	336	26	5	mRNA	-5881	-1	3	0	25	0.152612	0.00291905	48588	1	-5881_1	0		RAC3 -	5881	3983|4214|5058|5608|5881|84448	1234	myDATA_DE_RAC3 (-) (1)_-5881_1.xgmml
CCL1 (-) (1)	23	3.66703e-05	0.000413373	1	3	0	0	338	19	3	mRNA	-6346	-1	3	0	19	0.0669599	0.75482	48979	1	-6346_1	0		CCL1 -	6346	1524|3579|6346|729230	1234	myDATA_DE_CCL1 (-) (1)_-6346_1.xgmml
CCL2 (-) (1)	23	3.66703e-05	0.000413373	1	3	0	0	338	19	3	mRNA	-6347	-1	3	0	19	0.0669599	0.75482	48980	1	-6347_1	0		CCL2 -	6347	1524|3579|6347|729230	1234	myDATA_DE_CCL2 (-) (1)_-6347_1.xgmml
CCL3L1 (-) (1)	23	3.66703e-05	0.000413373	1	3	0	0	338	19	3	mRNA	-6349	-1	3	0	19	0.0669599	0.75482	48982	1	-6349_1	0		CCL3L1 -	6349	1524|3579|6349|729230	1234	myDATA_DE_CCL3L1 (-) (1)_-6349_1.xgmml
CCL5 (-) (1)	23	3.66703e-05	0.000413373	1	3	0	0	338	19	3	mRNA	-6352	-1	3	0	19	0.0669599	0.75482	48984	1	-6352_1	0		CCL5 -	6352	1524|3579|6352|729230	1234	myDATA_DE_CCL5 (-) (1)_-6352_1.xgmml
CCL7 (-) (1)	23	3.66703e-05	0.000413373	1	3	0	0	338	19	3	mRNA	-6354	-1	3	0	19	0.0669599	0.75482	48985	1	-6354_1	0		CCL7 -	6354	1524|3579|6354|729230	1234	myDATA_DE_CCL7 (-) (1)_-6354_1.xgmml
CCL16 (-) (1)	23	3.66703e-05	0.000413373	1	3	0	0	338	19	3	mRNA	-6360	-1	3	0	19	0.0669599	0.75482	48991	1	-6360_1	0		CCL16 -	6360	1524|3579|6360|729230	1234	myDATA_DE_CCL16 (-) (1)_-6360_1.xgmml
CCL17 (-) (1)	23	3.66703e-05	0.000413373	1	3	0	0	338	19	3	mRNA	-6361	-1	3	0	19	0.0669599	0.75482	48992	1	-6361_1	0		CCL17 -	6361	1524|3579|6361|729230	1234	myDATA_DE_CCL17 (-) (1)_-6361_1.xgmml
CCL22 (-) (1)	23	3.66703e-05	0.000413373	1	3	0	0	338	19	3	mRNA	-6367	-1	3	0	19	0.0669599	0.75482	48998	1	-6367_1	0		CCL22 -	6367	1524|3579|6367|729230	1234	myDATA_DE_CCL22 (-) (1)_-6367_1.xgmml
CCL23 (-) (1)	23	3.66703e-05	0.000413373	1	3	0	0	338	19	3	mRNA	-6368	-1	3	0	19	0.0669599	0.75482	48999	1	-6368_1	0		CCL23 -	6368	1524|3579|6368|729230	1234	myDATA_DE_CCL23 (-) (1)_-6368_1.xgmml
CCL24 (-) (1)	23	3.66703e-05	0.000413373	1	3	0	0	338	19	3	mRNA	-6369	-1	3	0	19	0.0669599	0.75482	49000	1	-6369_1	0		CCL24 -	6369	1524|3579|6369|729230	1234	myDATA_DE_CCL24 (-) (1)_-6369_1.xgmml
CCL25 (-) (1)	23	3.66703e-05	0.000413373	1	3	0	0	338	19	3	mRNA	-6370	-1	3	0	19	0.0669599	0.75482	49001	1	-6370_1	0		CCL25 -	6370	1524|3579|6370|729230	1234	myDATA_DE_CCL25 (-) (1)_-6370_1.xgmml
CXCL6 (-) (1)	23	3.66703e-05	0.000413373	1	3	0	0	338	19	3	mRNA	-6372	-1	3	0	19	0.0669599	0.75482	49002	1	-6372_1	0		CXCL6 -	6372	1524|3579|6372|729230	1234	myDATA_DE_CXCL6 (-) (1)_-6372_1.xgmml
SDC4 (1)	23	7.7442e-07	4.62601e-06	1	3	0	0	338	5	3	mRNA	6385	1	3	5	0	0.00141409	0.0084471	5218	1	6385_1	0		SDC4 +	6385	5747|5829|6385	1234	myDATA_DE_SDC4 (1)_6385_1.xgmml
XCL2 (-) (1)	23	3.66703e-05	0.000413373	1	3	0	0	338	19	3	mRNA	-6846	-1	3	0	19	0.0669599	0.75482	49412	1	-6846_1	0		XCL2 -	6846	1524|3579|6846|729230	1234	myDATA_DE_XCL2 (-) (1)_-6846_1.xgmml
FGF23 (-) (1)	23	3.66703e-05	7.58895e-11	0.714286	5	2	0	334	19	7	mRNA	-8074	-1	3	0	19	0.0669599	1.38574e-07	50303	1	-8074_1	0		FGF23 -	8074	1956|2261|2263|3815|4233|7010|8074	1234	myDATA_DE_FGF23 (-) (1)_-8074_1.xgmml
PIK3R3 (1)	23	4.86219e-05	0.000293456	1	3	0	0	338	17	3	mRNA	8503	1	3	17	0	0.0887836	0.535851	6800	1	8503_1	0		PIK3R3 +	8503	4893|5747|5880|8503	1234	myDATA_DE_PIK3R3 (1)_8503_1.xgmml
CXCL14 (-) (1)	23	3.66703e-05	0.000413373	1	3	0	0	338	19	3	mRNA	-9547	-1	3	0	19	0.0669599	0.75482	51417	1	-9547_1	0		CXCL14 -	9547	1524|3579|9547|729230	1234	myDATA_DE_CXCL14 (-) (1)_-9547_1.xgmml
CCL4L1 (-) (1)	23	3.66703e-05	0.000413373	1	3	0	0	338	19	3	mRNA	-9560	-1	3	0	19	0.0669599	0.75482	51427	1	-9560_1	0		CCL4L1 -	9560	1524|3579|9560|729230	1234	myDATA_DE_CCL4L1 (-) (1)_-9560_1.xgmml
CCL26 (-) (1)	23	3.66703e-05	0.000413373	1	3	0	0	338	19	3	mRNA	-10344	-1	3	0	19	0.0669599	0.75482	52107	1	-10344_1	0		CCL26 -	10344	1524|3579|10344|729230	1234	myDATA_DE_CCL26 (-) (1)_-10344_1.xgmml
CXCL13 (-) (1)	23	3.66703e-05	0.000413373	1	3	0	0	338	19	3	mRNA	-10563	-1	3	0	19	0.0669599	0.75482	52289	1	-10563_1	0		CXCL13 -	10563	1524|3579|10563|729230	1234	myDATA_DE_CXCL13 (-) (1)_-10563_1.xgmml
CCL27 (-) (1)	23	3.66703e-05	0.000413373	1	3	0	0	338	19	3	mRNA	-10850	-1	3	0	19	0.0669599	0.75482	52522	1	-10850_1	0		CCL27 -	10850	1524|3579|10850|729230	1234	myDATA_DE_CCL27 (-) (1)_-10850_1.xgmml
PIK3R5 (1)	23	4.86219e-05	0.000293456	1	3	0	0	338	17	3	mRNA	23533	1	3	17	0	0.0887836	0.535851	9709	1	23533_1	0		PIK3R5 +	23533	4893|5747|5880|23533	1234	myDATA_DE_PIK3R5 (1)_23533_1.xgmml
ANGPT4 (-) (1)	23	3.66703e-05	7.58895e-11	0.714286	5	2	0	334	19	7	mRNA	-51378	-1	3	0	19	0.0669599	1.38574e-07	55793	1	-51378_1	0		ANGPT4 -	51378	1956|2261|2263|3815|4233|7010|51378	1234	myDATA_DE_ANGPT4 (-) (1)_-51378_1.xgmml
RNF125 (-) (1)	23	6.42172e-08	4.68003e-07	1	3	0	0	338	3	3	mRNA	-54941	-1	3	2	1	0.000117261	0.000854574	56494	1	-54941_1	0		RNF125 -	54941	23586|54941|64135	1234	myDATA_DE_RNF125 (-) (1)_-54941_1.xgmml
CCL28 (-) (1)	23	3.66703e-05	0.000413373	1	3	0	0	338	19	3	mRNA	-56477	-1	3	0	19	0.0669599	0.75482	57337	1	-56477_1	0		CCL28 -	56477	1524|3579|56477|729230	1234	myDATA_DE_CCL28 (-) (1)_-56477_1.xgmml
CXCL16 (-) (1)	23	3.66703e-05	0.000413373	1	3	0	0	338	19	3	mRNA	-58191	-1	3	0	19	0.0669599	0.75482	57951	1	-58191_1	0		CXCL16 -	58191	1524|3579|58191|729230	1234	myDATA_DE_CXCL16 (-) (1)_-58191_1.xgmml
PDGFD (-) (1)	23	4.96537e-05	1.72802e-10	0.714286	5	2	0	334	21	7	mRNA	-80310	-1	3	0	21	0.0906677	3.15537e-07	59261	1	-80310_1	0		PDGFD -	80310	1956|2261|2263|3815|4233|7010|80310	1234	myDATA_DE_PDGFD (-) (1)_-80310_1.xgmml
CCL4L2 (-) (1)	23	3.66703e-05	0.000413373	1	3	0	0	338	19	3	mRNA	-388372	-1	3	0	19	0.0669599	0.75482	67190	1	-388372_1	0		CCL4L2 -	388372	1524|3579|388372|729230	1234	myDATA_DE_CCL4L2 (-) (1)_-388372_1.xgmml
LOC101060267 (-) (1)	23	3.66703e-05	0.000413373	1	3	0	0	338	19	3	mRNA	-101060267	-1	3	0	19	0.0669599	0.75482	86894	1	-101060267_1	0		LOC101060267 -	101060267	1524|3579|729230|101060267	1234	myDATA_DE_LOC101060267 (-) (1)_-101060267_1.xgmml
LOC101060271 (-) (1)	23	3.66703e-05	0.000413373	1	3	0	0	338	19	3	mRNA	-101060271	-1	3	0	19	0.0669599	0.75482	86898	1	-101060271_1	0		LOC101060271 -	101060271	1524|3579|729230|101060271	1234	myDATA_DE_LOC101060271 (-) (1)_-101060271_1.xgmml
LOC101060278 (-) (1)	23	3.66703e-05	0.000413373	1	3	0	0	338	19	3	mRNA	-101060278	-1	3	0	19	0.0669599	0.75482	86905	1	-101060278_1	0		LOC101060278 -	101060278	1524|3579|729230|101060278	1234	myDATA_DE_LOC101060278 (-) (1)_-101060278_1.xgmml
ANGPT1 (-) (1)	100	0.0018614	5.31376e-09	0.666667	4	2	0	335	19	6	mRNA	-284	-1	2	0	19	3.39892	9.70293e-06	44033	1	-284_1	0		ANGPT1 -	284	284|1956|2261|2263|3815|4233|7010	1234	myDATA_DE_ANGPT1 (-) (1)_-284_1.xgmml
CALML3 (-) (1)	100	0.00540807	1.9787e-07	0.666667	4	2	0	335	33	6	mRNA	-810	-1	2	2	31	9.87513	0.000361311	44462	1	-810_1	0		CALML3 -	810	810|1258|4842|4893|5834|63928	1234	myDATA_DE_CALML3 (-) (1)_-810_1.xgmml
CSF1 (-) (1)	100	0.0018614	5.31376e-09	0.666667	4	2	0	335	19	6	mRNA	-1435	-1	2	0	19	3.39892	9.70293e-06	44980	1	-1435_1	0		CSF1 -	1435	1435|1956|2261|2263|3815|4233|7010	1234	myDATA_DE_CSF1 (-) (1)_-1435_1.xgmml
EGF (-) (1)	100	0.00225666	1.04888e-08	0.666667	4	2	0	335	21	6	mRNA	-1950	-1	2	0	21	4.12066	1.91526e-05	45385	1	-1950_1	0		EGF -	1950	1950|1956|2261|2263|3815|4233|7010	1234	myDATA_DE_EGF (-) (1)_-1950_1.xgmml
FGF1 (-) (1)	100	0.0018614	5.31376e-09	0.666667	4	2	0	335	19	6	mRNA	-2246	-1	2	0	19	3.39892	9.70293e-06	45630	1	-2246_1	0		FGF1 -	2246	1956|2246|2261|2263|3815|4233|7010	1234	myDATA_DE_FGF1 (-) (1)_-2246_1.xgmml
FGF2 (-) (1)	100	0.0018614	5.31376e-09	0.666667	4	2	0	335	19	6	mRNA	-2247	-1	2	0	19	3.39892	9.70293e-06	45631	1	-2247_1	0		FGF2 -	2247	1956|2247|2261|2263|3815|4233|7010	1234	myDATA_DE_FGF2 (-) (1)_-2247_1.xgmml
FGF3 (-) (1)	100	0.0018614	5.31376e-09	0.666667	4	2	0	335	19	6	mRNA	-2248	-1	2	0	19	3.39892	9.70293e-06	45632	1	-2248_1	0		FGF3 -	2248	1956|2248|2261|2263|3815|4233|7010	1234	myDATA_DE_FGF3 (-) (1)_-2248_1.xgmml
FGF4 (-) (1)	100	0.0018614	5.31376e-09	0.666667	4	2	0	335	19	6	mRNA	-2249	-1	2	0	19	3.39892	9.70293e-06	45633	1	-2249_1	0		FGF4 -	2249	1956|2249|2261|2263|3815|4233|7010	1234	myDATA_DE_FGF4 (-) (1)_-2249_1.xgmml
FGF5 (-) (1)	100	0.0018614	5.31376e-09	0.666667	4	2	0	335	19	6	mRNA	-2250	-1	2	0	19	3.39892	9.70293e-06	45634	1	-2250_1	0		FGF5 -	2250	1956|2250|2261|2263|3815|4233|7010	1234	myDATA_DE_FGF5 (-) (1)_-2250_1.xgmml
FGF6 (-) (1)	100	0.0018614	5.31376e-09	0.666667	4	2	0	335	19	6	mRNA	-2251	-1	2	0	19	3.39892	9.70293e-06	45635	1	-2251_1	0		FGF6 -	2251	1956|2251|2261|2263|3815|4233|7010	1234	myDATA_DE_FGF6 (-) (1)_-2251_1.xgmml
FGF7 (-) (1)	100	0.0018614	5.31376e-09	0.666667	4	2	0	335	19	6	mRNA	-2252	-1	2	0	19	3.39892	9.70293e-06	45636	1	-2252_1	0		FGF7 -	2252	1956|2252|2261|2263|3815|4233|7010	1234	myDATA_DE_FGF7 (-) (1)_-2252_1.xgmml
FGF8 (-) (1)	100	0.0018614	5.31376e-09	0.666667	4	2	0	335	19	6	mRNA	-2253	-1	2	0	19	3.39892	9.70293e-06	45637	1	-2253_1	0		FGF8 -	2253	1956|2253|2261|2263|3815|4233|7010	1234	myDATA_DE_FGF8 (-) (1)_-2253_1.xgmml
FGF9 (-) (1)	100	0.0018614	5.31376e-09	0.666667	4	2	0	335	19	6	mRNA	-2254	-1	2	0	19	3.39892	9.70293e-06	45638	1	-2254_1	0		FGF9 -	2254	1956|2254|2261|2263|3815|4233|7010	1234	myDATA_DE_FGF9 (-) (1)_-2254_1.xgmml
FGF10 (-) (1)	100	0.0018614	5.31376e-09	0.666667	4	2	0	335	19	6	mRNA	-2255	-1	2	0	19	3.39892	9.70293e-06	45639	1	-2255_1	0		FGF10 -	2255	1956|2255|2261|2263|3815|4233|7010	1234	myDATA_DE_FGF10 (-) (1)_-2255_1.xgmml
FGF13 (-) (1)	100	0.0018614	5.31376e-09	0.666667	4	2	0	335	19	6	mRNA	-2258	-1	2	0	19	3.39892	9.70293e-06	45642	1	-2258_1	0		FGF13 -	2258	1956|2258|2261|2263|3815|4233|7010	1234	myDATA_DE_FGF13 (-) (1)_-2258_1.xgmml
FGF14 (-) (1)	100	0.0018614	5.31376e-09	0.666667	4	2	0	335	19	6	mRNA	-2259	-1	2	0	19	3.39892	9.70293e-06	45643	1	-2259_1	0		FGF14 -	2259	1956|2259|2261|2263|3815|4233|7010	1234	myDATA_DE_FGF14 (-) (1)_-2259_1.xgmml
GNAI1 (-) (1)	100	0.0160308	1.70086e-08	0.625	5	3	0	333	58	8	mRNA	-2770	-1	2	16	42	29.2723	3.10578e-05	46080	1	-2770_1	0		GNAI1 -	2770	112|2770|4067|4893|5332|5595|5603|8681|255189	1234	myDATA_DE_GNAI1 (-) (1)_-2770_1.xgmml
GNAI2 (-) (1)	100	0.0160308	1.70086e-08	0.625	5	3	0	333	58	8	mRNA	-2771	-1	2	16	42	29.2723	3.10578e-05	46081	1	-2771_1	0		GNAI2 -	2771	112|2771|4067|4893|5332|5595|5603|8681|255189	1234	myDATA_DE_GNAI2 (-) (1)_-2771_1.xgmml
GNAI3 (-) (1)	100	0.0160308	1.70086e-08	0.625	5	3	0	333	58	8	mRNA	-2773	-1	2	16	42	29.2723	3.10578e-05	46083	1	-2773_1	0		GNAI3 -	2773	112|2773|4067|4893|5332|5595|5603|8681|255189	1234	myDATA_DE_GNAI3 (-) (1)_-2773_1.xgmml
GNB2 (-) (1)	100	0.0100019	0.000350771	0.75	3	1	0	337	43	4	mRNA	-2783	-1	2	16	27	18.2634	0.640508	46093	1	-2783_1	0		GNB2 -	2783	112|2783|5332|5595|5603	1234	myDATA_DE_GNB2 (-) (1)_-2783_1.xgmml
GNG4 (-) (1)	100	0.0100019	0.000350771	0.75	3	1	0	337	43	4	mRNA	-2786	-1	2	16	27	18.2634	0.640508	46096	1	-2786_1	0		GNG4 -	2786	112|2786|5332|5595|5603	1234	myDATA_DE_GNG4 (-) (1)_-2786_1.xgmml
GNG5 (-) (1)	100	0.0100019	0.000350771	0.75	3	1	0	337	43	4	mRNA	-2787	-1	2	16	27	18.2634	0.640508	46097	1	-2787_1	0		GNG5 -	2787	112|2787|5332|5595|5603	1234	myDATA_DE_GNG5 (-) (1)_-2787_1.xgmml
GNG10 (-) (1)	100	0.0100019	0.000350771	0.75	3	1	0	337	43	4	mRNA	-2790	-1	2	16	27	18.2634	0.640508	46100	1	-2790_1	0		GNG10 -	2790	112|2790|5332|5595|5603	1234	myDATA_DE_GNG10 (-) (1)_-2790_1.xgmml
GNG11 (-) (1)	100	0.0100019	0.000350771	0.75	3	1	0	337	43	4	mRNA	-2791	-1	2	16	27	18.2634	0.640508	46101	1	-2791_1	0		GNG11 -	2791	112|2791|5332|5595|5603	1234	myDATA_DE_GNG11 (-) (1)_-2791_1.xgmml
GNGT2 (-) (1)	100	0.0100019	0.000350771	0.75	3	1	0	337	43	4	mRNA	-2793	-1	2	16	27	18.2634	0.640508	46103	1	-2793_1	0		GNGT2 -	2793	112|2793|5332|5595|5603	1234	myDATA_DE_GNGT2 (-) (1)_-2793_1.xgmml
GPC1 (-) (1)	100	0.00290935	3.39345e-05	0.75	3	1	0	337	24	4	mRNA	-2817	-1	2	0	24	5.31247	0.0619643	46122	1	-2817_1	0		GPC1 -	2817	1839|2256|2257|2817|8074	1234	myDATA_DE_GPC1 (-) (1)_-2817_1.xgmml
CXCL2 (-) (1)	100	0.0018614	1.27647e-05	0.75	3	1	0	337	19	4	mRNA	-2920	-1	2	0	19	3.39892	0.0233083	46218	1	-2920_1	0		CXCL2 -	2920	1524|2920|3579|729230	1234	myDATA_DE_CXCL2 (-) (1)_-2920_1.xgmml
CXCL3 (-) (1)	100	0.0018614	1.27647e-05	0.75	3	1	0	337	19	4	mRNA	-2921	-1	2	0	19	3.39892	0.0233083	46219	1	-2921_1	0		CXCL3 -	2921	1524|2921|3579|729230	1234	myDATA_DE_CXCL3 (-) (1)_-2921_1.xgmml
HCK (1)	100	0.00311971	1.5858e-05	0.75	3	1	0	337	20	4	mRNA	3055	1	2	20	0	5.69659	0.0289567	2544	1	3055_1	0		HCK +	3055	2212|3055|5747|6464|9846	1234	myDATA_DE_HCK (1)_3055_1.xgmml
HGF (-) (1)	100	0.00205493	7.54138e-09	0.666667	4	2	0	335	20	6	mRNA	-3082	-1	2	0	20	3.7523	1.37706e-05	46360	1	-3082_1	0		HGF -	3082	1956|2261|2263|3082|3815|4233|7010	1234	myDATA_DE_HGF (-) (1)_-3082_1.xgmml
IGF1 (-) (1)	100	0.00225666	1.04888e-08	0.666667	4	2	0	335	21	6	mRNA	-3479	-1	2	0	21	4.12066	1.91526e-05	46680	1	-3479_1	0		IGF1 -	3479	1956|2261|2263|3479|3815|4233|7010	1234	myDATA_DE_IGF1 (-) (1)_-3479_1.xgmml
IGF1R (1)	100	0.00836454	2.38701e-07	0.666667	4	2	0	335	34	6	mRNA	3480	1	2	33	1	15.2737	0.000435868	2888	1	3480_1	0		IGF1R +	3480	2781|3480|3667|4893|5595|5747|6464	1234	myDATA_DE_IGF1R (1)_3480_1.xgmml
IL8 (-) (1)	100	0.0018614	1.27647e-05	0.75	3	1	0	337	19	4	mRNA	-3576	-1	2	0	19	3.39892	0.0233083	46761	1	-3576_1	0		IL8 -	3576	1524|3576|3579|729230	1234	myDATA_DE_IL8 (-) (1)_-3576_1.xgmml
CXCL10 (-) (1)	100	0.0018614	1.27647e-05	0.75	3	1	0	337	19	4	mRNA	-3627	-1	2	0	19	3.39892	0.0233083	46803	1	-3627_1	0		CXCL10 -	3627	1524|3579|3627|729230	1234	myDATA_DE_CXCL10 (-) (1)_-3627_1.xgmml
INS (-) (1)	100	0.00225666	1.04888e-08	0.666667	4	2	0	335	21	6	mRNA	-3630	-1	2	0	21	4.12066	1.91526e-05	46806	1	-3630_1	0		INS -	3630	1956|2261|2263|3630|3815|4233|7010	1234	myDATA_DE_INS (-) (1)_-3630_1.xgmml
LYN (1)	100	0.00713881	8.40329e-11	0.625	5	3	0	333	31	8	mRNA	4067	1	2	31	0	13.0355	1.53444e-07	3361	1	4067_1	0		LYN +	4067	930|2206|2207|2212|4067|5747|6464|9846	1234	myDATA_DE_LYN (1)_4067_1.xgmml
KITLG (-) (1)	100	0.0018614	5.31376e-09	0.666667	4	2	0	335	19	6	mRNA	-4254	-1	2	0	19	3.39892	9.70293e-06	47309	1	-4254_1	0		KITLG -	4254	1956|2261|2263|3815|4233|4254|7010	1234	myDATA_DE_KITLG (-) (1)_-4254_1.xgmml
CXCL9 (-) (1)	100	0.0018614	1.27647e-05	0.75	3	1	0	337	19	4	mRNA	-4283	-1	2	0	19	3.39892	0.0233083	47327	1	-4283_1	0		CXCL9 -	4283	1524|3579|4283|729230	1234	myDATA_DE_CXCL9 (-) (1)_-4283_1.xgmml
PDGFB (-) (1)	100	0.00225666	1.04888e-08	0.666667	4	2	0	335	21	6	mRNA	-5155	-1	2	0	21	4.12066	1.91526e-05	47995	1	-5155_1	0		PDGFB -	5155	1956|2261|2263|3815|4233|5155|7010	1234	myDATA_DE_PDGFB (-) (1)_-5155_1.xgmml
PGF (-) (1)	100	0.00205493	7.54138e-09	0.666667	4	2	0	335	20	6	mRNA	-5228	-1	2	0	20	3.7523	1.37706e-05	48058	1	-5228_1	0		PGF -	5228	1956|2261|2263|3815|4233|5228|7010	1234	myDATA_DE_PGF (-) (1)_-5228_1.xgmml
PPP1CA (1)	100	0.00680108	0.000194745	0.75	3	1	0	337	37	4	mRNA	5499	1	2	4	33	12.4188	0.355603	4484	1	5499_1	0		PPP1CA +	5499	810|2998|5499|51806|163688	1234	myDATA_DE_PPP1CA (1)_5499_1.xgmml
PPP1CB (1)	100	0.00680108	0.000194745	0.75	3	1	0	337	37	4	mRNA	5500	1	2	4	33	12.4188	0.355603	4485	1	5500_1	0		PPP1CB +	5500	810|2998|5500|51806|163688	1234	myDATA_DE_PPP1CB (1)_5500_1.xgmml
PPP1CC (1)	100	0.00680108	0.000194745	0.75	3	1	0	337	37	4	mRNA	5501	1	2	4	33	12.4188	0.355603	4486	1	5501_1	0		PPP1CC +	5501	810|2998|5501|51806|163688	1234	myDATA_DE_PPP1CC (1)_5501_1.xgmml
PPP1R3A (1)	100	0.0011276	3.39963e-06	0.75	3	1	0	337	14	4	mRNA	5506	1	2	3	11	2.059	0.00620773	4489	1	5506_1	0		PPP1R3A +	5506	810|2998|5506|51806|163688	1234	myDATA_DE_PPP1R3A (1)_5506_1.xgmml
PPP1R3D (1)	100	0.0011276	3.39963e-06	0.75	3	1	0	337	14	4	mRNA	5509	1	2	3	11	2.059	0.00620773	4491	1	5509_1	0		PPP1R3D +	5509	810|2998|5509|51806|163688	1234	myDATA_DE_PPP1R3D (1)_5509_1.xgmml
PRKCB (-) (1)	100	0.0063999	3.1161e-10	0.625	5	3	0	333	36	8	mRNA	-5579	-1	2	3	33	11.6862	5.68999e-07	48347	1	-5579_1	0		PRKCB -	5579	4893|5337|5579|5595|5747|7299|8681|8877|255189	1234	myDATA_DE_PRKCB (-) (1)_-5579_1.xgmml
MAPK1 (-) (1)	100	0.0106139	2.51114e-09	0.625	5	3	0	333	46	8	mRNA	-5594	-1	2	11	35	19.381	4.58533e-06	48362	1	-5594_1	0		MAPK1 -	5594	800|2113|2872|3725|4893|5594|8681|27330|255189	1234	myDATA_DE_MAPK1 (-) (1)_-5594_1.xgmml
PTK2 (1)	100	0.00282513	1.27647e-05	0.75	3	1	0	337	19	4	mRNA	5747	1	2	19	0	5.15868	0.0233083	4703	1	5747_1	0		PTK2 +	5747	5603|5747|5829|6464	1234	myDATA_DE_PTK2 (1)_5747_1.xgmml
CCL3 (-) (1)	100	0.0018614	1.27647e-05	0.75	3	1	0	337	19	4	mRNA	-6348	-1	2	0	19	3.39892	0.0233083	48981	1	-6348_1	0		CCL3 -	6348	1524|3579|6348|729230	1234	myDATA_DE_CCL3 (-) (1)_-6348_1.xgmml
CCL4 (-) (1)	100	0.0018614	1.27647e-05	0.75	3	1	0	337	19	4	mRNA	-6351	-1	2	0	19	3.39892	0.0233083	48983	1	-6351_1	0		CCL4 -	6351	1524|3579|6351|729230	1234	myDATA_DE_CCL4 (-) (1)_-6351_1.xgmml
CCL8 (-) (1)	100	0.0018614	1.27647e-05	0.75	3	1	0	337	19	4	mRNA	-6355	-1	2	0	19	3.39892	0.0233083	48986	1	-6355_1	0		CCL8 -	6355	1524|3579|6355|729230	1234	myDATA_DE_CCL8 (-) (1)_-6355_1.xgmml
CCL11 (-) (1)	100	0.0018614	1.27647e-05	0.75	3	1	0	337	19	4	mRNA	-6356	-1	2	0	19	3.39892	0.0233083	48987	1	-6356_1	0		CCL11 -	6356	1524|3579|6356|729230	1234	myDATA_DE_CCL11 (-) (1)_-6356_1.xgmml
CCL13 (-) (1)	100	0.0018614	1.27647e-05	0.75	3	1	0	337	19	4	mRNA	-6357	-1	2	0	19	3.39892	0.0233083	48988	1	-6357_1	0		CCL13 -	6357	1524|3579|6357|729230	1234	myDATA_DE_CCL13 (-) (1)_-6357_1.xgmml
CCL18 (-) (1)	100	0.0018614	1.27647e-05	0.75	3	1	0	337	19	4	mRNA	-6362	-1	2	0	19	3.39892	0.0233083	48993	1	-6362_1	0		CCL18 -	6362	1524|3579|6362|729230	1234	myDATA_DE_CCL18 (-) (1)_-6362_1.xgmml
CCL20 (-) (1)	100	0.0018614	1.27647e-05	0.75	3	1	0	337	19	4	mRNA	-6364	-1	2	0	19	3.39892	0.0233083	48995	1	-6364_1	0		CCL20 -	6364	1524|3579|6364|729230	1234	myDATA_DE_CCL20 (-) (1)_-6364_1.xgmml
CXCL11 (-) (1)	100	0.00205493	1.5858e-05	0.75	3	1	0	337	20	4	mRNA	-6373	-1	2	0	20	3.7523	0.0289567	49003	1	-6373_1	0		CXCL11 -	6373	1524|3579|6373|729230	1234	myDATA_DE_CXCL11 (-) (1)_-6373_1.xgmml
CXCL5 (-) (1)	100	0.0018614	1.27647e-05	0.75	3	1	0	337	19	4	mRNA	-6374	-1	2	0	19	3.39892	0.0233083	49004	1	-6374_1	0		CXCL5 -	6374	1524|3579|6374|729230	1234	myDATA_DE_CXCL5 (-) (1)_-6374_1.xgmml
XCL1 (-) (1)	100	0.0018614	1.27647e-05	0.75	3	1	0	337	19	4	mRNA	-6375	-1	2	0	19	3.39892	0.0233083	49005	1	-6375_1	0		XCL1 -	6375	1524|3579|6375|729230	1234	myDATA_DE_XCL1 (-) (1)_-6375_1.xgmml
VEGFA (-) (1)	100	0.0018614	7.54138e-09	0.666667	4	2	0	335	20	6	mRNA	-7422	-1	2	0	19	3.39892	1.37706e-05	49925	1	-7422_1	0		VEGFA -	7422	1956|2261|2263|3815|4233|7010|7422	1234	myDATA_DE_VEGFA (-) (1)_-7422_1.xgmml
VEGFB (-) (1)	100	0.00205493	7.54138e-09	0.666667	4	2	0	335	20	6	mRNA	-7423	-1	2	0	20	3.7523	1.37706e-05	49926	1	-7423_1	0		VEGFB -	7423	1956|2261|2263|3815|4233|7010|7423	1234	myDATA_DE_VEGFB (-) (1)_-7423_1.xgmml
SOCS1 (-) (1)	100	0.0166687	3.81258e-15	0.583333	7	5	0	329	50	12	mRNA	-8651	-1	2	49	1	30.4371	6.96178e-12	50721	1	-8651_1	0		SOCS1 -	8651	1271|3455|3559|3575|3590|3595|3598|3667|3977|5618|8651|9180|53833	1234	myDATA_DE_SOCS1 (-) (1)_-8651_1.xgmml
FGF18 (-) (1)	100	0.0018614	5.31376e-09	0.666667	4	2	0	335	19	6	mRNA	-8817	-1	2	0	19	3.39892	9.70293e-06	50855	1	-8817_1	0		FGF18 -	8817	1956|2261|2263|3815|4233|7010|8817	1234	myDATA_DE_FGF18 (-) (1)_-8817_1.xgmml
FGF17 (-) (1)	100	0.0018614	5.31376e-09	0.666667	4	2	0	335	19	6	mRNA	-8822	-1	2	0	19	3.39892	9.70293e-06	50860	1	-8822_1	0		FGF17 -	8822	1956|2261|2263|3815|4233|7010|8822	1234	myDATA_DE_FGF17 (-) (1)_-8822_1.xgmml
FGF16 (-) (1)	100	0.0018614	5.31376e-09	0.666667	4	2	0	335	19	6	mRNA	-8823	-1	2	0	19	3.39892	9.70293e-06	50861	1	-8823_1	0		FGF16 -	8823	1956|2261|2263|3815|4233|7010|8823	1234	myDATA_DE_FGF16 (-) (1)_-8823_1.xgmml
SOCS2 (-) (1)	100	0.0166687	3.81258e-15	0.583333	7	5	0	329	50	12	mRNA	-8835	-1	2	49	1	30.4371	6.96178e-12	50872	1	-8835_1	0		SOCS2 -	8835	1271|3455|3559|3575|3590|3595|3598|3667|3977|5618|8835|9180|53833	1234	myDATA_DE_SOCS2 (-) (1)_-8835_1.xgmml
FGF19 (-) (1)	100	0.0018614	5.31376e-09	0.666667	4	2	0	335	19	6	mRNA	-9965	-1	2	0	19	3.39892	9.70293e-06	51778	1	-9965_1	0		FGF19 -	9965	1956|2261|2263|3815|4233|7010|9965	1234	myDATA_DE_FGF19 (-) (1)_-9965_1.xgmml
GNB5 (-) (1)	100	0.0100019	0.000350771	0.75	3	1	0	337	43	4	mRNA	-10681	-1	2	16	27	18.2634	0.640508	52392	1	-10681_1	0		GNB5 -	10681	112|5332|5595|5603|10681	1234	myDATA_DE_GNB5 (-) (1)_-10681_1.xgmml
FGF20 (-) (1)	100	0.0018614	5.31376e-09	0.666667	4	2	0	335	19	6	mRNA	-26281	-1	2	0	19	3.39892	9.70293e-06	54051	1	-26281_1	0		FGF20 -	26281	1956|2261|2263|3815|4233|7010|26281	1234	myDATA_DE_FGF20 (-) (1)_-26281_1.xgmml
FGF21 (-) (1)	100	0.0018614	5.31376e-09	0.666667	4	2	0	335	19	6	mRNA	-26291	-1	2	0	19	3.39892	9.70293e-06	54058	1	-26291_1	0		FGF21 -	26291	1956|2261|2263|3815|4233|7010|26291	1234	myDATA_DE_FGF21 (-) (1)_-26291_1.xgmml
FGF22 (-) (1)	100	0.0018614	5.31376e-09	0.666667	4	2	0	335	19	6	mRNA	-27006	-1	2	0	19	3.39892	9.70293e-06	54314	1	-27006_1	0		FGF22 -	27006	1956|2261|2263|3815|4233|7010|27006	1234	myDATA_DE_FGF22 (-) (1)_-27006_1.xgmml
CALML5 (-) (1)	100	0.00540807	1.9787e-07	0.666667	4	2	0	335	33	6	mRNA	-51806	-1	2	2	31	9.87513	0.000361311	56012	1	-51806_1	0		CALML5 -	51806	1258|4842|4893|5834|51806|63928	1234	myDATA_DE_CALML5 (-) (1)_-51806_1.xgmml
GNG2 (-) (1)	100	0.0100019	0.000350771	0.75	3	1	0	337	43	4	mRNA	-54331	-1	2	16	27	18.2634	0.640508	56164	1	-54331_1	0		GNG2 -	54331	112|5332|5595|5603|54331	1234	myDATA_DE_GNG2 (-) (1)_-54331_1.xgmml
PDGFC (-) (1)	100	0.00225666	1.04888e-08	0.666667	4	2	0	335	21	6	mRNA	-56034	-1	2	0	21	4.12066	1.91526e-05	57223	1	-56034_1	0		PDGFC -	56034	1956|2261|2263|3815|4233|7010|56034	1234	myDATA_DE_PDGFC (-) (1)_-56034_1.xgmml
GNB4 (-) (1)	100	0.0100019	0.000350771	0.75	3	1	0	337	43	4	mRNA	-59345	-1	2	16	27	18.2634	0.640508	58029	1	-59345_1	0		GNB4 -	59345	112|5332|5595|5603|59345	1234	myDATA_DE_GNB4 (-) (1)_-59345_1.xgmml
PPP1R3B (1)	100	0.0011276	3.39963e-06	0.75	3	1	0	337	14	4	mRNA	79660	1	2	3	11	2.059	0.00620773	15057	1	79660_1	0		PPP1R3B +	79660	810|2998|51806|79660|163688	1234	myDATA_DE_PPP1R3B (1)_79660_1.xgmml
GNG8 (-) (1)	100	0.0100019	0.000350771	0.75	3	1	0	337	43	4	mRNA	-94235	-1	2	16	27	18.2634	0.640508	61038	1	-94235_1	0		GNG8 -	94235	112|5332|5595|5603|94235	1234	myDATA_DE_GNG8 (-) (1)_-94235_1.xgmml
SOCS4 (-) (1)	100	0.0166687	3.81258e-15	0.583333	7	5	0	329	50	12	mRNA	-122809	-1	2	49	1	30.4371	6.96178e-12	61627	1	-122809_1	0		SOCS4 -	122809	1271|3455|3559|3575|3590|3595|3598|3667|3977|5618|9180|53833|122809	1234	myDATA_DE_SOCS4 (-) (1)_-122809_1.xgmml
CALML6 (-) (1)	100	0.00540807	1.9787e-07	0.666667	4	2	0	335	33	6	mRNA	-163688	-1	2	2	31	9.87513	0.000361311	63451	1	-163688_1	0		CALML6 -	163688	1258|4842|4893|5834|63928|163688	1234	myDATA_DE_CALML6 (-) (1)_-163688_1.xgmml
CCL3L3 (-) (1)	100	0.0018614	1.27647e-05	0.75	3	1	0	337	19	4	mRNA	-414062	-1	2	0	19	3.39892	0.0233083	68996	1	-414062_1	0		CCL3L3 -	414062	1524|3579|414062|729230	1234	myDATA_DE_CCL3L3 (-) (1)_-414062_1.xgmml
