# Supplementary material for: Potential Therapeutic Targets for Oral Cancer: ADM, TP53, EGFR, LYN, CTLA4, SKIL, CTGF, CD70
Source: PLoS One. 2014 Jul 16;9(7):e102610. doi: 10.1371/journal.pone.0102610 (PMC4110113; doi:10.1371/journal.pone.0102610)
Supplement: Text S8 — Text mining results of successfully annotated genes. This is a compressed file, which consist of the text mining results of successfully annotated genes by our method (available as <genesymbol> _pub.txt files specific to a particular gene). *_pub.txt file contains details about relevant articles used for annotation of concerned gene. It contains following columns: (i) PubmedID→Pubmed ID of the article; (ii) Marker→Binary flag where ‘0’ implies that article does not mention that concerned gene can be used as a marker, and ‘1’ implies that article supports the inference that concerned gene can be used as a marker; (iii) MarkerType→Comma delimited field, which represent marker type(s) mentioned for the gene in the article; (iv) CancerHallmark→Binary flag where ‘0’ implies that article does not mention that concerned gene is associated with cancer hallmarks, ‘1’ implies that article supports the inference that concerned gene is associated with cancer hallmarks; (v) HallmarkType→Comma delimited field, which represent cancer hallmarks(s) mentioned for the gene in the article; (vi) RelevantSentence→List of relevant sentence(s) from the article used for inferring marker type(s)/cancer hallmark(s). (ZIP) [file pone.0102610.s008.zip]

Archive with 1,015 entries (1,014 files):
- Results/
- Results/COL14A1_pub.txt
- Results/AATF_pub.txt
- Results/ABCA1_pub.txt
- Results/ABCC3_pub.txt
- Results/ABL2_pub.txt
- Results/ACER3_pub.txt
- Results/ACLY_pub.txt
- Results/ADAM9_pub.txt
- Results/ADAM10_pub.txt
- Results/ADAM12_pub.txt
- Results/ADAMTS12_pub.txt
- Results/ADA_pub.txt
- Results/ADM_pub.txt
- Results/AFAP1L1_pub.txt
- Results/AGRN_pub.txt
- Results/AIM2_pub.txt
- Results/AJAP1_pub.txt
- Results/AJUBA_pub.txt
- Results/ALCAM_pub.txt
- Results/ANGPT2_pub.txt
- Results/ANG_pub.txt
- Results/ANKRD1_pub.txt
- Results/ANLN_pub.txt
- Results/ANO6_pub.txt
- Results/ANTXR2_pub.txt
- Results/ANXA3_pub.txt
- Results/ANXA5_pub.txt
- Results/AOC4_pub.txt
- Results/APAF1_pub.txt
- Results/APBB1_pub.txt
- Results/APLN_pub.txt
- Results/APLNR_pub.txt
- Results/APOBEC3A_pub.txt
- Results/APOBEC3B_pub.txt
- Results/APOL2_pub.txt
- Results/APP_pub.txt
- Results/AREG_pub.txt
- Results/ASAP1_pub.txt
- Results/ASCC3_pub.txt
- Results/ASPM_pub.txt
- Results/ATAD2_pub.txt
- Results/ATG5_pub.txt
- Results/ATIC_pub.txt
- Results/ATOH1_pub.txt
- Results/AURKA_pub.txt
- Results/AURKB_pub.txt
- Results/BACH1_pub.txt
- Results/BAK1_pub.txt
- Results/BATF2_pub.txt
- Results/BCL2A1_pub.txt
- Results/BCL2L11_pub.txt
- Results/BCL9_pub.txt
- Results/BIRC2_pub.txt
- Results/BIRC3_pub.txt
- Results/BIRC5_pub.txt
- Results/BLM_pub.txt
- Results/BRCA2_pub.txt
- Results/BRMS1_pub.txt
- Results/BST2_pub.txt
- Results/BUB1B_pub.txt
- Results/BUB1_pub.txt
- Results/C1QA_pub.txt
- Results/C3orf52_pub.txt
- Results/C5AR1_pub.txt
- Results/CA9_pub.txt
- Results/CAB39_pub.txt
- Results/CALB1_pub.txt
- Results/CALB2_pub.txt
- Results/CALD1_pub.txt
- Results/CAPS_pub.txt
- Results/CASP1_pub.txt
- Results/CASP7_pub.txt
- Results/CAV1_pub.txt
- Results/CAV2_pub.txt
- Results/CCL3L3_pub.txt
- Results/CCL3_pub.txt
- Results/CCL4_pub.txt
- Results/CCL8_pub.txt
- Results/CCL11_pub.txt
- Results/CCL13_pub.txt
- Results/CCL18_pub.txt
- Results/CCL20_pub.txt
- Results/CCM2_pub.txt
- Results/CCNA1_pub.txt
- Results/CCNA2_pub.txt
- Results/CCNB1_pub.txt
- Results/CCNB2_pub.txt
- Results/CCND2_pub.txt
- Results/CCNE1_pub.txt
- Results/CD1E_pub.txt
- Results/CD14_pub.txt
- Results/CD44_pub.txt
- Results/CD70_pub.txt
- Results/CD79B_pub.txt
- Results/CD80_pub.txt
- Results/CD151_pub.txt
- Results/CD163_pub.txt
- Results/CD274_pub.txt
- Results/CDC6_pub.txt
- Results/CDC20_pub.txt
- Results/CDC25B_pub.txt
- Results/CDCA3_pub.txt
- Results/CDCA8_pub.txt
- Results/CDH3_pub.txt
- Results/CDK1_pub.txt
- Results/CDK6_pub.txt
- Results/CDKN2A_pub.txt
- Results/CDKN3_pub.txt
- Results/CEACAM3_pub.txt
- Results/CEBPB_pub.txt
- Results/CENPE_pub.txt
- Results/CENPF_pub.txt
- Results/CEP55_pub.txt
- Results/CFB_pub.txt
- Results/CFP_pub.txt
- Results/CHEK1_pub.txt
- Results/CHMP5_pub.txt
- Results/CIT_pub.txt
- Results/CKS2_pub.txt
- Results/CLDN5_pub.txt
- Results/CLSPN_pub.txt
- Results/CNN2_pub.txt
- Results/COL4A1_pub.txt
- Results/COL4A2_pub.txt
- Results/COL7A1_pub.txt
- Results/CSF2_pub.txt
- Results/CTGF_pub.txt
- Results/CTLA4_pub.txt
- Results/CTSL1_pub.txt
- Results/CXCL2_pub.txt
- Results/CXCL3_pub.txt
- Results/CXCL5_pub.txt
- Results/CXCL9_pub.txt
- Results/CXCL10_pub.txt
- Results/CXCL11_pub.txt
- Results/CYP24A1_pub.txt
- Results/CYP27B1_pub.txt
- Results/CYR61_pub.txt
- Results/CYTL1_pub.txt
- Results/DCBLD2_pub.txt
- Results/DDX58_pub.txt
- Results/DEPDC1_pub.txt
- Results/DFNA5_pub.txt
- Results/DKK1_pub.txt
- Results/DOCK4_pub.txt
- Results/DOCK5_pub.txt
- Results/DSG2_pub.txt
- Results/DUSP4_pub.txt
- Results/DUSP6_pub.txt
- Results/E2F7_pub.txt
- Results/ECT2_pub.txt
- Results/EFHD1_pub.txt
- Results/EFNB1_pub.txt
- Results/EGFR_pub.txt
- Results/EIF2AK2_pub.txt
- Results/EIF2S1_pub.txt
- Results/ELF4_pub.txt
- Results/EPHB2_pub.txt
- Results/ERBB3_pub.txt
- Results/ERRFI1_pub.txt
- Results/ESM1_pub.txt
- Results/ETS1_pub.txt
- Results/ETV4_pub.txt
- Results/EXO1_pub.txt
- Results/EXT1_pub.txt
- Results/F2RL1_pub.txt
- Results/F2RL2_pub.txt
- Results/F3_pub.txt
- Results/FABP4_pub.txt
- Results/FADD_pub.txt
- Results/FAIM3_pub.txt
- Results/FAM3C_pub.txt
- Results/FAM43B_pub.txt
- Results/FAM83A_pub.txt
- Results/FAM129B_pub.txt
- Results/FANCI_pub.txt
- Results/FAP_pub.txt
- Results/FAT1_pub.txt
- Results/FBLIM1_pub.txt
- Results/FBN2_pub.txt
- Results/FCGR2A_pub.txt
- Results/FCGR3B_pub.txt
- Results/FEZ1_pub.txt
- Results/FGFR3_pub.txt
- Results/FKBP15_pub.txt
- Results/FLNA_pub.txt
- Results/FMNL2_pub.txt
- Results/FN1_pub.txt
- Results/FNDC3B_pub.txt
- Results/FOXM1_pub.txt
- Results/FRK_pub.txt
- Results/FSCN1_pub.txt
- Results/FSTL3_pub.txt
- Results/FST_pub.txt
- Results/FXYD5_pub.txt
- Results/GABRP_pub.txt
- Results/GALNT6_pub.txt
- Results/GALR1_pub.txt
- Results/GAST_pub.txt
- Results/GBP1_pub.txt
- Results/GCNT1_pub.txt
- Results/GGH_pub.txt
- Results/GINS1_pub.txt
- Results/GLI3_pub.txt
- Results/GLIPR1_pub.txt
- Results/GLS_pub.txt
- Results/GNLY_pub.txt
- Results/GREM1_pub.txt
- Results/GZMA_pub.txt
- Results/HAVCR2_pub.txt
- Results/HELLS_pub.txt
- Results/HENMT1_pub.txt
- Results/HIST1H2AL_pub.txt
- Results/HJURP_pub.txt
- Results/HLA-A_pub.txt
- Results/HLA-E_pub.txt
- Results/HLA-F_pub.txt
- Results/HMGA2_pub.txt
- Results/HMGCR_pub.txt
- Results/HMMR_pub.txt
- Results/HOXA1_pub.txt
- Results/HOXB9_pub.txt
- Results/HOXC9_pub.txt
- Results/HOXD10_pub.txt
- Results/HPRT1_pub.txt
- Results/HSPB2_pub.txt
- Results/HTR7_pub.txt
- Results/ICAM1_pub.txt
- Results/ICOS_pub.txt
- Results/IDO1_pub.txt
- Results/IFI6_pub.txt
- Results/IFI16_pub.txt
- Results/IFI27_pub.txt
- Results/IFI44_pub.txt
- Results/IFIH1_pub.txt
- Results/IFIT1_pub.txt
- Results/IFIT2_pub.txt
- Results/IFIT3_pub.txt
- Results/IFIT5_pub.txt
- Results/IFITM1_pub.txt
- Results/IFNAR2_pub.txt
- Results/IFNG_pub.txt
- Results/IGF2BP1_pub.txt
- Results/IGF2BP2_pub.txt
- Results/IGF2BP3_pub.txt
- Results/IL1A_pub.txt
- Results/IL1B_pub.txt
- Results/IL1RAP_pub.txt
- Results/IL1RL1_pub.txt
- Results/IL2RA_pub.txt
- Results/IL6_pub.txt
- Results/IL7R_pub.txt
- Results/IL8_pub.txt
- Results/IL11_pub.txt
- Results/IL12RB2_pub.txt
- Results/IL13RA2_pub.txt
- Results/IL20_pub.txt
- Results/IL23A_pub.txt
- Results/IL24_pub.txt
- Results/IL32_pub.txt
- Results/INHBA_pub.txt
- Results/IRF1_pub.txt
- Results/IRS1_pub.txt
- Results/ISG15_pub.txt
- Results/ISM1_pub.txt
- Results/ISX_pub.txt
- Results/ITGA1_pub.txt
- Results/ITGA2_pub.txt
- Results/ITGA3_pub.txt
- Results/ITGA5_pub.txt
- Results/ITGA6_pub.txt
- Results/ITGAV_pub.txt
- Results/ITGB1_pub.txt
- Results/ITIH5_pub.txt
- Results/ITPR3_pub.txt
- Results/JHDM1D_pub.txt
- Results/JUN_pub.txt
- Results/KCNH1_pub.txt
- Results/KDM1A_pub.txt
- Results/KIAA0101_pub.txt
- Results/KIF2C_pub.txt
- Results/KIF4A_pub.txt
- Results/KIF11_pub.txt
- Results/KIF14_pub.txt
- Results/KIF18A_pub.txt
- Results/KIF20A_pub.txt
- Results/KIF20B_pub.txt
- Results/KIF23_pub.txt
- Results/KRT17_pub.txt
- Results/LAMA3_pub.txt
- Results/LAMB3_pub.txt
- Results/LAMC2_pub.txt
- Results/LAMP3_pub.txt
- Results/LCP2_pub.txt
- Results/LDHD_pub.txt
- Results/LEPREL1_pub.txt
- Results/LGALS1_pub.txt
- Results/LGALS3BP_pub.txt
- Results/LIMA1_pub.txt
[truncated: 715 more entries]
