# Supplementary material for: Potential Therapeutic Targets for Oral Cancer: ADM, TP53, EGFR, LYN, CTLA4, SKIL, CTGF, CD70
Source: PLoS One. 2014 Jul 16;9(7):e102610. doi: 10.1371/journal.pone.0102610 (PMC4110113; doi:10.1371/journal.pone.0102610)
Supplement: Text S8 — Text mining results of successfully annotated genes. This is a compressed file, which consist of the text mining results of successfully annotated genes by our method (available as <genesymbol> _pub.txt files specific to a particular gene). *_pub.txt file contains details about relevant articles used for annotation of concerned gene. It contains following columns: (i) PubmedID→Pubmed ID of the article; (ii) Marker→Binary flag where ‘0’ implies that article does not mention that concerned gene can be used as a marker, and ‘1’ implies that article supports the inference that concerned gene can be used as a marker; (iii) MarkerType→Comma delimited field, which represent marker type(s) mentioned for the gene in the article; (iv) CancerHallmark→Binary flag where ‘0’ implies that article does not mention that concerned gene is associated with cancer hallmarks, ‘1’ implies that article supports the inference that concerned gene is associated with cancer hallmarks; (v) HallmarkType→Comma delimited field, which represent cancer hallmarks(s) mentioned for the gene in the article; (vi) RelevantSentence→List of relevant sentence(s) from the article used for inferring marker type(s)/cancer hallmark(s). (ZIP) [file pone.0102610.s008.zip › Results/ANGPT2_pub.txt]

PubmedID	Marker	MarkerType	CancerHallmark	HallmarkType	RelevantSentence
23649549	1	prognostic	1	angiogenesis	Further studies will evaluate the prognostic value of determining Ang-2 expression in OSCC. Expression of Ang-2 was associated with angiogenesis and vessel maturation in OSCC.
21163623	0	none	1	apoptosis,cell proliferation	Tumours produced by the Ang-2 transfection also had a higher apoptosis index and lower tumour cell proliferative index than tumours in the control groups.
18706742	0	none	1	angiogenesis	Tumours derived from Ang-2-transfected cells contained aberrant angiogenic vessels with few associated smooth muscle cells. Transgenic Ang-2 resulted in aberrant tumour angiogenesis in Tca8113 transplanted tumours, and inhibited the growth of Tca8113 tumours.
16552969	0	none	1	angiogenesis	The down-regulation of Ang-1 and up-regulation of Ang-2 are closely related to tumor angiogenesis and vessel maturation.
