# Supplementary material for: Potential Therapeutic Targets for Oral Cancer: ADM, TP53, EGFR, LYN, CTLA4, SKIL, CTGF, CD70
Source: PLoS One. 2014 Jul 16;9(7):e102610. doi: 10.1371/journal.pone.0102610 (PMC4110113; doi:10.1371/journal.pone.0102610)
Supplement: Text S8 — Text mining results of successfully annotated genes. This is a compressed file, which consist of the text mining results of successfully annotated genes by our method (available as <genesymbol> _pub.txt files specific to a particular gene). *_pub.txt file contains details about relevant articles used for annotation of concerned gene. It contains following columns: (i) PubmedID→Pubmed ID of the article; (ii) Marker→Binary flag where ‘0’ implies that article does not mention that concerned gene can be used as a marker, and ‘1’ implies that article supports the inference that concerned gene can be used as a marker; (iii) MarkerType→Comma delimited field, which represent marker type(s) mentioned for the gene in the article; (iv) CancerHallmark→Binary flag where ‘0’ implies that article does not mention that concerned gene is associated with cancer hallmarks, ‘1’ implies that article supports the inference that concerned gene is associated with cancer hallmarks; (v) HallmarkType→Comma delimited field, which represent cancer hallmarks(s) mentioned for the gene in the article; (vi) RelevantSentence→List of relevant sentence(s) from the article used for inferring marker type(s)/cancer hallmark(s). (ZIP) [file pone.0102610.s008.zip › Results/BIRC2_pub.txt]

PubmedID	Marker	MarkerType	CancerHallmark	HallmarkType	RelevantSentence
21081858	0	none	1	apoptosis	Microarray and semi-quantitative RT-PCR analysis for apoptotic-related gene expression revealed that 3,4,5-trihydroxybenzoic acid (gallic acid, one of the major bioactive compounds purified from TS extract) up-regulated pro-apoptotic genes such TNF-α, TP53BP2, and GADD45A, and down-regulated the anti-apoptotic genes Survivin and cIAP1, resulting in cell death.
15300796	0	none	1	apoptosis	The attenuated levels of bcl-2 and IAP-2, and the enhanced activity of caspase-3 after treatment with AS-HIF-1alpha ODN may contribute partly to the effects of HIF-1alpha blockade on SCC-9 cell death.
