# Supplementary material for: Potential Therapeutic Targets for Oral Cancer: ADM, TP53, EGFR, LYN, CTLA4, SKIL, CTGF, CD70
Source: PLoS One. 2014 Jul 16;9(7):e102610. doi: 10.1371/journal.pone.0102610 (PMC4110113; doi:10.1371/journal.pone.0102610)
Supplement: Text S8 — Text mining results of successfully annotated genes. This is a compressed file, which consist of the text mining results of successfully annotated genes by our method (available as <genesymbol> _pub.txt files specific to a particular gene). *_pub.txt file contains details about relevant articles used for annotation of concerned gene. It contains following columns: (i) PubmedID→Pubmed ID of the article; (ii) Marker→Binary flag where ‘0’ implies that article does not mention that concerned gene can be used as a marker, and ‘1’ implies that article supports the inference that concerned gene can be used as a marker; (iii) MarkerType→Comma delimited field, which represent marker type(s) mentioned for the gene in the article; (iv) CancerHallmark→Binary flag where ‘0’ implies that article does not mention that concerned gene is associated with cancer hallmarks, ‘1’ implies that article supports the inference that concerned gene is associated with cancer hallmarks; (v) HallmarkType→Comma delimited field, which represent cancer hallmarks(s) mentioned for the gene in the article; (vi) RelevantSentence→List of relevant sentence(s) from the article used for inferring marker type(s)/cancer hallmark(s). (ZIP) [file pone.0102610.s008.zip › Results/CALD1_pub.txt]

PubmedID	Marker	MarkerType	CancerHallmark	HallmarkType	RelevantSentence
23265641	0	none	1	metastasis	Finally, knockdown of caldesmon using siRNA in AGS and FU97 gastric cancer cells resulted in an increase in cell migration and invasion, while the overexpression of caldesmon in AZ521 cells led to a decrease in cell migration and invasion. This study has thus established the potential role of caldesmon in gastric cancer metastasis, and further functional studies are underway to delineate the unde…
23241148	0	none	1	metastasis	Up-regulated expression of l-CaD may have a role for increasing metastatic property and decreasing CRT susceptibility in colorectal cancer cells.
17631293	0	none	1	metastasis	Conversely, the depletion of caldesmon facilitated the formation of podosomes/invadopodia and cell invasion. Taken together, our results indicate that caldesmon acts as a potent repressor of cancer cell invasion.
19329885	0	none	1	angiogenesis	The findings suggest that Hela l-CaD is implicated in the migration of ECs/EPC in human neoplasms where they contribute to tumor vasculogenesis and angiogenesis.
