# Supplementary material for: Potential Therapeutic Targets for Oral Cancer: ADM, TP53, EGFR, LYN, CTLA4, SKIL, CTGF, CD70
Source: PLoS One. 2014 Jul 16;9(7):e102610. doi: 10.1371/journal.pone.0102610 (PMC4110113; doi:10.1371/journal.pone.0102610)
Supplement: Text S8 — Text mining results of successfully annotated genes. This is a compressed file, which consist of the text mining results of successfully annotated genes by our method (available as <genesymbol> _pub.txt files specific to a particular gene). *_pub.txt file contains details about relevant articles used for annotation of concerned gene. It contains following columns: (i) PubmedID→Pubmed ID of the article; (ii) Marker→Binary flag where ‘0’ implies that article does not mention that concerned gene can be used as a marker, and ‘1’ implies that article supports the inference that concerned gene can be used as a marker; (iii) MarkerType→Comma delimited field, which represent marker type(s) mentioned for the gene in the article; (iv) CancerHallmark→Binary flag where ‘0’ implies that article does not mention that concerned gene is associated with cancer hallmarks, ‘1’ implies that article supports the inference that concerned gene is associated with cancer hallmarks; (v) HallmarkType→Comma delimited field, which represent cancer hallmarks(s) mentioned for the gene in the article; (vi) RelevantSentence→List of relevant sentence(s) from the article used for inferring marker type(s)/cancer hallmark(s). (ZIP) [file pone.0102610.s008.zip › Results/CHMP5_pub.txt]

PubmedID	Marker	MarkerType	CancerHallmark	HallmarkType	RelevantSentence
22609838	0	none	1	apoptosis	CHMP5-scFv retrovirus can neutralize the abnormally high levels of the CHMP5 protein in the cytosol of AML leukemic U937 cells, thereby inducing the programmed cell death of the leukemic cells via AIF-mediated caspase-independent necrosis and apoptosis.
20734392	0	none	1	apoptosis	This observation together with the antiapoptotic feature of CHMP5 suggests a possible oncogenic function for this gene in leukemogenesis.
17855796	0	none	1	apoptosis	Based on the preliminary data, we suggest that the PNAS-2 gene functions as an anti-apoptotic gene and probably participates in leukemogenesis.
17708794	1	therapeutic	0	none	After chemotherapy, the expression was negative in complete remission patients, whereas in no-remission patients there were no significant differences of expression of pnas-2 before and after treatment.
16778962	0	none	1	apoptosis	The role played by PNAS-2 in cellular apoptosis needs to be clarified.
