# Supplementary material for: Potential Therapeutic Targets for Oral Cancer: ADM, TP53, EGFR, LYN, CTLA4, SKIL, CTGF, CD70
Source: PLoS One. 2014 Jul 16;9(7):e102610. doi: 10.1371/journal.pone.0102610 (PMC4110113; doi:10.1371/journal.pone.0102610)
Supplement: Text S8 — Text mining results of successfully annotated genes. This is a compressed file, which consist of the text mining results of successfully annotated genes by our method (available as <genesymbol> _pub.txt files specific to a particular gene). *_pub.txt file contains details about relevant articles used for annotation of concerned gene. It contains following columns: (i) PubmedID→Pubmed ID of the article; (ii) Marker→Binary flag where ‘0’ implies that article does not mention that concerned gene can be used as a marker, and ‘1’ implies that article supports the inference that concerned gene can be used as a marker; (iii) MarkerType→Comma delimited field, which represent marker type(s) mentioned for the gene in the article; (iv) CancerHallmark→Binary flag where ‘0’ implies that article does not mention that concerned gene is associated with cancer hallmarks, ‘1’ implies that article supports the inference that concerned gene is associated with cancer hallmarks; (v) HallmarkType→Comma delimited field, which represent cancer hallmarks(s) mentioned for the gene in the article; (vi) RelevantSentence→List of relevant sentence(s) from the article used for inferring marker type(s)/cancer hallmark(s). (ZIP) [file pone.0102610.s008.zip › Results/COL7A1_pub.txt]

PubmedID	Marker	MarkerType	CancerHallmark	HallmarkType	RelevantSentence
22564523	0	none	1	metastasis	Reduction of COL7A1, the defective gene in RDEB, in normal dermal fibroblasts led to increased type XII collagen, thrombospondin-1, and Wnt-5A, while reexpression of wild type COL7A1 in RDEB fibroblasts decreased type XII collagen, thrombospondin-1, and Wnt-5A expression, reduced tumor cell invasion in organotypic culture, and restricted tumor growth in vivo.
22554389	0	none	1	cell proliferation,metastasis	We found CCL2/MCP-1 to be the most significantly regulated chemokine during hMSC and U87-MG paracrine signaling in addition to several chemokines that may account for changed cocultured cells' phenotype by affecting genes associated with proliferation (Pmepa-1, NF-κB, IL-6, IL-1b), invasion (EphB2, Sod2, Pcdh18, Col7A1, Gja1, Mmp1/2), and senescence (Kiaa1199, SerpinB2).
