# Supplementary material for: Potential Therapeutic Targets for Oral Cancer: ADM, TP53, EGFR, LYN, CTLA4, SKIL, CTGF, CD70
Source: PLoS One. 2014 Jul 16;9(7):e102610. doi: 10.1371/journal.pone.0102610 (PMC4110113; doi:10.1371/journal.pone.0102610)
Supplement: Text S8 — Text mining results of successfully annotated genes. This is a compressed file, which consist of the text mining results of successfully annotated genes by our method (available as <genesymbol> _pub.txt files specific to a particular gene). *_pub.txt file contains details about relevant articles used for annotation of concerned gene. It contains following columns: (i) PubmedID→Pubmed ID of the article; (ii) Marker→Binary flag where ‘0’ implies that article does not mention that concerned gene can be used as a marker, and ‘1’ implies that article supports the inference that concerned gene can be used as a marker; (iii) MarkerType→Comma delimited field, which represent marker type(s) mentioned for the gene in the article; (iv) CancerHallmark→Binary flag where ‘0’ implies that article does not mention that concerned gene is associated with cancer hallmarks, ‘1’ implies that article supports the inference that concerned gene is associated with cancer hallmarks; (v) HallmarkType→Comma delimited field, which represent cancer hallmarks(s) mentioned for the gene in the article; (vi) RelevantSentence→List of relevant sentence(s) from the article used for inferring marker type(s)/cancer hallmark(s). (ZIP) [file pone.0102610.s008.zip › Results/GAST_pub.txt]

PubmedID	Marker	MarkerType	CancerHallmark	HallmarkType	RelevantSentence
24418857	1	therapeutic	0	none	Comprehensive genomic profiling of ACC can identify actionable GAs in a subset of patients that could influence therapy for these difficult-to-treat progressive neoplasms.
23859245	0	none	1	inflammation	We describe a case of bilateral, gas-filled lumbar facet synovial/ ganglion cysts causing focal arachnoid inflammation and lateral lumbar canal stenosis.
23657967	0	none	1	angiogenesis	Genes associated with NE differentiation, as well as the gastrin-releasing peptide receptor and O-6-methylguanine-DNA methyltransferase genes, were underexpressed, whereas angiogenesis-associated markers (CDH13 and SLIT2) were overexpressed in tissues with malignant behavior.
23645327	1	prognostic	1	metastasis	Poor prognostic factors included higher fasting gastrin levels, presence of other functional hormonal syndromes, need for &gt;3 parathyroidectomies, presence of liver metastases or distant metastases, aggressive PET growth, large PETs, or the development of new lesions.The results of this study have helped define the causes of death of MEN1 patients at present, and have enabled us to identify a n…
23564801	1	diagnostic	0	none	The diagnosis was gas gangrene due to Clostridium septicum.
23296041	0	none	1	cell proliferation	In addition, it was demonstrated that the estrogenic responses of testosterone, both in the array tube assay and in the proliferation assay, were partially due to the conversion of testosterone into 17β-estradiol by aromatase but also due to formation of other estrogenic metabolites, the presence and estrogenic potency of which were confirmed by gas chromatography-tandem mass spectrometry analysi…
23043903	1	diagnostic	0	none	Random colonic biopsy was compatible with LC, possibly explaining her diarrhea, although we also considered excessive histamine from elevated gastrin, bacterial overgrowth, and pentosan polysulfate which can cause diarrhea and be misleading in this setting, pointing to the diagnosis of gastrinoma.
22975560	0	none	1	metastasis	The damage of gastrointestinal mucosa by GVHD resulted in the invasion of gas-producing bacteria.
22967910	0	none	1	metastasis	The damage of gastrointestinal mucosa by GVHD resulted in the invasion of gas-producing bacteria.
22941268	0	none	1	metastasis	The GAs also blocked migration of tumor cells through a Matrigel layer in invasion assays.
22932237	0	none	1	metastasis	Laryngoscopy with injecting gas through the biopsy channel is a useful method for determining the presence or absence of esophageal entrance invasion in hypopharyngeal cancer prior to surgery.
22789785	0	none	1	metastasis	Conversely, a knockdown of gastrin-releasing peptide through the short hairpin RNA approach remarkably reduced MCF-7 cell invasion.
22593272	1	therapeutic	0	none	The observations that hypoxia up-regulates the gastrin gene in AGS cells by HIF-independent mechanisms, and that this effect is enhanced by the presence of gastrin receptors, provide potential targets for gastrointestinal cancer therapy.
22539625	0	none	1	cell proliferation	Persistent alterations in serum bicarbonate, respiratory function, and blood gas parameters in mice, without adequate compensatory mechanisms, has the potential to create chronic tissue hypoxia, an accepted driver of endothelial cell proliferation.
22020560	0	none	1	cell proliferation	Then, we used siRNA, radioimmunoassay and ELISA to demonstrate that miR-148b might have an effect on cell proliferation by regulating the expression of CCK2R which functioned depending on the gastrin in colorectal cancer.
21785275	0	none	1	metastasis	Tumor cells both step on the gas (RTKs) and disconnect the brakes (RPTPs and cadherins) during their invasive and metastatic journey.
21110169	1	therapeutic	0	none	She remained symptom-free, and serum calcium, gastrin, and PTHrP levels remain within the normal ranges 19 months after surgery without adjuvant therapy.
20144901	0	none	1	cell proliferation	We conclude that specifically targeting the CCK(2) receptor inhibits gastrin-mediated ECL cell secretion and ECL cell proliferation and tumor development in vivo.
20013691	1	diagnostic	0	none	As suspicion was still high with high levels of chromogranin A and high gastrin levels the diagnosis now could be confirmed with a somatostatin scintigraphy.
19969026	0	none	1	cell proliferation	Our results indicate that RegI and gastrin may synergistically regulate gastric mucosal proliferation during certain pathological settings like wound healing while gastric epithelial proliferation in other pathologies may require coordinated expression of multiple Reg genes.
19876923	0	none	1	cell proliferation,angiogenesis	In conclusion, our study demonstrates that gastrin precursors, known to promote colon epithelial cells proliferation and survival can also contribute to the angiogenesis process by stimulating the expression of the proangiogenic factor VEGF via the PI3K pathway and independently of hypoxia conditions.
19765110	0	none	1	metastasis	K-ras(Asp12) increased activation of Mapk and Akt signalling pathway targets phospho-extracellular signal-regulated kinase (pErk) and pAkt, and increased relative expression levels of Wnt pathway targets vascular endothelial growth factor (VEGF), gastrin, cyclo-oxygenase 2 (Cox2) and T-cell lymphoma invasion and metastasis 1 (Tiam1) in K-ras(Asp12)/Cre/Apc(Min/+) adenomas compared with that of Ap…
19651631	1	therapeutic	0	none	This study, which is the largest and longest term randomised controlled trial of gastrin biology in Barrett's oesophagus, is further proof of the clinical safety of PPI therapy.
19251100	1	therapeutic	0	none	Bowel gas movement causes dosimetric variation to the target during treatment for radiotherapy.
19153190	1	therapeutic	0	none	Release of gastrin peptides in response to acid suppressive therapy may adversely influence the dynamics of the epithelium in BO.
19115157	0	none	1	metastasis	The tumors were diagnosed as well-differentiated endocrine carcinoma in the ampulla of Vater according to the WHO classification 2000, a gastrin-producing well-differentiated endocrine tumor in the first portion of the duodenum without regional lymph node metastases, and a diffuse parietal cell hyperplasia at the antral portion of the stomach.
18310299	1	therapeutic	0	none	We also observed a significant reduction of CgA and gastrin levels at 6 and at 12 months of therapy as compared with the baseline values.
18310296	1	therapeutic	0	none	Identification of the essential role of the carboxy-terminal tetrapeptide of gastrin-17 in CCK2 receptor-mediated c-fos induction indicates that gastrin inhibitory therapeutic strategies should mainly be targeted toward this region of gastrin.
18224686	0	none	1	cell proliferation	The gastrin neutralizing activity assay showed that N-terminal specific mouse monoclonal antibodies were more efficient to inhibit proliferation of Colo 320 WT cells than the anti-C terminal antibodies.
18195488	0	none	1	apoptosis	It is known that gastrin peptides activate phosphorylation of Protein Kinase B (PKB/Akt) and anti-apoptotic signalling but there is little known about the link between gastrins and PPARgamma receptors in relation to apoptosis.
18059134	0	none	1	apoptosis	Furthermore, prostaglandin E2 that activates Gas was found to protect gamma ray-induced apoptosis, and the protective effect was abolished by treatment with prostanoid receptor antagonist specific to EP2/4R subtype.
17895747	1	diagnostic	0	none	Although nonspecific by itself, pseudolipomatosis may also indicate the presence of gas within the tissue and suggest the diagnosis.
17701911	0	none	1	angiogenesis	In a preliminary study, experimental CT-2A tumors were chronically treated with the small molecule 77427, a gastrin-releasing peptide (GRP) blocker compound that inhibits angiogenesis.
17506773	1	therapeutic	0	none	Spontaneously cisplatin-resistant gastric carcinoma cell line secreted gastrin and somatostatin is very important material for chemotherapy.
17262081	0	none	1	metastasis	The effects were most marked in the cell line with the highest constitutive level of gastrin gene expression (human metastatic colon, C170HM2) and in epidermal growth factor (EGF)-treated cells as the gastrin promoter contains an EGF-response element, gERE.
17218472	0	none	1	cell proliferation	Conditioned medium from gastrin-treated human gastric glands stimulated myofibroblast proliferation, which was inhibited by neutralizing antibodies to MMP-7.
17124375	0	none	1	metastasis	Retrograde colon gas reflux due to catheter perforation into the colon occluded by metastatic sigmoid cancer was probably the cause.
17006848	1	therapeutic	0	none	Scintigraphy with a new gastrin analogue ((D)Glu-octagastrin) makes it possible to detect MTC with overexpression of CCK-2/gastrin receptors and to select patients for receptor-mediated radiopeptide therapy using DOTA-gastrin analogues labelled with (177)Lu and (90)Y.
16998832	0	none	1	metastasis	Increased invasion and motility was induced by gastrin in Colo320 cells.
16950763	0	none	1	cell proliferation	In conclusion, CCN2 may be a proliferative regulator of Mastomys ECL neoplastic proliferation once these cells become autonomous of gastrin regulation.
16615003	0	none	1	apoptosis	We conclude that (1) distal CRC patients show significantly higher serum progastrin levels than matched healthy controls, confirming that this hormone may be implicated in rectal carcinogenesis; (2) CRC patients exhibit significantly higher serum levels of IL-8 and TNF-alpha than healthy controls, probably reflecting more widespread inflammatory reaction in the colonic mucosa in CRC; (3) gastrin,…
16614946	1	prognostic	1	cell proliferation	The poor prognosis in GAs could be attributed both to the high frequency of p53 mutations and low p27 LI. Gemistocytes lack proliferative activity possibly indicating terminal differentiation, while small cells are the proliferating cells and their overall percentage may reflect the biological aggressiveness of these tumors and help to identify GAs of higher grade undergoing malignant progression.
16585174	0	none	1	angiogenesis	This proangiogenic effect translates to the in vivo and human situations and may add to the tumorigenic properties attributable to gastrin peptides in malignancy.
16465415	1	therapeutic	1	apoptosis	The finding that low radiation doses of alpha particles from the gas radon modulate the expression of apoptosis-related genes suggests a therapeutic utility for this naturally occurring agent.
16437675	0	none	1	cell proliferation	The regulation and control of gastrin, SS in colorectal cancer cell growth may be directly related to the abnormal expressions of cyclins D1, A, E, and CDK2, CDK4.
16423085	0	none	1	apoptosis	pylori infection in gerbils, associated with regenerative hyperplasia of glandular structure, results in the suppression of gastric secretion, overexpression of COX-2, and enhancement in apoptosis and impairment of both, gastric blood flow and gastrin-somatostatin link that were reversed by anti-H.
16170536	1	diagnostic	0	none	Neuroendocrine tumours are a heterogeneous group of neoplasms whose diagnosis ultimately depends on the identification of specific cell markers (e.g., neuron-specific enolase, chromogranin, synaptophysin), hormones and neurotransmitters (e.g., gastrin, serotonin, adrenocorticotrophic hormone [ACTH]).
16142371	1	therapeutic	1	cell proliferation	These results demonstrate that the gastrin-gastrin receptor axis is a potential target for new therapeutic strategies. We also observed a stimulatory effect on proliferation by gastrin and glycine-extended gastrin on 2 and 3 of the cell lines respectively and an inhibitory effect of PD 135 on all 4 cell lines.
15996318	1	therapeutic	0	none	Further study on the significance of anti-gastrin mAb in designing immunotherapy targeting to gastrin or gastrin receptor is warranted.
15655830	0	none	1	apoptosis	The regulation and control of gastrin, somatostatin in cell apoptosis of large intestine carcinoma may be directly related to the abnormal expression of bcl-2, bax.
15528253	0	none	1	cell proliferation	Exogenously added NMB was 50-100% more efficacious than gastrin-releasing peptide in causing tumor cell proliferation, whereas only NMB increased NCM-460 cell proliferation.
15498503	0	none	1	cell proliferation,metastasis	We conclude that both amidated and non-amidated forms of gastrin-releasing peptide accelerate proliferation and migration of DLD-1 human colorectal carcinoma cells via the gastrin-releasing peptide receptor, but that phosphatidylinositol 3-kinase is only involved in the cell migration signalling pathway.
15492468	1	therapeutic	0	none	PPARgamma, proinflammatory cytokines and plasma gastrin appear to be implicated in H. pylori-related gastric carcinogenesis and PPARgamma agonists may have potential in cancer therapy.
15387324	1	therapeutic	0	none	(1) COX-2, PPARgamma, HGF, gastrin, and its receptor are significantly upregulated in BE, suggesting a possible role for these factors in Barrett's carcinogenesis; (2) the increased NFkappaB activity is probably linked to increased IL-8 and COX-2 expression; and (3) PPARgamma ligands might be useful as a new therapeutic option in the prevention and treatment of Barrett's carcinoma.
15287635	0	none	1	metastasis	This approach enabled us to detect a lymph-node metastasis concealed in the adipose tissue in the first case and to exclude any other gastrin-producing tumour localisations in the second.
15177938	0	none	1	cell proliferation	Receptors bind gastrin, resulting in increased proliferation in SEG-1 cells.
14687136	0	none	1	cell proliferation	Nevertheless the role of such agents cannot be discounted at this time since the time frame of the increased incidence is somewhat comparable to the introduction of these agents as is the known biological effect of gastrin on ECL cell proliferation.
14667936	0	none	1	apoptosis,cell proliferation,metastasis	The phosphorylation of these proteins might be important in mediating gastrin effects on proliferation, apoptosis, and metastasis.
12867797	1	diagnostic	0	none	Depending on the population, pepsinogens and gastrin often have a high specificity but low sensitivity for the diagnosis of atrophic gastritis, whereas antibodies against H. pylori or CagA have a high sensitivity but low specificity.
12811309	0	none	1	cell proliferation	The level of gastrin secretion and high plasma gastrin appear to accelerate ECL cell proliferation and parietal cell changes possibly influenced by chronic gastritis and H. pylori infection.
12674216	0	none	1	apoptosis	This study demonstrates that 1) gastrin stimulates the gene and protein expression of COX-2 and HGF in human cultured gastric cancer cells and 2) gastrin shows antiapoptotic activity through the upregulation of Bcl-2 and survivin.
12622427	1	diagnostic,prognostic	0	none	The significance of gastrin as a marker for diagnostic or prognostic purposes in colorectal cancer requires further study.
12548418	1	diagnostic,prognostic	0	none	The significance of gastrin as a marker for diagnosis or prognostic purposes in colorectal cancer needs to be further examined.
12479069	0	none	1	apoptosis	External gastrin may restrain the apoptosis of MKN45 cell by inducing the expression of bcl-2 gene, and proglumide can block these effects of gastrin.
12174892	1	prognostic	1	metastasis	Low somatostatin expression, high glucagon expression and the presence of gastrin were found in tumors of poor grading and therefore poor prognosis. We also found gastrin immunoreactivity in cell membranes of poorly-differentiated primary adenocarcinoma tissues and in liver metastases.
12039075	0	none	1	metastasis	Similarly to the prostatic neuroproduct, gastrin-releasing peptide/bombesin, VEGF directly triggered the tyrosine phosphorylation of focal adhesion kinase and stimulated PC-3 cell motility.
11982509	0	none	1	metastasis	The choice of insufflation gas influences the incidence of port-site metastases and the degree of intraperitoneal tumour spread following laparoscopic cancer surgery.
11971760	0	none	1	metastasis	These results suggest that gastrin increases MMP-9 expression, which is associated with increased invasion, and this is a putative mechanism regulating remodelling of the gastric epithelium.
11704826	1	therapeutic	1	metastasis	These data show that gastrin-mediated effects in glioblastoma cells occur through activation of a number of genes involved in cell migration and suggest that gastrin could be a target in new therapeutic strategies against malignant gliomas.
11687726	0	none	1	apoptosis,angiogenesis	1) Colorectal carcinoma and its resection margin overexpress gastrin and receptors for gastrin (CCK(B)-R), and COX-2; 2) here, we propose that an increased plasma level of gastrin should be considered as suitable biomarker of colorectal cancer, 3) HP infection may contribute to colonic cancerogenesis by enhancing expression of gastrin and COX-2, they may account for stimulation of the tumor growt…
11684818	1	diagnostic	0	none	We conclude that determination of gastrin in blood in patients with CgA elevation will increase the utility of CgA in the diagnosis of neuroendocrine tumors.
11515678	0	none	1	apoptosis	We conclude that colon adenocarcinoma and its resection margin overexpress gastrin, its receptors, CCKB-R, and COX-2, and that HP infection may contribute to colonic cancerogenesis via overexpression of gastrin and COX-2, which may account for the stimulation of the tumor growth and the reduction in apoptosis as documented by enhanced mRNA expression of anti-apoptotic Bcl2 over proapoptotic Bax p…
11478485	0	none	1	cell proliferation	There may therefore be a role for gastrin in embryonic hepatocellular proliferation and perhaps also in the proliferation of some hepatocellular tumors.
11437383	0	none	1	metastasis	Our findings show that physiological doses of incompletely processed form of gastrin induce the invasiveness of tumor cells in vitro and suggest a novel potential role for this peptide in the metastatic process of colonic cancers in vivo.
11339480	0	none	1	metastasis	And while metastatic septic abscess is a well-known, devastating complication of K. pneumoniae septicemia, usually seen as a brain abscess with a gas-forming appearance, all of these K. oxytoca infections had both otogenic infections and more favorable outcomes.
11281558	1	therapeutic	0	none	The data suggest a therapeutic role for gastrin in the modulation of cholangiocarcinoma growth.
11192946	0	none	1	apoptosis,angiogenesis	Gastric carcinoma coexpresses gastrin, its receptors (CCK(B)-R), and COX-2; 2) HP infection may contribute to gastric cancerogenesis via gastrin andCOX-2 that may account for the stimulation of tumor growth, angiogenesis, and reduction in apoptosis 3) HP positive patients developing gastric cancer should be considered for HP eradication to reduce the HP provoked hypergastrinemia and COX-2 overexp…
11062732	1	therapeutic	0	none	Thus, blockage of gastrin-releasing peptide receptor-mediated signaling may provide a novel therapeutic option in SCLC which has become resistant to conventional chemotherapeutic agents.
10953028	1	therapeutic	0	none	The identification of gastrin as a functionally relevant downstream target of the beta-catenin signaling pathway provides a new target for therapeutic modalities in the treatment of colorectal cancer.
10913157	0	none	1	cell proliferation	The selective pattern of expression, constitutive activity, and trophic action associated with CCK-BRi4sv suggest that this variant may regulate colorectal cancer cell proliferation though a gastrin-independent mechanism.
10822133	0	none	1	metastasis	In addition, both hepatocyte growth factor (HGF) and gastrin-releasing peptide (GRP) increased Matrigel invasion and induced the expression of MT1-MMP protein in DU-145 prostate cancer cells.
10782879	1	diagnostic	0	none	These data support VMAT2 immunohistochemistry as being a useful tool for the diagnosis of gastric ECL cell tumors, separating them from all other endocrine tumors arising in the gastroduodenal area i.e., gastrin, somatostatin, EC cell and PDEC tumors, all of which proved essentially negative.
10761693	0	none	1	cell proliferation	The stimulating effect of gastrin/pentagastrin on cell line proliferation was in correlation with its concentration.
10634163	0	none	1	metastasis	Herein, we report the case of a female choriocarcinoma patient with liver metastasis in which C. septicum infection presented as a gas-forming liver abscess.
10615243	1	therapeutic	1	metastasis	Immunization against tumour-associated gastrin forms may provide an effective therapy for advanced colorectal cancer. In conclusion in vivo neutralization of gastrin forms, which may potentially be fueling growth by an autocrine pathway, inhibited both primary growth and, to a greater degree, lung metastasis of a human colorectal tumour cell line.
10562577	1	therapeutic	0	none	Gastrimmune may have potential therapeutic benefit on gastrin sensitive gastric tumours and may interact with both endocrine and autocrine mediated growth pathways.
10404512	0	none	1	cell proliferation	This suggests that glycine-extended gastrin and its novel receptors may play a role in colon cancer cell growth.
10363569	0	none	1	cell proliferation	Triiodothyronine, thyroxine, LHRH and gastrin may increase or decrease cell proliferation in human thyroid tissues, whether benign or malignant, to the same extent as other hormones and/or growth factors such as thyrotropin, EGF, insulin-like growth factor 1, transforming growth factor beta1 and estradiol the effects of which on thyroid cell proliferation are already well documented in the litera…
10227733	0	none	1	cell proliferation	Therefore, using the AR42J pancreatic tumour cell line as a model, the dipeptoid CCK-B/gastrin receptor ligand CI-988 behaves as an antagonist towards gastrin receptor-stimulated signal transduction pathways and cell proliferation in vitro.
10221825	0	none	1	cell proliferation	In addition, neither glycine-extended gastrin nor amidated gastrin in the concentration range 10pmol/L-10nmol/L stimulated cell proliferation.
9932923	0	none	1	metastasis	The inhibition of tumour growth in a helium-rich environment demonstrated by this study, and the reduced incidence of port-site metastases seen in other experimental studies, suggests that the clinical use of helium as an insufflation gas may have important advantages over CO2.
9920090	1	diagnostic	0	none	If the increased gastrin mRNA indeed translates into increased gastrin production, measurement of gastrinemia may have a diagnostic significance in the early detection of these tumors.
9828043	0	none	1	metastasis	All these data strongly suggest that gastrin plays a major role in the biological behavior of the in vitro U87 and U373 human glioblastoma cell lines in matters concerning their levels of cell motility and growth dynamics.
9760762	0	none	1	apoptosis,cell proliferation,metastasis	Our data reveal that several peptides belonging to the gastrin/cholecystokinin peptide class are able to significantly (and in certain cases very significantly) modify the level of tumor growth (at the level of cell proliferation and/or cell death), of motility and of invasion in various experimental models of human astrocytic tumors. We are synthesizing various gastrin/cholecystokinin-related pe…
9703835	1	therapeutic	1	metastasis	These results indicate that intra-arterial chemotherapy with gastrin receptor antagonist might be effective for adjuvant therapy in patients with resectable liver metastasis from colorectal cancer.
9679761	0	none	1	cell proliferation	Thus, if cell-associated gastrin induces a proliferative effect, it may be by an intracrine pathway.
9591012	0	none	1	metastasis	This study suggests that the development of metastases in port sites after laparoscopy may be influenced in part by the choice of insufflation gas used to create the pneumoperitoneum.
9243517	0	none	1	cell proliferation	These results suggest that EGF and gastrin are important for astrocytic tumor proliferation and significantly (P &lt; 0.01) less important for meningiomas.
9041921	0	none	1	metastasis	The use of laparoscopy without gas insufflation may reduce the risk of wound metastasis following laparoscopic surgery for cancer.
9296339	0	none	1	cell proliferation	The gastrin/CCK-B receptor might therefore be involved in an hypothetic autocrine proliferative loop only in some colonic tumors, and the receptor mainly involved in this loop may well be the CCK-C receptor, since its mRNA is expressed as often as gastrin mRNA in tumors and cell lines.
8895857	0	none	1	cell proliferation	These findings provided the first evidence for an autocrine/paracrine role of CCK and gastrin on stimulation of GH3 cell growth through the CCK-B receptor.
8647628	0	none	1	cell proliferation	These data together suggest that gastrin-Gly is an autocrine growth factor for AR4-2J cells and that it participates with EGF in the regulation of AR4-2J-cell proliferation.
8567336	1	therapeutic	1	cell proliferation	The study suggests that clinical radiotherapy regimens, which aim to reduce hypoxic and/or tumor clonogen proliferation, would benefit from the use of carbogen, especially if the gas is combined with nicotinamide and treatment acceleration.
9101853	0	none	1	metastasis	The emitted laser energy to coagulate a radius of 15-20 mm of metastatic liver tissue was 4 W with a duration time of 300 s. Marked reduction of gastrin was observed after interstitial laser hyperthermia.
7697814	0	none	1	cell proliferation	Continuing administration of ammonia accelerated cell proliferation in the gastric mucosa, but had no effect on the serum gastrin level.
7599788	1	diagnostic	0	none	Since chromogranin A is a widely used marker for neuroendocrine differentiation, it is of diagnostic importance that some gastrin-producing tumours, 'gangliocytic paragangliomas', poorly differentiated neuroendocrine carcinomas, and appendiceal L cell carcinoids completely lacked chromogranin A positivity.
8052625	0	none	1	cell proliferation	The affinities of antagonists for the GBP correlate well with their affinities for the gastrin/CCK-C receptor and with their potencies for inhibition of colon carcinoma cell growth. I conclude that the 78-kDa gastrin-binding protein is (i) a member of the hydratase/dehydrogenase family of fatty acid oxidation enzymes, (ii) the gastrin/CCK-C receptor, and (iii) the target for the antiproliferative…
8169000	1	therapeutic	0	none	The data suggest that gastrin/CCK receptor antagonists warrant further investigation as therapeutic agents for the control of gastrin-responsive tumours derived from outside, as well as inside, the gastrointestinal tract, including tumours derived from the kidney.
7517261	0	none	1	metastasis	She was treated successfully with antibiotics alone despite developing Cl. septicum bacteremia and gas in hepatic metastases.
8140683	1	therapeutic	0	none	Hemodynamics, evaluated by Doppler sonography, and intracavernosal blood gas analysis demonstrated a mixed high-low priapism without need of therapy.
7507679	0	none	1	metastasis	These findings demonstrate the ability of primary and metastatic human colonic tumours to produce gastrin mRNA.
8100759	0	none	1	cell proliferation	Thus, increase in serum gastrin and fundic argyrophil cell densities appeared closely associated with gastrinoma growth; however, duration of drug-induced hypochlorhydria may also affect cell proliferation.
8504433	0	none	1	cell proliferation	Aberrant expression of gastrin may contribute to deregulated proliferation of many colorectal carcinomas.
8482170	0	none	1	metastasis	As for the tumors with venous invasion, liver metastasis was detected in 11 of 55 patients (20 percent) with a serum gastrin level of &lt; 150 pg/ml; however, it was detected in 11 of 19 patients (58 percent) with a serum gastrin level of &gt; or = 150 pg/ml (P &lt; 0.01). These results suggest that serum gastrin serves as a useful predictor of liver metastasis from colorectal cancer and that the…
1327522	0	none	1	cell proliferation	These results show that gastrin acts as a direct growth factor through gastrin/CCKB receptors and demonstrate, for the first time, that these peptides can stimulate the proliferation of cells outside the gastrointestinal tract.
1325575	1	prognostic	0	none	These results suggest that serum from patients with lung cancer contains a high concentration of gastrin that can help differentiate benign from malignant thoracic lesions and evaluate prognosis of patients with lung cancer.
1637673	0	none	1	cell proliferation	In contrast, the IC50 for inhibition of cell growth with two benzodiazepine-derived antagonists, the CCK-B receptor antagonist L-365,260 (4.6 x 10(-5) M) and the CCK-A receptor antagonist devazepide (1.7 x 10(-5) M) were two-three orders of magnitude greater than those required to inhibit gastrin binding (10(-8)-10(-7) M). The results are consistent with gastrin being an autocrine growth factor i…
1616859	1	therapeutic	0	none	GR antagonists may be a viable therapeutic option for gastrin receptor positive, gastro-intestinal tumours.
1559841	0	none	1	metastasis	Weak hybridization signals were detected in liver metastases from a necropsy case, while the gastrin immunostaining was more pronounced.
1362398	1	diagnostic	0	none	Serum gastrin was another useful tumor marker but only in the patients with pancreatic tumors diagnosed outside the prospective investigation.
2032241	1	therapeutic	0	none	We conclude that cavitation, as produced by a combination of SWs and gas microbubbles, can achieve bioeffects which are relevant to cancer therapy.
1751813	1	diagnostic	0	none	We therefore suggest the use of the index number PGA x G in the diagnosis of gastric cancer, as the most useful gastrin presently available, to our knowledge.
2227272	0	none	1	metastasis	Furthermore, no evidence is found to support the conclusions that the detection of the plasma elevation of these peptides is clinically important in assessing MEN-I status, disease extent, or presence of metastatic disease or that elevated levels of motilin, neurotensin, gastrin-releasing peptide, or human pancreatic peptide are associated with any distinct clinical symptoms.
2118889	0	none	1	metastasis	When male mice were killed at 12 months after exposure to examine the progressive change of induced tumors, malignant, invasive and metastatic tumors were found to have been induced more frequently in the lung after exposure to urethane gas at the low concentration (0.25 microgram/ml for 10 days) than at the high concentration (1.29 microgram/ml for 4 days), although the total dose in the former …
2573955	1	therapeutic	0	none	All six patients have normal basal gastrin values, and those with remaining stomachs require no drug therapy.
2550687	0	none	1	metastasis	In 1987, hypergastrinemia (760 pg/ml) was detected, and the presence of gastrinomas in the pancreatic head accompanied by a multiple liver metastasis was subsequently confirmed by CT-angiography and by the gastrin level detected in percutaneous, transhepatic, portal venous samples.
2773484	1	therapeutic	0	none	On the basis of approximately 3000 assays of HGH, prolactin, thyroglobulin, calcitonin, CEA, insulin, gastrin, cortisol and aldosterone (in part with suppression and/or stimulation techniques), it is shown that these mostly indirect tumour marker assays are very important in follow-up programmes after therapy of neoplasms of the endocrine system.
2653274	0	none	1	metastasis	Possible explanations include the production of a trophic factor by the extrapancreatic gastrinoma, leading to islet cell hyperplasia, or metastasis from a microscopic nodule of gastrin cells that, despite having a &quot;hyperplastic&quot; appearance, exhibited malignant potential.
3359147	1	therapeutic	0	none	However, as all of the early cultures of colorectal and gastric tumours respond trophically to gastrin, perhaps gastrin-receptor blockers may be an important therapeutic modality for these patients.
3230999	0	none	1	metastasis	Contact YAG surgery was similar to CO2 laser excision and &quot;sterilization.&quot; An attempt to study the influence of gas flow and pressure on local tumor recurrence and metastases should be made.
3554401	0	none	1	metastasis	These results suggest that: (a) there are differences in the molecular pattern of gastrin in the circulation of patients with benign and metastatic gastrinomas; (b) gastrins which are fully processed with carboxy-terminal amidation predominate in the circulation of patients with benign gastrinoma; and (c) gastrins containing the gastrin-17 and COOH-terminally extended gastrin-17 and gastrin-34 pr…
2829935	1	prognostic	0	none	This study is related to the rare series in the literature which report secretion of ACTH, catecholamins, bombesin, gastrin, VIP, PP, somatostatin, prolactin, etc. The number of cases reported to date remains too low to show a significant prognostic difference between amphicrine tumors and other mammary carcinomas.
3084431	0	none	1	cell proliferation	When N-CWS was administered to poison gas workers, IL-2 production and lymphocyte proliferation were significantly elevated, with a peak two weeks after administration.
3792671	0	none	1	cell proliferation	The sex and species differences observed may be explained by inherent differences in gastrin response, spontaneous ECL cell density or in responsiveness to gastrin-stimulated ECL cell proliferation between sexes and species.
2994597	1	therapeutic	1	metastasis	Chemotherapy with streptozotocin and 5-fluorouracil was highly effective in ameliorating clinical symptoms, diminishing serum levels of gastrin and VIP, and greatly reducing the bulk of metastatic disease in this case.
6508940	1	diagnostic	0	none	Measurement of tissue gastrin seems to be a valuable tool in the diagnosis of antral gastrin cell hyperplasia and Zollinger-Ellison syndrome.
6697832	1	diagnostic	0	none	An unusual case is presented in that 65 days following hip disarticulation for gas gangrene the diagnosis of colonic cancer was appropriately suspected and then proven.
6658039	1	therapeutic	1	metastasis	In the last four cases the presence of an acoustic shadow (all colon carcinoma metastases in chemotherapy) must be attributed to the tissue characteristics of the lesion, since neither calcifications nor gas could be shown by CT. A possible effect of chemotherapy in causing this type of image can be thought to exist; this, according to the finding of hypoechogenic metastases turning to the same a…
6119150	0	none	1	metastasis	Cells storing immunoreactive insulin, glucagon, PP, VIP, gastrin, substance P, or enkephalin were found in one of the two remaining metastatic carcinoids; in the other only gastrin-immunoreactive tumor cells were observed.
7288118	0	none	1	metastasis	Five patients with combined hypergastrinemia and basal hyperchlorhydria had negative secretin provocation tests: three had hypergastrinemia of antral origin, one had a gastrin-producing ovarian cystadenocarcinoma, and one had a pancreatic gastrinoma with liver metastases.
7227860	0	none	1	cell proliferation	There is evidence that enterochromaffin-like cells synthesis and store histamine and that their proliferation is stimulated by high serum gastrin levels.
7464693	1	therapeutic	0	none	Withdrawal of drugs and institution of high dose corticosteroid therapy were followed in rapid improvement in dyspnea and arterial blood gas findings.
456840	1	diagnostic	0	none	The observation period ranges from 17 to 20 mo. It is concluded that transhepatic catheterization of the hepatic vein and portal vein tributaries with blood sampling for gastrin determination permit the verification of the Zollinger-Ellison diagnosis and the localization of the gastrinomas.
337754	0	none	1	cell proliferation	In the stomach, numerous petechial hemorrhages and proliferation of gastrin cells were found.
1252062	1	diagnostic	0	none	The ability of gastrin to stimulate TCT release has been applied clinically for the early diagnosis of medullary thyroid carcinoma (MTC), a C-cell tumor.
56853	0	none	1	metastasis	With the aid of gas chromatography and mass spectrometry a metabolite of dopa, 3-methoxytyrosine, has been demonstrated in the urine of 2 patients with melanoma metastases, the amounts excreted being 4.0 mg and 8.5 mg/24 hours, respectively.
1209678	1	therapeutic	0	none	During radiation therapy and up to six months after its termination, periodical pulmonary function tests were accomplished, consisting in a radiogram of the thorax, in spirometric check-up and blood gas analysis, and in an examination of pulmonary perfusion and ventilation using radionuclide techniques.
4329097	0	none	1	metastasis	At necropsy considerable quantities of gastrin, but low levels of insulin and glucagon were extracted from a tumour metastasis.
4179572	0	none	1	metastasis	At necropsy considerable quantities of gastrin, but low levels of insulin and glucagon were extracted from a tumour metastasis.
14323654	0	none	1	metastasis	In the case reported herein, the intriguing possibility exists that two hormone-like substances were produced by the primary growth and its metastases: one, ACTH-like, to account for the adrenal hyperplasia and Cushing's syndrome; and another, gastrin-like, giving rise to the ulcerogenic diathesis.
13894989	0	none	1	metastasis	In the case reported herein, the intriguing possibility exists that two hormone-like substances were produced by the primary growth and its metastases: one, ACTH-like, to account for the adrenal hyperplasia and Cushing's syndrome; and another, gastrin-like, giving rise to the ulcerogenic diathesis.
13273297	0	none	1	metastasis	In the case reported herein, the intriguing possibility exists that two hormone-like substances were produced by the primary growth and its metastases: one, ACTH-like, to account for the adrenal hyperplasia and Cushing's syndrome; and another, gastrin-like, giving rise to the ulcerogenic diathesis.
