# Supplementary material for: Potential Therapeutic Targets for Oral Cancer: ADM, TP53, EGFR, LYN, CTLA4, SKIL, CTGF, CD70
Source: PLoS One. 2014 Jul 16;9(7):e102610. doi: 10.1371/journal.pone.0102610 (PMC4110113; doi:10.1371/journal.pone.0102610)
Supplement: Text S12 — List of potential therapeutic targets for oral cancer. Contains two sheets ‘TargetList’ and ‘IntegrativeAnalysis’. ‘TargetList’ contains list of therapeutic targets for oral cancer found to be most potential. This sheet contains following columns: (a) GeneName→NCBI Gene Symbol; (b) Annotation Source→Source of annotation for the concerned gene, ‘MN’ means that annotations for this gene was inferred from articles related with mouth neoplasm or oral cancer, whereas ‘C’ means that annotations are not specific to oral cancer and were inferred using generic term ‘neoplasms’ or cancer; (c) Connections_cancer→Total no. of significant connections in cancer condition detected by dependency network analysis; (d) Connections_control→Total no. of significant connections in control condition detected by dependency network analysis; (e) Diff→Difference between connections under cancer and control condition (i.e. Diff = Connections_cancer−Connections_control); (f) logFC→Log fold change value obtained from limma/differential expression analysis; (g) Adjusted p_value→Adjusted p_value obtained from limma/differential expression analysis; (h) Apoptosis→Right mark indicates that gene is associated with apoptosis, and cross mark indicates otherwise; (i) Angiogenesis→Right mark indicates that gene is associated with angiogenesis, and cross mark indicates otherwise; (j) CellProliferation→Right mark indicates that gene is associated with cell proliferation, and cross mark indicates otherwise; (k) Inflammation→Right mark indicates that gene is associated with inflammation, and cross mark indicates otherwise; (l) Metastasis→Right mark indicates that gene is associated with metastasis, and cross mark indicates otherwise; (m) TherapeuticTarget→Right mark indicates that gene is reported to be therapeutic target, and cross mark indicates otherwise; (n) CausalHypothesis→Right mark indicates that gene has been identified as significant hypothesis by causal reasoning, and cross mark indicates otherw [file pone.0102610.s012.xls]

## Sheet: TargetList
GeneName	Annotation Source	Connections_cancer	Connections_control	Diff	logFC	Adjusted p_value	Apoptosis	Angiogenesis	CellProliferation	Inflammation	Metastasis	TherapeuticTarget	CausalHypothesis	CausalNetGene	CausalNetDegree	CausalPathway(s)	TTD-TargetType	TTD-TargetDiseases
ADM	C	256	0	256	1.00532	1.00655e-08	ü	ü	ü	ü	û	ü	û	û	0	none	Research target	Angiogenesis,Cancer, unspecific,Diabetic complications,Tumors (androgen sensitive)
AGT	C	241	0	241	-0.67445	0.000411422	û	ü	ü	ü	ü	ü	û	û	0	none
TP53	MN	324	9	315	-0.678445	0.000202852	ü	ü	ü	û	û	ü	û	û	0	none	Clinical trial target	Bladder cancer,Cancer, unspecific,Hepatocellular carcinoma,Kidney Cancer,Prostate cancer
ID4	C	294	0	294	-0.625671	0.000146756	ü	ü	ü	û	û	ü	û	û	0	none
DIRAS3	C	230	0	230	-0.926407	4.14757e-09	ü	û	ü	û	ü	û	û	û	0	none
AREG	C	167	0	167	1.35048	2.30552e-07	ü	ü	ü	û	û	ü	û	û	0	none
CXCL5	C	163	0	163	0.804658	0.00389194	û	ü	ü	û	ü	ü	û	û	0	none
CTGF	C	158	3	155	0.721071	4.47403e-05	û	ü	ü	û	ü	ü	û	û	0	none	Clinical trial target	Fibrosis
IRS1	C	232	0	232	1.37197	3.52982e-13	ü	û	ü	û	û	û	û	ü	5	PI3K-Akt signaling pathway,Type II diabetes mellitus	Research target	Insulin resistance,Solid tumor
EGFR	MN	224	5	219	0.696463	0.00048102	ü	û	ü	û	û	ü	ü	ü	5	Focal adhesion,PI3K-Akt signaling pathway,Melanoma,ErbB signaling pathway,Estrogen signaling pathway,Glioma,GnRH signaling pathway	Successful target	Breast cancer,Cancer, unspecific,Colorectal cancer,Glioblastoma multiforme,HCV infection,Head and neck tumors,Lymphangiomatosis,Nonsmall cell lung cancer,Ovarian cancer,Pancreatic cancer,Solid tumor,Squamous cell carcinoma,Tumors
LYN	C	109	0	109	1.23713	2.47154e-14	ü	û	ü	û	û	ü	ü	û	4	Fc epsilon RI signaling pathway,Fc gamma R-mediated phagocytosis,Chemokine signaling pathway
ITGAV	C	142	2	140	1.10229	1.08573e-06	û	ü	û	û	ü	ü	û	ü	1	Proteoglycans in cancer	Research target	Brain tumors
CTLA4	C	96	4	92	1.29531	4.87969e-10	ü	û	ü	û	û	ü	û	ü	1	Cell adhesion molecules (CAMs)	Successful target	Cell Carcinoma,Colorectal Cancer,Gastrointestinal Cancers,Melanoma
ITGA5	C	27	0	27	1.43707	1.73818e-12	û	û	ü	û	ü	û	û	ü	1	Proteoglycans in cancer	Clinical trial target	Macular Degeneration
CCNA1	C	298	1	297	1.15367	0.00118619	ü	û	ü	û	û	ü	û	û	0	none
HSPB8	C	273	4	269	-0.861961	0.00642853	ü	û	ü	û	û	ü	û	û	0	none
CADM1	C	263	0	263	-0.708859	0.00139356	ü	û	û	û	ü	û	û	û	0	none
CD70	C	246	0	246	0.659834	0.00418262	ü	û	ü	û	û	ü	û	û	0	none	Clinical trial target	Autoimmune disease,Renal cell carcinoma, non-Hodgkin lymphoma
UCHL1	C	245	0	245	0.606935	0.000899954	ü	û	û	û	ü	ü	û	û	0	none	Research target	Parkinson's disease
SKIL	C	239	0	239	0.59333	9.93493e-07	ü	û	ü	û	û	û	û	û	0	none
WISP2	C	233	0	233	-1.14791	2.53312e-08	û	û	ü	û	ü	ü	û	û	0	none
CCND2	C	229	0	229	0.68164	0.00241029	ü	û	ü	û	û	ü	û	û	0	none
WNT5A	C	226	0	226	-0.596161	0.00196031	û	û	ü	û	ü	ü	û	û	0	none
TSPAN1	C	205	6	199	0.973355	3.4462e-06	û	û	ü	û	ü	ü	û	û	0	none
NUPR1	C	194	0	194	-0.604675	0.000169897	ü	û	ü	û	û	û	û	û	0	none
SOX9	C	195	7	188	0.914391	0.000199956	ü	û	ü	û	û	ü	û	û	0	none
GNRHR	C	176	0	176	-0.879303	1.63029e-07	û	û	ü	û	ü	ü	û	û	0	none	Successful target	Cancer, unspecific,Hypogonadotropic hypogonadism,Reproductive disorder
SOD2	C	172	0	172	1.18534	6.62319e-12	ü	û	ü	û	û	ü	û	û	0	none
CCL11	C	170	0	170	0.614218	0.0481804	û	ü	û	ü	û	û	û	û	0	none
CD86	C	157	3	154	0.832941	0.000166823	ü	û	ü	û	û	ü	û	û	0	none

## Sheet: IntegrativeAnalysis
GeneName	Annotation Source	Connections_cancer	Connections_control	Diff	Int_flag	logFC	Adjusted p_value	Apoptosis	Angiogenesis	CellProliferation	Inflammation	Metastasis	TherapeuticTarget	CausalHypothesis	CausalNetGene	CausalNetDegree	Flag_connectivity	Inclusion_flag	CausalPathway(s)	Pathways
FGFR2	MN	163	0	163	1	-0.831346	2.57633e-09	1	0	0	0	0	1	0	1	34	1	0	PI3K-Akt signaling pathway,MAPK signaling pathway,Pathways in cancer,Prostate cancer
TEK	C	56	0	56	0	-0.819936	0.000191836	0	1	0	0	0	1	0	1	34	1	0	PI3K-Akt signaling pathway
CXCR2	C	149	1	148	0	-0.842449	1.16142e-06	1	1	1	1	1	1	0	1	19	1	1	Chemokine signaling pathway,Cytokine-cytokine receptor interaction	Endocytosis,Chemokine signaling pathway,Cytokine-cytokine receptor interaction
CXCL12	C	48	0	48	0	-1.60357	6.16132e-08	1	1	1	0	1	1	1	0	3	1	1	Chemokine signaling pathway	Axon guidance,Chemokine signaling pathway,Cytokine-cytokine receptor interaction,Leukocyte transendothelial migration,Intestinal immune network for IgA production,NF-kappa B signaling pathway
NTRK2	C	248	2	246	1	-0.623977	0.000618604	1	1	1	0	1	1	0	1	1	1	1	MAPK signaling pathway
MAPK13	C	54	0	54	0	-0.671567	1.37693e-05	0	0	1	0	0	1	0	1	16	1	0	MAPK signaling pathway,Retrograde endocannabinoid signaling,RIG-I-like receptor signaling pathway,Dopaminergic synapse	RIG-I-like receptor signaling pathway,VEGF signaling pathway,T cell receptor signaling pathway,Fc epsilon RI signaling pathway,MAPK signaling pathway,Progesterone-mediated oocyte maturation,Epstein-Barr virus infection,Neurotrophin signaling pathway,Amyotrophic lateral sclerosis (ALS),GnRH signaling pathway,Retrograde endocannabinoid signaling,Dopaminergic synapse,Toll-like receptor signaling pat…
ADM	C	256	0	256	1	1.00532	1.00655e-08	1	1	1	1	0	1	0	0	0	1	1	none	Vascular smooth muscle contraction
AGT	C	241	0	241	1	-0.67445	0.000411422	0	1	1	1	1	1	0	0	0	1	1	none
GAST	C	177	1	176	1	0.617069	0.0332098	1	1	1	0	1	1	0	0	0	1	1	none
DLEC1	C	163	2	161	1	-0.958916	6.58427e-06	1	1	1	0	1	1	0	0	0	1	1	none
CD44	MN	108	0	108	0	0.75082	1.89236e-08	0	0	0	0	1	0	0	1	5	1	0	ECM-receptor interaction	Epstein-Barr virus infection,Proteoglycans in cancer,Hematopoietic cell lineage,ECM-receptor interaction
FN1	MN	61	0	61	0	1.33279	7.39744e-08	0	0	0	0	1	0	1	0	5	1	0	Proteoglycans in cancer,ECM-receptor interaction	Proteoglycans in cancer,Regulation of actin cytoskeleton,ECM-receptor interaction,Small cell lung cancer,PI3K-Akt signaling pathway,Focal adhesion,Pathways in cancer
EFNA2	C	53	0	53	0	-0.660798	7.69743e-08	0	1	0	0	0	0	1	0	5	1	0	PI3K-Akt signaling pathway,Axon guidance
SHC1	C	152	0	152	0	0.757678	4.27065e-08	1	0	1	0	1	0	0	1	8	1	1	ErbB signaling pathway,Estrogen signaling pathway,Glioma,Focal adhesion,Chemokine signaling pathway	Natural killer cell mediated cytotoxicity,Chronic myeloid leukemia,Glioma,ErbB signaling pathway,Neurotrophin signaling pathway,Estrogen signaling pathway,Insulin signaling pathway,Chemokine signaling pathway,Focal adhesion
MET	MN	151	0	151	0	1.50982	5.38814e-20	0	0	0	0	1	0	1	0	4	1	0	Focal adhesion,Melanoma,PI3K-Akt signaling pathway	Axon guidance,Endocytosis,Melanoma,Adherens junction,Renal cell carcinoma,Cytokine-cytokine receptor interaction,Proteoglycans in cancer,PI3K-Akt signaling pathway,Transcriptional misregulation in cancer,Focal adhesion,Pathways in cancer
ANGPT4	C	126	0	126	0	-0.869629	8.88148e-07	0	1	0	0	0	0	1	0	4	1	0	PI3K-Akt signaling pathway
CCL19	C	55	0	55	0	-1.17421	0.000443468	1	0	1	0	1	0	1	0	3	1	1	Chemokine signaling pathway
PLA2G1B	C	265	0	265	1	-0.625492	3.02187e-06	1	1	0	1	0	1	0	1	1	1	1	Vascular smooth muscle contraction
CCL14	C	237	6	231	1	-1.69856	4.14232e-10	0	1	0	0	0	1	1	0	3	1	0	Chemokine signaling pathway	Chemokine signaling pathway,Cytokine-cytokine receptor interaction
TP53	MN	324	9	315	1	-0.678445	0.000202852	1	1	1	0	0	1	0	0	0	1	1	none
NOS1	MN	173	1	172	1	-1.02599	9.9919e-10	1	0	0	0	0	0	0	1	3	1	0	Salivary secretion
CX3CL1	C	177	6	171	1	-0.6286	0.00011446	0	1	0	0	0	1	1	0	3	1	0	Chemokine signaling pathway,Cytokine-cytokine receptor interaction
GLI3	C	144	0	144	0	0.739107	2.54759e-06	0	0	1	0	0	0	0	1	3	1	0	Hedgehog signaling pathway
MAP3K1	C	134	0	134	0	-1.03796	5.16927e-17	1	0	0	0	0	0	1	1	3	1	0	RIG-I-like receptor signaling pathway,GnRH signaling pathway,MAPK signaling pathway	RIG-I-like receptor signaling pathway,MAPK signaling pathway,Neurotrophin signaling pathway,GnRH signaling pathway,Ubiquitin mediated proteolysis
CCL15	C	121	2	119	0	-1.09048	1.55609e-12	0	0	0	0	1	0	1	0	3	1	0	Chemokine signaling pathway	Chemokine signaling pathway,Cytokine-cytokine receptor interaction
CFTR	C	116	2	114	0	-0.916128	5.96511e-09	1	0	0	0	0	1	0	1	3	1	0	Bile secretion
ID4	C	294	0	294	1	-0.625671	0.000146756	1	1	1	0	0	1	0	0	0	1	1	none	Hippo signaling pathway,TGF-beta signaling pathway
ABCA1	C	266	0	266	1	0.776604	1.88982e-08	1	0	1	0	1	1	0	0	0	1	1	none	ABC transporters,Fat digestion and absorption
PTN	C	259	1	258	1	-1.53731	5.65278e-12	0	1	1	0	1	1	0	0	0	1	1	none
RPS6KA6	C	162	7	155	1	-0.644507	1.97926e-07	0	0	1	0	0	0	0	1	2	1	0	Long-term potentiation,Progesterone-mediated oocyte maturation,Oocyte meiosis,Neurotrophin signaling pathway
DUSP4	C	141	2	139	0	0.710971	8.68875e-07	1	0	0	0	0	0	1	0	2	1	0	MAPK signaling pathway
GZMA	C	146	8	138	0	0.600235	0.0122928	1	0	0	0	0	1	1	0	2	1	0	Neuroactive ligand-receptor interaction	Neuroactive ligand-receptor interaction
IGFBP2	C	252	1	251	1	-1.63716	2.26052e-07	0	1	1	0	1	1	0	0	0	1	1	none
RAPGEF1	C	104	1	103	0	0.623599	6.63849e-08	1	0	0	0	0	0	0	1	2	1	0	Renal cell carcinoma,Focal adhesion
MAP2K6	C	55	0	55	0	-0.622217	9.16682e-07	0	0	0	0	1	0	0	1	2	1	0	GnRH signaling pathway,Fc epsilon RI signaling pathway
TYR	C	249	0	249	1	-2.80347	5.20448e-29	1	0	1	0	1	1	0	0	0	1	1	none	Tyrosine metabolism,Riboflavin metabolism,Melanogenesis,Metabolic pathways
PML	C	252	6	246	1	0.993337	1.17935e-11	1	0	1	0	1	1	0	0	0	1	1	none
CD274	C	226	0	226	1	1.93849	2.53659e-14	1	0	0	0	0	1	0	1	1	1	0	Cell adhesion molecules (CAMs)	Cell adhesion molecules (CAMs)
DIRAS3	C	230	0	230	1	-0.926407	4.14757e-09	1	0	1	0	1	0	0	0	0	1	1	none
APP	C	171	0	171	1	0.884251	1.78491e-10	1	1	0	0	1	1	0	0	0	1	1	none	Serotonergic synapse
F2RL2	C	109	0	109	0	0.816931	0.00124936	0	0	0	0	1	0	0	1	1	1	0	Neuroactive ligand-receptor interaction	Neuroactive ligand-receptor interaction
AREG	C	167	0	167	1	1.35048	2.30552e-07	1	1	1	0	0	1	0	0	0	1	1	none
DDX58	C	98	0	98	0	1.77563	6.05697e-16	1	0	0	0	0	0	0	1	1	1	0	RIG-I-like receptor signaling pathway	RIG-I-like receptor signaling pathway,Cytosolic DNA-sensing pathway,Epstein-Barr virus infection,NF-kappa B signaling pathway
MMP9	MN	96	1	95	0	0.998013	6.44211e-06	0	0	0	0	1	1	0	1	1	1	0	Estrogen signaling pathway	Estrogen signaling pathway,Proteoglycans in cancer,Leukocyte transendothelial migration,Transcriptional misregulation in cancer,Pathways in cancer,Bladder cancer
CXCL5	C	163	0	163	1	0.804658	0.00389194	0	1	1	0	1	1	0	0	0	1	1	none	Chemokine signaling pathway,Cytokine-cytokine receptor interaction
CTGF	C	158	3	155	1	0.721071	4.47403e-05	0	1	1	0	1	1	0	0	0	1	1	none	Hippo signaling pathway
IFIH1	C	49	0	49	0	1.06891	1.95127e-12	1	0	0	0	0	0	0	1	1	1	0	RIG-I-like receptor signaling pathway	RIG-I-like receptor signaling pathway
CX3CR1	C	81	0	81	0	-1.02247	4.17615e-07	0	1	0	0	1	0	0	1	19	1	1	Chemokine signaling pathway,Cytokine-cytokine receptor interaction	Chemokine signaling pathway,Cytokine-cytokine receptor interaction
TGIF1	C	374	1	373	1	0.622893	1.01391e-07	1	0	0	0	0	1	0	0	0	1	0	none
TPPP3	C	368	0	368	1	-1.07863	2.76271e-06	1	0	0	0	0	0	0	0	0	1	0	none
CBX7	C	359	10	349	1	-0.623253	1.3223e-05	0	0	1	0	0	0	0	0	0	1	0	none
CCR2	C	60	0	60	0	-0.890156	0.00422467	0	1	0	0	1	1	0	1	19	1	1	Chemokine signaling pathway,Cytokine-cytokine receptor interaction
CDKN2A	MN	332	0	332	1	0.863514	0.00445664	0	0	0	0	1	1	0	0	0	1	0	none	Viral carcinogenesis,Melanoma,Chronic myeloid leukemia,Glioma,Pancreatic cancer,Non-small cell lung cancer,p53 signaling pathway,Cell cycle,Pathways in cancer,Bladder cancer
TYRP1	C	321	1	320	1	-3.24029	7.14204e-27	0	0	0	0	1	1	0	0	0	1	0	none	Tyrosine metabolism,Melanogenesis,Metabolic pathways
CALB1	C	319	0	319	1	0.84068	0.00901895	1	0	0	0	0	0	0	0	0	1	0	none	Endocrine and other factor-regulated calcium reabsorption
TGFBR3	C	320	2	318	1	-1.13718	4.18889e-08	0	0	0	0	1	0	0	0	0	1	0	none
KCNIP3	C	315	0	315	1	-0.713893	5.75592e-06	1	0	0	0	0	1	0	0	0	1	0	none
SDC4	C	77	0	77	0	1.05873	2.25887e-08	1	0	0	0	1	0	1	1	7	1	1	ECM-receptor interaction,Proteoglycans in cancer
AMOT	C	317	4	313	1	-0.813249	1.20129e-07	0	1	0	0	0	0	0	0	0	1	0	none
ART4	C	312	1	311	1	-1.1649	2.79482e-06	0	0	1	0	0	0	0	0	0	1	0	none
KAT2B	C	311	0	311	1	-0.698028	4.12279e-05	0	0	1	0	0	1	0	0	0	1	0	none	Viral carcinogenesis,Notch signaling pathway
ISM1	C	307	0	307	1	-0.599746	0.00277263	0	1	0	0	0	1	0	0	0	1	0	none
AADAC	C	301	0	301	1	-1.83231	3.77427e-16	1	0	0	0	0	0	0	0	0	1	0	none
KRT15	C	301	0	301	1	-1.39498	1.91889e-09	0	1	0	0	0	0	0	0	0	1	0	none
ADAM9	C	302	3	299	1	0.62257	2.05871e-07	0	0	0	0	1	1	0	0	0	1	0	none
OCLN	C	298	0	298	1	-1.08015	9.28108e-06	0	0	0	0	1	0	0	0	0	1	0	none	Cell adhesion molecules (CAMs),Tight junction,Leukocyte transendothelial migration
BMP7	C	297	0	297	1	-1.31255	3.66851e-10	0	0	0	0	1	1	0	0	0	1	0	none
IRS1	C	232	0	232	1	1.37197	3.52982e-13	1	0	1	0	0	0	0	1	5	1	1	PI3K-Akt signaling pathway,Type II diabetes mellitus	mTOR signaling pathway,Aldosterone-regulated sodium reabsorption,Neurotrophin signaling pathway,Adipocytokine signaling pathway,Type II diabetes mellitus,Insulin signaling pathway,PI3K-Akt signaling pathway
DIRAS1	C	297	2	295	1	-0.879055	2.13664e-06	1	0	0	0	0	1	0	0	0	1	0	none
EGFR	MN	224	5	219	1	0.696463	0.00048102	1	0	1	0	0	1	1	1	5	1	1	Focal adhesion,PI3K-Akt signaling pathway,Melanoma,ErbB signaling pathway,Estrogen signaling pathway,Glioma,GnRH signaling pathway
APAF1	C	294	0	294	1	0.684448	3.77466e-08	1	0	0	0	0	1	0	0	0	1	0	none
RAC2	C	186	0	186	1	0.615174	3.14339e-06	1	0	0	0	1	0	0	1	4	1	1	Fc epsilon RI signaling pathway,Natural killer cell mediated cytotoxicity	Natural killer cell mediated cytotoxicity,Fc gamma R-mediated phagocytosis,Axon guidance,VEGF signaling pathway,Fc epsilon RI signaling pathway,Pancreatic cancer,Wnt signaling pathway,Adherens junction,Colorectal cancer,B cell receptor signaling pathway,MAPK signaling pathway,Chemokine signaling pathway,Leukocyte transendothelial migration,Regulation of actin cytoskeleton,Focal adhesion,Pathways …
LYN	C	109	0	109	0	1.23713	2.47154e-14	1	0	1	0	0	1	1	0	4	1	1	Fc epsilon RI signaling pathway,Fc gamma R-mediated phagocytosis,Chemokine signaling pathway	Fc gamma R-mediated phagocytosis,Viral carcinogenesis,Fc epsilon RI signaling pathway,Long-term depression,B cell receptor signaling pathway,Epstein-Barr virus infection,Chemokine signaling pathway,NF-kappa B signaling pathway
FABP4	C	294	1	293	1	0.96631	0.0219789	0	0	1	0	0	0	0	0	0	1	0	none
CYP24A1	C	291	0	291	1	0.58926	0.00830393	0	0	1	0	0	0	0	0	0	1	0	none	Steroid biosynthesis,Metabolic pathways
GUCY2C	C	291	0	291	1	-2.33603	8.19163e-19	0	0	0	0	1	1	0	0	0	1	0	none	Purine metabolism
MT1L	MN	292	2	290	1	0.748649	2.76965e-05	0	0	0	0	1	0	0	0	0	1	0	none
FBN2	C	291	2	289	1	0.975747	7.23526e-05	0	0	0	1	0	0	0	0	0	1	0	none
HOXD10	C	289	0	289	1	1.36318	8.56814e-10	0	0	0	0	1	0	0	0	0	1	0	none	Proteoglycans in cancer
LRP12	C	289	0	289	1	1.2943	5.31911e-14	1	0	0	0	0	0	0	0	0	1	0	none
DKK4	C	288	0	288	1	-1.58371	2.42401e-14	0	0	0	0	1	0	0	0	0	1	0	none	Wnt signaling pathway
PDZD2	MN	288	1	287	1	-0.721033	3.36741e-06	0	0	0	0	1	0	0	0	0	1	0	none
PMEL	C	285	0	285	1	-2.94022	2.47413e-35	0	0	0	0	1	1	0	0	0	1	0	none
ACPP	C	281	0	281	1	-0.918987	7.00277e-05	0	0	0	0	1	1	0	0	0	1	0	none	Riboflavin metabolism
FIGF	MN	107	0	107	0	-1.67231	2.34101e-08	0	1	0	0	1	1	1	0	4	1	1	PI3K-Akt signaling pathway
LRRC4	C	282	1	281	1	-1.2293	3.98911e-07	0	0	1	0	0	0	0	0	0	1	0	none
MAP2	C	279	0	279	1	-0.870505	3.63643e-06	0	1	0	0	0	0	0	0	0	1	0	none
SPECC1	C	280	1	279	1	0.676441	1.63531e-08	1	0	0	0	0	0	0	0	0	1	0	none
SNCAIP	C	276	0	276	1	-0.740202	6.17311e-05	1	0	0	0	0	0	0	0	0	1	0	none
CRAT	MN	272	0	272	1	-0.947773	1.4679e-07	0	0	0	0	1	0	0	0	0	1	0	none
HSPA1A	C	275	3	272	1	-1.03062	1.20005e-05	1	0	0	0	0	0	0	0	0	1	0	none
CCL21	C	190	1	189	1	-0.624195	0.0305155	0	0	1	0	1	1	1	0	3	1	1	Chemokine signaling pathway	Chemokine signaling pathway,Cytokine-cytokine receptor interaction,NF-kappa B signaling pathway
DUSP6	C	183	0	183	1	1.70113	1.56255e-19	1	0	0	1	0	0	1	0	2	1	1	MAPK signaling pathway	MAPK signaling pathway,Transcriptional misregulation in cancer
ADAM23	C	265	0	265	1	-0.942351	0.00139362	0	0	0	0	1	0	0	0	0	1	0	none
ABCC3	C	272	9	263	1	0.634482	0.000255232	1	0	0	0	0	1	0	0	0	1	0	none
COL4A2	C	115	0	115	0	0.824419	1.69243e-09	1	1	0	0	0	1	1	0	2	1	1	ECM-receptor interaction	ECM-receptor interaction,Small cell lung cancer,PI3K-Akt signaling pathway,Protein digestion and absorption,Focal adhesion,Pathways in cancer
HENMT1	C	268	8	260	1	0.679981	1.73961e-05	1	0	0	0	0	0	0	0	0	1	0	none
ITGB1	C	171	0	171	1	0.85626	4.22985e-09	1	0	0	0	1	0	0	1	1	1	1	Proteoglycans in cancer	Axon guidance,Cell adhesion molecules (CAMs),Proteoglycans in cancer,Leukocyte transendothelial migration,Regulation of actin cytoskeleton,ECM-receptor interaction,Small cell lung cancer,Phagosome,PI3K-Akt signaling pathway,Focal adhesion,Pathways in cancer
TMPRSS2	C	260	0	260	1	-0.891627	1.95896e-05	0	0	0	0	1	1	0	0	0	1	0	none	Transcriptional misregulation in cancer
NR3C2	C	262	4	258	1	-1.03649	1.78479e-08	0	0	1	0	0	1	0	0	0	1	0	none	Aldosterone-regulated sodium reabsorption
ITGAV	C	142	2	140	0	1.10229	1.08573e-06	0	1	0	0	1	1	0	1	1	1	1	Proteoglycans in cancer	Cell adhesion molecules (CAMs),Proteoglycans in cancer,Regulation of actin cytoskeleton,ECM-receptor interaction,Small cell lung cancer,Phagosome,PI3K-Akt signaling pathway,Focal adhesion,Pathways in cancer
F2RL1	C	130	0	130	0	0.862139	2.20458e-07	0	0	1	0	1	0	0	1	1	1	1	Neuroactive ligand-receptor interaction	Neuroactive ligand-receptor interaction
DDAH2	C	260	4	256	1	-0.633102	1.43965e-07	0	1	0	0	0	0	0	0	0	1	0	none
IL2RA	C	102	1	101	0	1.54887	1.80227e-11	1	0	1	0	0	1	0	1	1	1	1	Jak-STAT signaling pathway	Jak-STAT signaling pathway,Endocytosis,Cytokine-cytokine receptor interaction,Hematopoietic cell lineage,PI3K-Akt signaling pathway
PRIM2	C	256	2	254	1	0.641145	8.71761e-10	1	0	0	0	0	0	0	0	0	1	0	none
IL17RD	C	254	1	253	1	-0.657459	2.01935e-07	0	0	1	0	0	0	0	0	0	1	0	none
PBX1	C	253	0	253	1	-1.09183	6.66236e-10	0	1	0	0	0	0	0	0	0	1	0	none	Transcriptional misregulation in cancer
FAT1	MN	252	0	252	1	1.23867	1.39798e-11	0	0	0	0	1	1	0	0	0	1	0	none
CYP2J2	C	251	0	251	1	-1.19806	2.67206e-07	1	0	0	0	0	0	0	0	0	1	0	none	Serotonergic synapse,Linoleic acid metabolism,Ovarian steroidogenesis,Metabolic pathways,Arachidonic acid metabolism
CTLA4	C	96	4	92	0	1.29531	4.87969e-10	1	0	1	0	0	1	0	1	1	1	1	Cell adhesion molecules (CAMs)	T cell receptor signaling pathway,Cell adhesion molecules (CAMs)
P2RY6	C	251	0	251	1	0.749435	2.37103e-05	0	0	1	0	0	0	0	0	0	1	0	none
BIRC2	MN	250	0	250	1	0.761859	0.000192536	1	0	0	0	0	0	0	0	0	1	0	none
CD1A	C	251	2	249	1	-1.13236	2.8767e-06	0	0	1	0	0	1	0	0	0	1	0	none	Hematopoietic cell lineage
RBP1	C	249	0	249	1	0.980607	0.000807922	0	0	1	0	0	0	0	0	0	1	0	none
IL7R	C	69	2	67	0	1.08256	3.24128e-06	1	0	1	0	0	0	0	1	1	1	1	Jak-STAT signaling pathway	Jak-STAT signaling pathway,Primary immunodeficiency,Cytokine-cytokine receptor interaction,Hematopoietic cell lineage,PI3K-Akt signaling pathway
HOXB9	C	256	8	248	1	0.612004	0.0168664	0	0	0	0	1	0	0	0	0	1	0	none
ITGA5	C	27	0	27	0	1.43707	1.73818e-12	0	0	1	0	1	0	0	1	1	1	1	Proteoglycans in cancer	Proteoglycans in cancer,Hematopoietic cell lineage,Regulation of actin cytoskeleton,ECM-receptor interaction,Phagosome,PI3K-Akt signaling pathway,Focal adhesion
SLCO1B3	C	249	2	247	1	1.56167	3.65431e-05	1	0	0	0	0	0	0	0	0	1	0	none	Bile secretion
WISP3	C	344	2	342	1	1.26015	0.000966477	0	1	0	0	1	0	0	0	0	1	1	none
CCNA1	C	298	1	297	1	1.15367	0.00118619	1	0	1	0	0	1	0	0	0	1	1	none	Viral carcinogenesis,Progesterone-mediated oocyte maturation,Epstein-Barr virus infection,Acute myeloid leukemia,Cell cycle,Transcriptional misregulation in cancer,Pathways in cancer
IGF2BP1	C	245	0	245	1	0.65911	0.0376744	0	0	1	0	0	0	0	0	0	1	0	none
KRT31	C	249	4	245	1	-0.708126	7.26017e-06	0	0	0	0	1	1	0	0	0	1	0	none
TRPV6	C	306	11	295	1	-0.842203	2.17258e-05	1	0	1	0	0	1	0	0	0	1	1	none
SOSTDC1	C	244	1	243	1	-1.22727	1.94227e-05	0	1	0	0	0	0	0	0	0	1	0	none
MEIS1	C	295	1	294	1	-1.13561	8.18468e-13	1	0	1	0	0	1	0	0	0	1	1	none	Transcriptional misregulation in cancer
PADI1	C	240	0	240	1	-1.27192	1.09267e-10	1	0	0	0	0	0	0	0	0	1	0	none
CYP2C9	C	239	0	239	1	-1.22587	2.03861e-06	0	1	0	0	0	0	0	0	0	1	0	none
IL20	C	282	1	281	1	1.90664	1.26587e-10	1	1	0	0	0	0	0	0	0	1	1	none	Jak-STAT signaling pathway,Cytokine-cytokine receptor interaction
VLDLR	C	239	0	239	1	-1.21391	2.88922e-07	0	1	0	0	0	0	0	0	0	1	0	none
FAM84A	C	237	0	237	1	-0.654753	0.0138822	0	0	0	0	1	0	0	0	0	1	0	none
PITX2	C	240	3	237	1	-2.03433	6.62618e-28	1	0	0	0	0	0	0	0	0	1	0	none	TGF-beta signaling pathway
HSPB8	C	273	4	269	1	-0.861961	0.00642853	1	0	1	0	0	1	0	0	0	1	1	none
CADM1	C	263	0	263	1	-0.708859	0.00139356	1	0	0	0	1	0	0	0	0	1	1	none
THBS2	C	260	0	260	1	0.587819	0.00515112	0	1	0	0	1	0	0	0	0	1	1	none	ECM-receptor interaction,Phagosome,PI3K-Akt signaling pathway,Focal adhesion
SLC6A2	MN	235	1	234	1	0.793206	0.00173083	0	0	1	0	0	0	0	0	0	1	0	none
SMPD2	C	234	0	234	1	-0.921424	1.87331e-14	1	0	0	0	0	0	0	0	0	1	0	none	Sphingolipid metabolism,Metabolic pathways
NOV	C	254	0	254	1	-0.77167	1.75552e-05	0	0	1	0	1	1	0	0	0	1	1	none
MAP1LC3A	MN	232	0	232	1	-1.77858	1.18155e-25	1	0	0	0	0	0	0	0	0	1	0	none
DLX4	C	231	0	231	1	-0.833027	6.03336e-05	0	0	0	0	1	1	0	0	0	1	0	none
FST	C	233	2	231	1	1.89076	1.08381e-19	0	0	1	0	0	0	0	0	0	1	0	none	TGF-beta signaling pathway
ATIC	C	249	2	247	1	0.645502	7.51547e-10	1	0	1	0	0	1	0	0	0	1	1	none
CD70	C	246	0	246	1	0.659834	0.00418262	1	0	1	0	0	1	0	0	0	1	1	none
SFTPD	C	230	0	230	1	-1.03766	3.89059e-08	0	0	0	1	0	0	0	0	0	1	0	none
UCHL1	C	245	0	245	1	0.606935	0.000899954	1	0	0	0	1	1	0	0	0	1	1	none
MMAB	C	229	0	229	1	-0.680626	1.29862e-06	1	0	0	0	0	1	0	0	0	1	0	none
FUT7	C	228	0	228	1	-0.761151	0.00026966	0	0	0	0	1	0	0	0	0	1	0	none
TIMP4	C	229	1	228	1	-0.906059	8.32197e-07	0	0	0	0	1	1	0	0	0	1	0	none
MGLL	C	227	0	227	1	-1.15426	1.83725e-11	0	0	1	0	0	0	0	0	0	1	0	none	Retrograde endocannabinoid signaling,Metabolic pathways,Glycerolipid metabolism
APOBEC3A	C	228	2	226	1	0.955565	0.00558479	0	0	0	0	1	0	0	0	0	1	0	none
SKIL	C	239	0	239	1	0.59333	9.93493e-07	1	0	1	0	0	0	0	0	0	1	1	none
ATOH1	C	231	6	225	1	-0.586656	7.8642e-05	0	0	1	0	0	1	0	0	0	1	0	none
TRPS1	C	225	0	225	1	-1.34571	8.35836e-15	1	0	0	0	0	0	0	0	0	1	0	none
BARX2	C	224	0	224	1	-1.42981	6.64328e-10	0	0	0	0	1	0	0	0	0	1	0	none
NELL2	MN	223	0	223	1	3.00395	8.27444e-12	0	1	0	0	0	1	0	0	0	1	0	none
SEC14L2	C	225	2	223	1	0.663489	0.00016855	0	0	0	1	0	0	0	0	0	1	0	none
BCL2L10	C	224	2	222	1	-1.28668	0.00010119	1	0	0	0	0	1	0	0	0	1	0	none
PLAGL1	C	224	3	221	1	-0.597471	0.000181167	1	0	0	0	0	0	0	0	0	1	0	none
FADD	MN	224	6	218	1	0.620739	0.0030795	1	0	0	0	0	0	0	0	0	1	0	none	RIG-I-like receptor signaling pathway,Apoptosis,Toll-like receptor signaling pathway,Pathways in cancer
NDRG2	C	219	1	218	1	-0.814052	0.000405775	0	0	0	0	1	0	0	0	0	1	0	none
CD1C	C	216	0	216	1	-0.793791	0.00012093	0	0	1	0	0	1	0	0	0	1	0	none	Hematopoietic cell lineage
PDGFA	C	217	1	216	1	1.13788	1.14686e-14	0	0	1	0	0	0	0	0	0	1	0	none	Melanoma,Glioma,Gap junction,MAPK signaling pathway,Prostate cancer,Cytokine-cytokine receptor interaction,Regulation of actin cytoskeleton,PI3K-Akt signaling pathway,Transcriptional misregulation in cancer,Focal adhesion,Pathways in cancer
NNAT	C	220	5	215	1	-0.614227	1.5045e-06	0	0	1	0	0	0	0	0	0	1	0	none
NUCB2	C	215	0	215	1	-0.811016	2.29225e-08	0	0	1	0	0	1	0	0	0	1	0	none
BEX2	C	214	0	214	1	-1.1656	1.65248e-05	1	0	0	0	0	0	0	0	0	1	0	none
DOCK5	C	214	0	214	1	1.14163	3.84434e-15	1	0	0	0	0	0	0	0	0	1	0	none
ISL1	C	214	0	214	1	-0.725621	5.3316e-09	0	0	0	0	1	0	0	0	0	1	0	none
PPFIA1	C	237	0	237	1	0.642372	0.00142137	0	1	0	0	1	0	0	0	0	1	1	none
P2RY2	C	236	0	236	1	-1.08847	2.39495e-12	1	0	1	0	0	0	0	0	0	1	1	none	Neuroactive ligand-receptor interaction
IL17RB	C	213	1	212	1	-0.63111	0.000506571	1	0	0	0	0	1	0	0	0	1	0	none
MAS1L	C	214	4	210	1	-0.787154	5.9734e-06	1	0	0	0	0	0	0	0	0	1	0	none
TF	C	240	4	236	1	-0.662546	0.000122914	1	0	1	0	0	1	0	0	0	1	1	none	HIF-1 signaling pathway,Mineral absorption
BTC	C	208	0	208	1	-0.78645	4.76703e-06	0	0	1	0	0	0	0	0	0	1	0	none	ErbB signaling pathway
WISP2	C	233	0	233	1	-1.14791	2.53312e-08	0	0	1	0	1	1	0	0	0	1	1	none
GLS	C	206	0	206	1	0.736444	1.22947e-06	1	0	0	0	0	1	0	0	0	1	0	none	Alanine, aspartate and glutamate metabolism,Proximal tubule bicarbonate reclamation,D-Glutamine and D-glutamate metabolism,Glutamatergic synapse,GABAergic synapse,Metabolic pathways,Arginine and proline metabolism
ESM1	C	205	0	205	1	1.23835	6.62761e-09	0	1	0	0	0	1	0	0	0	1	0	none
MSMB	C	234	3	231	1	-0.648501	0.00244703	1	0	0	0	1	1	0	0	0	1	1	none
MMP7	MN	214	10	204	1	2.00963	7.38156e-06	0	1	0	0	0	0	0	0	0	1	0	none	Wnt signaling pathway
PITPNM3	C	205	1	204	1	-0.771575	6.51201e-08	0	0	0	0	1	1	0	0	0	1	0	none
OSGIN1	C	203	0	203	1	-0.602284	0.000187694	1	0	0	0	0	0	0	0	0	1	0	none
SLC9A1	C	204	1	203	1	0.688009	5.56937e-08	1	0	0	0	0	0	0	0	0	1	0	none
SPINK6	C	210	7	203	1	2.06593	0.000233639	0	0	0	0	1	1	0	0	0	1	0	none
AGPAT9	C	207	5	202	1	-0.626596	0.00192446	0	0	0	0	1	0	0	0	0	1	0	none	Glycerophospholipid metabolism,Metabolic pathways,Glycerolipid metabolism
IGF2BP3	C	212	11	201	1	0.760422	0.0131376	0	0	0	0	1	1	0	0	0	1	0	none
IRX5	C	201	0	201	1	-0.740189	2.0883e-08	1	0	0	0	0	0	0	0	0	1	0	none
TNFRSF10B	MN	201	0	201	1	1.18811	1.57281e-14	1	0	0	0	0	0	0	0	0	1	0	none	Natural killer cell mediated cytotoxicity,Apoptosis,p53 signaling pathway,Cytokine-cytokine receptor interaction
ZG16B	C	202	1	201	1	-0.658956	0.0159912	0	0	0	0	1	0	0	0	0	1	0	none
CRYM	C	202	2	200	1	-0.725434	6.20866e-05	1	0	0	0	0	1	0	0	0	1	0	none
SPRY2	C	200	0	200	1	-0.663381	1.64969e-05	0	0	1	0	0	1	0	0	0	1	0	none
CALB2	C	200	1	199	1	0.749164	0.0391059	0	0	0	0	1	0	0	0	0	1	0	none
CCND2	C	229	0	229	1	0.68164	0.00241029	1	0	1	0	0	1	0	0	0	1	1	none	Viral carcinogenesis,Jak-STAT signaling pathway,Hippo signaling pathway,Wnt signaling pathway,p53 signaling pathway,Cell cycle,PI3K-Akt signaling pathway,Transcriptional misregulation in cancer,Focal adhesion
PRLR	C	198	0	198	1	-1.40431	1.25619e-17	0	0	1	0	0	1	0	0	0	1	0	none
SLC38A3	C	198	0	198	1	-0.788177	9.82732e-08	0	0	0	0	1	0	0	0	0	1	0	none
HLF	C	197	0	197	1	-2.27865	2.51806e-19	1	0	0	0	0	0	0	0	0	1	0	none
PTGES	C	197	0	197	1	0.661345	0.000413157	0	0	0	1	0	1	0	0	0	1	0	none
CDH3	C	197	3	194	1	1.44624	1.57201e-10	0	0	0	0	1	0	0	0	0	1	0	none	Cell adhesion molecules (CAMs)
GPRC5A	C	194	0	194	1	-0.648815	0.0103492	0	0	0	1	0	0	0	0	0	1	0	none
WNT5A	C	226	0	226	1	-0.596161	0.00196031	0	0	1	0	1	1	0	0	0	1	1	none
TLR2	MN	194	1	193	1	1.55506	7.26693e-14	1	0	0	0	0	0	0	0	0	1	0	none	Toll-like receptor signaling pathway,Proteoglycans in cancer,Phagosome,PI3K-Akt signaling pathway
CCDC6	C	191	0	191	1	-0.756651	2.45971e-12	0	0	1	0	0	0	0	0	0	1	0	none	Thyroid cancer,Pathways in cancer
SERPINA5	C	219	5	214	1	-0.626525	4.21601e-05	0	0	0	1	1	0	0	0	0	1	1	none
EPHX2	C	190	0	190	1	-1.45831	2.91033e-14	0	0	1	0	0	0	0	0	0	1	0	none	Peroxisome,Metabolic pathways,Arachidonic acid metabolism
TFAP2B	C	195	5	190	1	-1.40086	7.49055e-08	0	1	0	0	0	0	0	0	0	1	0	none
LIMK1	C	189	0	189	1	0.632733	2.18588e-12	0	0	0	0	1	0	0	0	0	1	0	none
NLRP2	C	196	7	189	1	-0.844092	0.013177	1	0	0	0	0	0	0	0	0	1	0	none
UBASH3B	C	192	3	189	1	0.862404	1.11957e-10	0	0	0	1	0	0	0	0	0	1	0	none
CYP3A4	C	218	5	213	1	-1.63622	5.66508e-10	0	0	1	1	0	1	0	0	0	1	1	none
NELL1	C	187	0	187	1	-0.794084	5.15328e-05	0	1	0	0	0	1	0	0	0	1	0	none
PRDM14	C	187	0	187	1	-0.596003	9.53999e-05	1	0	0	0	0	1	0	0	0	1	0	none
CTSL1	MN	187	1	186	1	1.22504	1.00102e-16	0	0	0	0	1	0	0	0	0	1	0	none	Lysosome,Antigen processing and presentation,Proteoglycans in cancer,Phagosome
EPHB2	MN	188	2	186	1	0.772853	2.28884e-05	1	0	0	0	0	1	0	0	0	1	0	none
GLUL	C	185	0	185	1	-0.741401	0.00135381	0	0	1	0	0	0	0	0	0	1	0	none
APOL2	C	185	1	184	1	0.772049	1.84183e-07	1	0	0	0	0	0	0	0	0	1	0	none
ASAP1	C	184	0	184	1	0.781017	4.45776e-13	0	0	0	0	1	1	0	0	0	1	0	none	Fc gamma R-mediated phagocytosis,Endocytosis
FAM3B	C	184	1	183	1	-2.08176	7.18452e-15	1	0	0	0	0	0	0	0	0	1	0	none
NFIX	C	185	2	183	1	-1.08435	6.12227e-16	0	0	0	0	1	1	0	0	0	1	0	none
TNC	MN	184	1	183	1	1.88059	1.20191e-19	0	0	0	0	1	0	0	0	0	1	0	none	ECM-receptor interaction,PI3K-Akt signaling pathway,Focal adhesion
NOTCH3	C	209	0	209	1	-0.817132	1.22176e-05	1	0	1	0	0	1	0	0	0	1	1	none
PDIK1L	C	181	0	181	1	-0.628197	1.27132e-09	0	0	1	0	0	0	0	0	0	1	0	none
GPX3	C	180	0	180	1	-2.18496	6.27965e-20	1	0	0	0	0	0	0	0	0	1	0	none	Glutathione metabolism,Arachidonic acid metabolism
MXI1	C	207	0	207	1	-0.990109	3.91184e-13	1	0	1	0	0	0	0	0	0	1	1	none
MYH9	C	183	4	179	1	0.606388	2.70934e-05	0	0	0	0	1	0	0	0	0	1	0	none	Tight junction,Regulation of actin cytoskeleton
CMA1	C	180	2	178	1	-0.696582	0.00193611	0	1	0	0	0	1	0	0	0	1	0	none
JHDM1D	C	178	0	178	1	0.788294	5.11454e-09	0	1	0	0	0	0	0	0	0	1	0	none
KCNH1	C	179	1	178	1	-0.62058	1.8233e-05	0	0	1	0	0	1	0	0	0	1	0	none
NFIL3	C	178	0	178	1	0.807483	1.72725e-07	1	0	0	0	0	0	0	0	0	1	0	none
DACT3	C	177	0	177	1	-0.745067	6.1955e-07	1	0	0	0	0	1	0	0	0	1	0	none
KLK1	C	207	2	205	1	-1.08568	0.00031516	1	0	0	0	1	1	0	0	0	1	1	none
PLD1	C	180	3	177	1	-0.729918	3.69244e-06	0	0	0	0	1	0	0	0	0	1	0	none
BST2	C	176	0	176	1	1.02722	1.16489e-13	0	0	0	0	1	0	0	0	0	1	0	none
TSPAN1	C	205	6	199	1	0.973355	3.4462e-06	0	0	1	0	1	1	0	0	0	1	1	none
NUPR1	C	194	0	194	1	-0.604675	0.000169897	1	0	1	0	0	0	0	0	0	1	1	none
ITGA2	C	176	0	176	1	0.886476	4.40777e-08	0	0	0	0	1	0	0	0	0	1	0	none	Proteoglycans in cancer,Hematopoietic cell lineage,Regulation of actin cytoskeleton,ECM-receptor interaction,Small cell lung cancer,Phagosome,PI3K-Akt signaling pathway,Focal adhesion,Pathways in cancer
CLEC3B	C	195	4	191	1	-0.948094	5.14914e-09	0	1	0	0	1	0	0	0	0	1	1	none
SOX9	C	195	7	188	1	0.914391	0.000199956	1	0	1	0	0	1	0	0	0	1	1	none
SAA1	C	191	9	182	1	1.74057	1.19991e-07	0	0	0	1	1	0	0	0	0	1	1	none
HPRT1	C	177	0	177	1	0.622348	1.65529e-08	0	1	1	0	0	0	0	0	0	1	1	none
CBFA2T3	MN	174	0	174	1	-0.640208	5.18682e-07	0	0	1	0	0	0	0	0	0	1	0	none
CENPF	C	176	3	173	1	0.783653	1.66052e-07	0	0	1	0	0	0	0	0	0	1	0	none
MACC1	C	173	0	173	1	-0.956874	1.51358e-05	0	0	0	0	1	0	0	0	0	1	0	none
GNRHR	C	176	0	176	1	-0.879303	1.63029e-07	0	0	1	0	1	1	0	0	0	1	1	none
TTR	C	179	3	176	1	-0.862533	9.49266e-09	0	0	0	1	1	0	0	0	0	1	1	none
CD151	MN	173	2	171	1	0.654226	1.98273e-08	0	0	0	0	1	1	0	0	0	1	0	none
ECM1	C	171	0	171	1	-1.27732	6.07711e-08	0	0	0	0	1	0	0	0	0	1	0	none
PTHLH	MN	171	0	171	1	3.05031	4.46133e-22	0	0	0	0	1	0	0	0	0	1	0	none
ZYX	MN	171	0	171	1	0.863889	3.15234e-11	0	0	1	0	0	0	0	0	0	1	0	none	Focal adhesion
ZAK	C	176	0	176	1	0.681646	3.91184e-13	1	0	0	0	1	0	0	0	0	1	1	none
DPEP1	C	170	0	170	1	-0.659214	3.7958e-06	0	0	0	0	1	0	0	0	0	1	0	none
MMP3	MN	177	2	175	1	4.49248	6.97451e-21	0	0	0	1	1	0	0	0	0	1	1	none	Transcriptional misregulation in cancer
ITIH5	C	174	4	170	1	-0.590103	2.7019e-07	0	0	0	0	1	0	0	0	0	1	0	none
NCF2	C	170	0	170	1	1.50273	9.24538e-20	0	0	0	1	0	0	0	0	0	1	0	none	Leukocyte transendothelial migration,Osteoclast differentiation,Phagosome
PRSS3	C	170	0	170	1	-1.06766	0.00528782	0	0	0	0	1	1	0	0	0	1	0	none	Pancreatic secretion,Neuroactive ligand-receptor interaction,Protein digestion and absorption
MS4A1	C	177	2	175	1	-0.61989	0.017866	1	0	1	0	0	1	0	0	0	1	1	none
ANKRD1	C	169	0	169	1	0.646024	0.0178288	1	0	0	0	0	0	0	0	0	1	0	none
BRMS1	C	169	0	169	1	0.74862	1.00739e-11	0	0	0	0	1	1	0	0	0	1	0	none
MAF	C	169	0	169	1	-1.25599	4.01458e-13	0	1	0	0	0	0	0	0	0	1	0	none
CSF2	C	169	1	168	1	1.17408	0.000275945	0	0	1	0	0	1	0	0	0	1	0	none
PITX1	C	178	10	168	1	-1.53765	3.34121e-15	0	0	1	0	0	0	0	0	0	1	0	none
PRKCQ	C	171	3	168	1	0.710069	1.35777e-05	1	0	0	0	0	0	0	0	0	1	0	none
PSMA7	C	168	0	168	1	0.671493	3.55982e-11	0	0	0	0	1	1	0	0	0	1	0	none
VMP1	C	168	0	168	1	0.87161	1.97408e-06	0	0	0	0	1	1	0	0	0	1	0	none
SOD2	C	172	0	172	1	1.18534	6.62319e-12	1	0	1	0	0	1	0	0	0	1	1	none	Peroxisome
EDNRB	C	181	14	167	1	-0.877652	8.80235e-08	0	0	0	0	1	1	0	0	0	1	0	none
CCL11	C	170	0	170	1	0.614218	0.0481804	0	1	0	1	0	0	0	0	0	1	1	none	Chemokine signaling pathway,Cytokine-cytokine receptor interaction
CCL13	C	167	2	165	1	1.02331	0.000870379	0	0	0	1	0	0	0	0	0	1	0	none	Chemokine signaling pathway,Cytokine-cytokine receptor interaction,NF-kappa B signaling pathway
HMGCR	C	177	7	170	1	-0.614565	3.35444e-07	1	0	1	0	0	1	0	0	0	1	1	none
SMO	C	171	1	170	1	-1.3124	9.31811e-11	1	0	1	0	0	1	0	0	0	1	1	none
OGN	C	164	0	164	1	-2.17917	1.01651e-14	0	0	0	0	1	0	0	0	0	1	0	none
RARRES3	C	165	1	164	1	0.807196	0.000118339	1	0	0	0	0	0	0	0	0	1	0	none
RBBP8	C	166	0	166	1	0.639091	3.83574e-05	1	0	1	0	0	0	0	0	0	1	1	none
HSPB2	MN	168	3	165	1	-0.609057	1.5209e-06	1	0	0	1	0	0	0	0	0	1	1	none
BMX	C	160	0	160	1	-0.77929	0.000111404	1	0	0	0	0	1	0	0	0	1	0	none
IL24	C	164	4	160	1	1.79991	9.52711e-10	1	0	0	0	0	1	0	0	0	1	0	none	Jak-STAT signaling pathway,Cytokine-cytokine receptor interaction
CAPN6	C	166	2	164	1	-1.23969	1.38867e-08	1	1	0	0	0	1	0	0	0	1	1	none
QSOX2	C	161	1	160	1	0.664715	1.54665e-09	1	0	0	0	0	0	0	0	0	1	0	none
CXCL2	C	163	4	159	1	0.59004	0.00632068	0	0	1	0	0	0	0	0	0	1	0	none
DCBLD2	C	160	1	159	1	0.940362	1.2515e-05	0	0	0	0	1	1	0	0	0	1	0	none
PDE7A	C	159	0	159	1	1.24891	1.25856e-18	1	0	0	0	0	0	0	0	0	1	0	none	Purine metabolism
SMPD3	C	161	2	159	1	-0.822246	8.23655e-06	0	1	0	0	0	0	0	0	0	1	0	none
MMRN1	C	160	0	160	1	-0.865593	4.89362e-05	0	1	0	0	1	1	0	0	0	1	1	none
FETUB	C	160	3	157	1	-1.66091	3.71125e-08	1	0	0	0	0	0	0	0	0	1	0	none
PLXNA1	C	157	1	156	1	0.837174	7.96442e-10	1	0	0	0	0	0	0	0	0	1	0	none
IFI27	MN	158	0	158	1	1.031	2.34707e-13	1	0	1	0	0	1	0	0	0	1	1	none
NPBWR2	C	156	1	155	1	-0.617532	0.000126289	1	0	0	0	0	0	0	0	0	1	0	none
CD86	C	157	3	154	1	0.832941	0.000166823	1	0	1	0	0	1	0	0	0	1	1	none	Type I diabetes mellitus,Cell adhesion molecules (CAMs),Toll-like receptor signaling pathway,Intestinal immune network for IgA production,Transcriptional misregulation in cancer
UBE2C	C	156	2	154	1	0.913619	6.30716e-07	0	0	1	0	0	1	0	0	0	1	0	none	Ubiquitin mediated proteolysis
FEZ1	C	153	0	153	0	1.40068	9.43008e-11	0	0	1	0	0	0	0	0	0	0	0	none
SIX3	C	153	0	153	0	-0.622348	0.00134486	0	0	1	0	0	0	0	0	0	0	0	none
ETV4	MN	153	1	152	0	1.00359	5.23865e-09	0	0	0	0	1	0	0	0	0	0	0	none
VIT	C	152	0	152	0	-1.27477	1.77813e-07	0	0	1	0	0	0	0	0	0	0	0	none
CD1E	C	152	1	151	0	-0.608552	1.60276e-05	0	0	0	0	1	0	0	0	0	0	0	none
KLF4	C	153	2	151	0	-1.27161	6.71998e-09	1	0	1	0	1	1	0	0	0	0	0	none
PANX1	C	151	0	151	0	1.21262	1.42298e-13	0	0	0	0	1	0	0	0	0	0	0	none
PTGS1	C	152	1	151	0	0.760901	0.00314914	0	0	0	1	0	0	0	0	0	0	0	none
SPHK1	C	153	2	151	0	0.73288	4.81693e-06	1	0	1	0	1	1	0	0	0	0	0	none	Fc gamma R-mediated phagocytosis,VEGF signaling pathway,Sphingolipid metabolism,Calcium signaling pathway,Metabolic pathways
P2RY1	C	150	0	150	0	-1.59006	1.41224e-06	0	0	1	0	0	0	0	0	0	0	0	none	Neuroactive ligand-receptor interaction
IL32	C	149	0	149	0	1.12726	3.18961e-08	1	1	0	0	1	1	0	0	0	0	0	none
KIAA0101	C	149	0	149	0	0.642812	8.88148e-07	0	0	1	0	0	1	0	0	0	0	0	none
STX1A	C	149	0	149	0	0.723103	7.39744e-08	0	1	0	0	0	1	0	0	0	0	0	none
ELF5	C	148	0	148	0	-2.22271	4.67069e-14	0	0	1	0	0	0	0	0	0	0	0	none
MAPK7	C	149	1	148	0	-0.791774	2.62068e-13	1	0	1	0	1	1	0	0	0	0	0	none
TST	C	147	0	147	0	-0.657162	6.58427e-06	0	0	0	1	0	0	0	0	0	0	0	none	Cysteine and methionine metabolism,Sulfur relay system,Metabolic pathways
CASP7	C	146	0	146	0	0.907782	1.60153e-13	1	0	0	0	1	0	0	0	0	0	0	none	Apoptosis
MPHOSPH6	C	146	0	146	0	0.594073	2.66713e-05	1	0	0	0	0	0	0	0	0	0	0	none
TYRO3	C	146	0	146	0	-0.647409	8.84381e-07	1	0	1	0	0	1	0	0	0	0	0	none
CMTM5	C	146	1	145	0	-0.773157	7.55215e-08	1	0	0	0	0	0	0	0	0	0	0	none
FAIM3	C	157	12	145	0	1.24505	1.61914e-10	1	0	0	0	0	0	0	0	0	0	0	none
LDOC1	C	145	0	145	0	-1.41461	1.12711e-10	1	0	0	0	0	0	0	0	0	0	0	none
ODC1	MN	151	6	145	0	0.892429	0.000201606	0	0	1	0	0	0	0	0	0	0	0	none	Glutathione metabolism,Metabolic pathways,Arginine and proline metabolism
PHLDA1	MN	146	1	145	0	1.11417	4.71724e-08	1	0	0	0	0	0	0	0	0	0	0	none
PTP4A1	C	145	0	145	0	0.713786	7.6683e-08	0	0	0	0	1	1	0	0	0	0	0	none
IL1B	MN	151	7	144	0	0.89404	0.000199401	0	0	1	0	0	0	0	0	0	0	0	none	Type I diabetes mellitus,Cytosolic DNA-sensing pathway,MAPK signaling pathway,Apoptosis,Toll-like receptor signaling pathway,Cytokine-cytokine receptor interaction,Osteoclast differentiation,Hematopoietic cell lineage,NF-kappa B signaling pathway,NOD-like receptor signaling pathway
NRP2	MN	144	0	144	0	0.724762	3.35516e-07	0	1	0	0	0	1	0	0	0	0	0	none
PAK1	C	144	0	144	0	0.801891	8.12205e-10	0	0	1	0	1	1	0	0	0	0	0	none
TFRC	MN	145	1	144	0	0.737068	8.70452e-06	0	0	1	0	0	1	0	0	0	0	0	none	Endocytosis,HIF-1 signaling pathway,Hematopoietic cell lineage,Phagosome
CCNE1	C	143	1	142	0	0.716255	7.81226e-07	0	0	1	0	0	1	0	0	0	0	0	none
PSCA	C	143	1	142	0	-0.761624	0.000758471	0	0	0	0	1	1	0	0	0	0	0	none
MMP10	MN	141	0	141	0	4.7704	5.57284e-22	0	0	0	0	1	0	0	0	0	0	0	none
CD19	C	141	1	140	0	-0.804556	0.00146285	1	0	1	0	0	1	0	0	0	0	0	none
EFNB1	C	144	4	140	0	0.651031	1.47907e-07	0	0	0	0	1	1	0	0	0	0	0	none
EMCN	C	140	0	140	0	-0.625179	0.00119455	0	1	0	0	0	0	0	0	0	0	0	none
IL6	MN	146	7	139	0	0.760429	0.00180011	0	0	0	0	1	0	0	0	0	0	0	none	Jak-STAT signaling pathway,Cytosolic DNA-sensing pathway,HIF-1 signaling pathway,Toll-like receptor signaling pathway,Cytokine-cytokine receptor interaction,Hematopoietic cell lineage,Intestinal immune network for IgA production,PI3K-Akt signaling pathway,Transcriptional misregulation in cancer,Pathways in cancer,NOD-like receptor signaling pathway
TBP	C	140	1	139	0	0.61081	3.62554e-09	1	0	0	0	0	0	0	0	0	0	0	none
CLDN7	MN	138	0	138	0	-1.47854	6.60743e-09	0	0	0	0	1	0	0	0	0	0	0	none	Cell adhesion molecules (CAMs),Tight junction,Leukocyte transendothelial migration
DKK2	C	137	0	137	0	-0.644418	5.32756e-07	0	0	0	0	1	0	0	0	0	0	0	none
LTB4R2	C	137	0	137	0	-0.631859	0.00215858	0	0	0	0	1	1	0	0	0	0	0	none
TSPAN8	C	137	0	137	0	-1.22677	2.51633e-05	0	0	0	0	1	0	0	0	0	0	0	none
AR	MN	136	0	136	0	-1.24347	8.5048e-12	0	0	0	0	1	1	0	0	0	0	0	none	Oocyte meiosis,Prostate cancer,Pathways in cancer
CTSG	C	140	5	135	0	-0.909696	0.000569892	0	0	0	0	1	1	0	0	0	0	0	none
CXCL17	C	135	0	135	0	-1.65727	9.86531e-07	0	1	0	0	0	0	0	0	0	0	0	none
KRT17	C	137	2	135	0	0.768894	1.30655e-05	0	1	0	0	0	0	0	0	0	0	0	none
NME1	MN	135	0	135	0	0.63689	4.91331e-07	0	0	0	0	1	0	0	0	0	0	0	none
CDC25B	C	133	0	133	0	0.986406	3.93351e-09	1	0	0	0	0	1	0	0	0	0	0	none	MAPK signaling pathway,Progesterone-mediated oocyte maturation,Cell cycle
KIF20A	C	132	0	132	0	0.713088	3.95736e-06	0	0	1	0	0	0	0	0	0	0	0	none
LY6D	C	132	0	132	0	-1.19342	0.000550374	0	0	0	0	1	1	0	0	0	0	0	none
PTAFR	C	134	2	132	0	0.732433	1.753e-05	1	0	0	0	0	1	0	0	0	0	0	none
TREM1	C	146	14	132	0	1.60296	8.0628e-09	0	0	0	1	0	0	0	0	0	0	0	none
CCM2	C	133	2	131	0	0.967375	2.63373e-15	1	1	0	0	0	0	0	0	0	0	0	none
FNDC3B	C	131	0	131	0	0.776934	6.41991e-11	0	0	0	0	1	0	0	0	0	0	0	none
SLC3A2	C	131	0	131	0	0.848267	9.45519e-13	0	1	1	0	1	1	0	0	0	0	0	none	Protein digestion and absorption
C5AR1	C	131	1	130	0	0.608769	0.000327077	1	0	0	0	0	1	0	0	0	0	0	none	Neuroactive ligand-receptor interaction,Complement and coagulation cascades
GDF10	C	130	0	130	0	-1.04554	1.41507e-13	1	0	0	0	0	1	0	0	0	0	0	none
RORA	C	130	0	130	0	-1.39118	4.45066e-11	0	0	1	0	0	1	0	0	0	0	0	none
MMP1	MN	130	1	129	0	5.87284	1.43052e-41	0	0	0	0	1	0	0	0	0	0	0	none	PPAR signaling pathway,Pathways in cancer,Bladder cancer
NUAK1	C	129	0	129	0	0.687587	0.000255312	0	0	0	0	1	0	0	0	0	0	0	none
BCL2L11	MN	132	4	128	0	0.610419	7.91584e-13	1	0	0	0	0	0	0	0	0	0	0	none
CXCL3	C	137	9	128	0	0.889684	9.52064e-06	0	1	0	0	0	0	0	0	0	0	0	none	Chemokine signaling pathway,Cytokine-cytokine receptor interaction
CXCL9	MN	131	3	128	0	1.86114	3.22965e-10	1	0	0	0	0	0	0	0	0	0	0	none	Chemokine signaling pathway,Toll-like receptor signaling pathway,Cytokine-cytokine receptor interaction
GREM1	C	128	0	128	0	0.908621	0.000209643	0	1	1	0	0	0	0	0	0	0	0	none
MICU1	C	128	0	128	0	0.616729	9.80084e-08	1	0	0	0	0	0	0	0	0	0	0	none
SDC3	C	128	0	128	0	0.678108	1.15575e-05	0	1	0	0	1	0	0	0	0	0	0	none
TNFRSF17	C	128	0	128	0	-0.72338	0.037937	0	0	1	0	0	0	0	0	0	0	0	none
CFB	C	127	0	127	0	1.00803	6.82988e-07	1	0	0	0	0	0	0	0	0	0	0	none	Complement and coagulation cascades
PTGDS	C	127	0	127	0	-1.09548	1.09482e-08	1	0	1	0	1	1	0	0	0	0	0	none	Metabolic pathways,Arachidonic acid metabolism
CYP2C19	C	126	0	126	0	-1.13545	8.20529e-11	0	1	0	0	0	0	0	0	0	0	0	none
CADM4	C	127	2	125	0	-0.807411	9.19718e-06	0	0	0	0	1	0	0	0	0	0	0	none
MCL1	MN	125	0	125	0	0.60486	0.000855415	1	0	0	0	0	1	0	0	0	0	0	none
GNLY	C	125	1	124	0	0.830864	0.000316071	1	0	0	0	0	1	0	0	0	0	0	none
MAGI1	C	124	0	124	0	-0.654567	1.01002e-05	0	0	1	0	0	0	0	0	0	0	0	none
CENPE	C	123	0	123	0	0.672499	9.51145e-10	0	0	1	0	0	1	0	0	0	0	0	none
ITPR2	C	122	0	122	0	-0.749822	1.04177e-05	1	0	0	0	0	0	0	0	0	0	0	none	Salivary secretion,Pancreatic secretion,Oocyte meiosis,Serotonergic synapse,Gap junction,Long-term depression,Estrogen signaling pathway,GnRH signaling pathway,Retrograde endocannabinoid signaling,Long-term potentiation,Dopaminergic synapse,Calcium signaling pathway,Glutamatergic synapse,Vascular smooth muscle contraction,Gastric acid secretion,Phosphatidylinositol signaling system,Cholinergic sy…
ANG	C	124	3	121	0	-0.585984	9.12556e-05	0	1	1	0	0	1	0	0	0	0	0	none
CD79A	C	122	1	121	0	-0.691066	0.00121292	0	0	1	1	0	1	0	0	0	0	0	none
CLSPN	C	126	5	121	0	0.859774	9.98672e-08	0	0	1	0	0	0	0	0	0	0	0	none
DARC	C	121	0	121	0	-0.951996	0.000193263	0	0	0	0	1	0	0	0	0	0	0	none
KRT13	MN	121	0	121	0	-3.57706	5.17881e-14	0	0	0	0	1	0	0	0	0	0	0	none
SPINK7	C	121	0	121	0	-3.82897	6.94736e-19	0	0	0	0	1	1	0	0	0	0	0	none
TNS4	C	121	0	121	0	1.11072	9.6078e-11	0	0	0	1	0	0	0	0	0	0	0	none
CFP	C	120	0	120	0	-0.601773	5.06601e-05	0	1	0	0	0	0	0	0	0	0	0	none
JUN	MN	122	2	120	0	0.593605	0.000734142	1	0	0	0	0	0	0	0	0	0	0	none
RHOB	C	121	1	120	0	0.787479	2.68521e-06	1	0	1	0	1	1	0	0	0	0	0	none
STK3	C	125	5	120	0	0.74219	7.06101e-12	1	0	0	0	0	0	0	0	0	0	0	none	Hippo signaling pathway,MAPK signaling pathway
CASP1	C	119	0	119	0	0.635992	2.15817e-07	1	0	0	0	0	0	0	0	0	0	0	none
ELF4	C	119	0	119	0	0.741063	5.22606e-07	1	0	0	0	0	0	0	0	0	0	0	none
NRG1	C	119	0	119	0	1.39446	2.19309e-13	0	0	1	0	0	0	0	0	0	0	0	none	ErbB signaling pathway
PKP2	C	120	1	119	0	0.632657	5.79451e-05	0	0	1	0	0	0	0	0	0	0	0	none
POMC	C	119	0	119	0	-0.708234	4.39653e-06	0	0	1	0	1	1	0	0	0	0	0	none
ST3GAL5	C	120	1	119	0	0.739527	1.6595e-08	0	0	0	0	1	0	0	0	0	0	0	none
BCL2A1	MN	128	10	118	0	0.598814	0.000646541	0	0	0	0	1	0	0	0	0	0	0	none	Transcriptional misregulation in cancer,NF-kappa B signaling pathway
IGF2BP2	C	120	3	117	0	1.23027	8.78675e-12	1	0	1	0	0	0	0	0	0	0	0	none
LMNB1	C	116	0	116	0	0.707764	3.82294e-07	1	0	0	0	0	0	0	0	0	0	0	none
MAPT	C	116	0	116	0	-1.51092	2.56443e-19	1	0	0	0	0	1	0	0	0	0	0	none
PEBP4	C	116	0	116	0	-0.638224	2.11348e-05	1	0	0	0	1	1	0	0	0	0	0	none
TIMELESS	C	116	0	116	0	0.594801	1.07912e-06	0	0	1	0	0	0	0	0	0	0	0	none
TPM1	MN	121	5	116	0	1.42454	6.75551e-12	1	0	0	0	0	0	0	0	0	0	0	none	Cardiac muscle contraction
MMP11	MN	121	6	115	0	0.918337	0.00118619	1	0	0	0	0	0	0	0	0	0	0	none
ITGA6	C	115	1	114	0	0.768155	2.7949e-09	0	0	0	0	1	0	0	0	0	0	0	none	Cell adhesion molecules (CAMs),Hematopoietic cell lineage,Regulation of actin cytoskeleton,ECM-receptor interaction,Small cell lung cancer,PI3K-Akt signaling pathway,Focal adhesion,Pathways in cancer
LIMS1	C	116	2	114	0	0.654965	2.18485e-09	1	0	0	0	0	0	0	0	0	0	0	none
PAG1	MN	114	0	114	0	0.661164	1.9068e-06	1	0	0	0	0	0	0	0	0	0	0	none
TEC	C	114	0	114	0	-0.73346	2.12108e-08	0	0	1	0	0	0	0	0	0	0	0	none
IL1RN	C	113	0	113	0	-1.50066	8.5188e-12	0	1	1	1	0	1	0	0	0	0	0	none
TGFB1	MN	114	1	113	0	0.725798	8.46127e-09	1	0	0	0	0	0	0	0	0	0	0	none	Endocytosis,Hippo signaling pathway,Chronic myeloid leukemia,Pancreatic cancer,Colorectal cancer,MAPK signaling pathway,Renal cell carcinoma,Cytokine-cytokine receptor interaction,Cell cycle,Proteoglycans in cancer,Osteoclast differentiation,Intestinal immune network for IgA production,Pathways in cancer,TGF-beta signaling pathway
GINS1	C	112	0	112	0	0.785911	2.62427e-06	0	0	1	0	0	1	0	0	0	0	0	none
ANGPT2	MN	111	0	111	0	1.27703	2.44402e-09	0	1	0	0	0	0	0	0	0	0	0	none	HIF-1 signaling pathway,PI3K-Akt signaling pathway
CLDN5	C	111	0	111	0	-0.622541	0.000655221	0	0	0	0	1	0	0	0	0	0	0	none
LY6K	C	113	2	111	0	1.39438	8.65882e-13	0	0	0	0	1	0	0	0	0	0	0	none
NTRK3	C	111	0	111	0	-0.91858	8.53889e-15	1	0	1	0	1	0	0	0	0	0	0	none
RAET1E	C	111	1	110	0	-1.9646	8.39058e-14	1	0	0	0	0	0	0	0	0	0	0	none	Natural killer cell mediated cytotoxicity
PALM	C	109	0	109	0	-0.801089	7.79332e-08	0	0	1	0	0	0	0	0	0	0	0	none
ASAP3	C	112	4	108	0	-0.760261	1.91958e-06	0	0	0	0	1	0	0	0	0	0	0	none	Fc gamma R-mediated phagocytosis,Endocytosis
ADAM19	C	109	2	107	0	0.804339	3.54434e-07	0	0	0	0	1	0	0	0	0	0	0	none
CTNNBIP1	C	106	0	106	0	-0.724958	2.10167e-08	1	0	0	0	0	0	0	0	0	0	0	none
GAS1	C	106	0	106	0	-0.806198	6.44211e-06	1	0	1	0	0	0	0	0	0	0	0	none	Hedgehog signaling pathway
LDHD	MN	106	0	106	0	-0.599627	0.00380447	1	0	0	0	0	0	0	0	0	0	0	none
LGALS1	MN	107	1	106	0	1.03368	8.99243e-09	0	0	0	0	1	0	0	0	0	0	0	none
TEX101	C	108	2	106	0	-1.3348	3.62456e-11	0	0	0	0	1	0	0	0	0	0	0	none
EXT1	C	105	0	105	0	0.876696	2.05402e-10	0	0	1	0	0	0	0	0	0	0	0	none	Glycosaminoglycan biosynthesis - heparan sulfate / heparin,Metabolic pathways
TGM3	C	105	0	105	0	-4.80416	1.54166e-13	0	0	0	0	1	0	0	0	0	0	0	none
COL7A1	C	104	0	104	0	0.757331	9.75777e-07	0	0	0	0	1	0	0	0	0	0	0	none	Protein digestion and absorption
CYP17A1	C	104	0	104	0	-0.678625	2.6137e-06	0	0	0	0	1	1	0	0	0	0	0	none
RHOC	MN	104	0	104	0	0.657868	2.94141e-12	0	0	0	0	1	1	0	0	0	0	0	none
SELL	C	104	0	104	0	0.671982	0.0135596	0	0	0	0	1	1	0	0	0	0	0	none	Cell adhesion molecules (CAMs)
DIO2	C	103	0	103	0	-0.701765	0.00124897	0	0	0	0	1	0	0	0	0	0	0	none
CD14	C	102	0	102	0	0.769299	1.79962e-06	1	0	1	0	0	1	0	0	0	0	0	none	MAPK signaling pathway,Toll-like receptor signaling pathway,Hematopoietic cell lineage,Regulation of actin cytoskeleton,Phagosome,Transcriptional misregulation in cancer,NF-kappa B signaling pathway
WARS	C	102	0	102	0	1.50682	5.08861e-12	0	1	0	0	0	0	0	0	0	0	0	none	Aminoacyl-tRNA biosynthesis
CEACAM6	C	102	1	101	0	-0.998131	0.00287008	1	0	0	0	1	1	0	0	0	0	0	none
IFI16	C	101	0	101	0	0.659448	1.26282e-06	1	0	0	0	0	0	0	0	0	0	0	none
PIM1	C	101	0	101	0	-0.651457	4.68548e-05	1	0	0	0	0	1	0	0	0	0	0	none	Jak-STAT signaling pathway,Acute myeloid leukemia
PLA2G7	C	101	0	101	0	0.997321	3.15501e-08	0	0	0	1	0	0	0	0	0	0	0	none	Ether lipid metabolism,Metabolic pathways
IFI6	C	101	1	100	0	1.82044	3.11557e-17	1	0	0	0	0	0	0	0	0	0	0	none
ITPR3	C	100	0	100	0	0.746069	9.34991e-09	0	0	1	0	0	0	0	0	0	0	0	none
SELE	C	103	3	100	0	-1.78594	1.7826e-05	0	1	0	1	1	1	0	0	0	0	0	none
CLU	C	99	0	99	0	-0.989277	1.94876e-05	1	0	1	0	1	1	0	0	0	0	0	none
DCT	C	99	0	99	0	-2.40879	4.90448e-29	1	0	1	0	0	1	0	0	0	0	0	none	Tyrosine metabolism,Melanogenesis,Metabolic pathways
GAB2	C	99	0	99	0	-0.639449	7.91693e-08	0	0	1	0	1	1	0	0	0	0	0	none
LAMB3	C	99	0	99	0	0.614365	0.00132682	0	0	0	0	1	0	0	0	0	0	0	none	ECM-receptor interaction,Small cell lung cancer,PI3K-Akt signaling pathway,Focal adhesion,Pathways in cancer
CCNB2	C	98	0	98	0	0.597674	4.86687e-06	0	0	1	0	0	0	0	0	0	0	0	none
JAM2	C	98	0	98	0	-1.02014	1.49063e-07	0	0	0	0	1	0	0	0	0	0	0	none	Cell adhesion molecules (CAMs),Tight junction,Leukocyte transendothelial migration
STAT2	C	98	0	98	0	1.05961	5.85009e-16	0	0	1	0	0	0	0	0	0	0	0	none
GALR2	C	97	0	97	0	-0.659199	1.26302e-06	1	0	1	0	0	0	0	0	0	0	0	none
CEBPB	C	95	0	95	0	0.845214	1.24709e-10	1	0	0	0	0	1	0	0	0	0	0	none	Transcriptional misregulation in cancer
CHMP5	C	95	0	95	0	0.595065	3.44506e-06	1	0	0	0	0	0	0	0	0	0	0	none
S100A7	MN	98	3	95	0	1.90074	9.88457e-07	0	0	0	1	0	0	0	0	0	0	0	none
DNASE1L3	C	94	0	94	0	-1.95323	4.68252e-14	1	0	0	0	0	0	0	0	0	0	0	none
ELANE	C	94	0	94	0	-0.698199	5.76549e-05	1	0	0	0	1	0	0	0	0	0	0	none
F3	C	94	0	94	0	1.26031	0.000461321	1	1	0	1	1	1	0	0	0	0	0	none
NRTN	C	93	0	93	0	-0.886751	9.62383e-05	1	0	0	0	0	0	0	0	0	0	0	none
PLAU	MN	93	0	93	0	2.62254	2.87727e-33	0	0	0	0	1	0	0	0	0	0	0	none	Complement and coagulation cascades,Proteoglycans in cancer,Transcriptional misregulation in cancer,NF-kappa B signaling pathway
POSTN	MN	93	0	93	0	0.832501	0.0107196	0	1	0	0	0	0	0	0	0	0	0	none
ASAH1	C	92	0	92	0	-0.702061	2.1745e-07	1	0	0	0	0	1	0	0	0	0	0	none	Lysosome,Sphingolipid metabolism,Metabolic pathways
FOXE1	C	92	0	92	0	-0.872411	0.00024202	1	0	0	1	0	0	0	0	0	0	0	none
APLNR	C	91	0	91	0	-0.615811	0.000555349	0	1	0	0	0	0	0	0	0	0	0	none
DLX5	C	91	0	91	0	-0.636289	0.0114407	0	0	1	0	0	0	0	0	0	0	0	none
TNFSF10	MN	91	0	91	0	0.771297	0.000289076	1	0	0	0	0	1	0	0	0	0	0	none	Natural killer cell mediated cytotoxicity,Apoptosis,Cytokine-cytokine receptor interaction
FAP	C	90	0	90	0	0.980385	9.47036e-06	0	0	0	0	1	0	0	0	0	0	0	none
IFI44	C	90	0	90	0	1.49449	2.88366e-12	0	0	1	0	1	0	0	0	0	0	0	none
KLK7	MN	90	0	90	0	-0.988111	0.0352183	1	0	0	0	0	0	0	0	0	0	0	none
LAMP3	C	89	0	89	0	0.836657	3.60667e-05	0	0	0	0	1	0	0	0	0	0	0	none	Lysosome
TRIO	C	89	0	89	0	1.07973	9.87558e-18	0	0	1	0	1	0	0	0	0	0	0	none
BRCA2	C	87	0	87	0	0.757917	6.33971e-07	1	0	1	0	1	1	0	0	0	0	0	none
PRKDC	C	87	0	87	0	0.932856	1.57771e-12	1	0	0	0	0	1	0	0	0	0	0	none	Non-homologous end-joining,Cell cycle
RNASEH2A	C	87	0	87	0	0.584966	2.95925e-06	1	1	1	1	0	1	0	0	0	0	0	none	DNA replication
PLEC	C	86	0	86	0	0.77843	5.58989e-08	1	0	0	0	0	0	0	0	0	0	0	none
TK1	C	86	0	86	0	0.663199	3.35516e-07	0	0	1	0	0	0	0	0	0	0	0	none	Pyrimidine metabolism,Metabolic pathways,Drug metabolism - other enzymes
AGRN	C	85	0	85	0	0.815036	2.22395e-10	0	1	0	0	0	0	0	0	0	0	0	none
EIF2AK2	C	85	0	85	0	1.44647	6.13755e-19	1	0	1	0	0	1	0	0	0	0	0	none	Viral carcinogenesis,Epstein-Barr virus infection,Protein processing in endoplasmic reticulum
CCL3L3	C	87	3	84	0	1.0781	1.19991e-07	0	0	1	0	0	0	0	0	0	0	0	none	Chemokine signaling pathway,Toll-like receptor signaling pathway,Cytokine-cytokine receptor interaction
TM7SF2	C	84	0	84	0	-1.47619	1.17481e-12	0	1	0	0	0	0	0	0	0	0	0	none	Steroid biosynthesis,Metabolic pathways
LGALS3BP	C	84	1	83	0	0.980795	1.83551e-10	0	0	0	0	1	0	0	0	0	0	0	none
RARG	C	83	0	83	0	-0.821491	1.52068e-10	1	0	1	0	0	0	0	0	0	0	0	none
BIRC5	MN	82	0	82	0	0.725301	2.81404e-07	1	0	0	0	0	0	0	0	0	0	0	none	Hippo signaling pathway,Colorectal cancer,Pathways in cancer
TPX2	MN	83	1	82	0	1.17229	3.50096e-11	0	0	1	0	0	0	0	0	0	0	0	none
CCL18	C	83	2	81	0	1.08089	0.00192504	1	0	0	0	0	0	0	0	0	0	0	none	Chemokine signaling pathway,Cytokine-cytokine receptor interaction
CEACAM1	MN	82	1	81	0	-1.1552	3.24061e-06	0	1	0	0	0	0	0	0	0	0	0	none
IRF1	C	81	0	81	0	1.17715	8.85619e-10	1	0	0	0	0	1	0	0	0	0	0	none
ANGPTL1	C	81	1	80	0	-1.3556	6.30735e-08	0	1	1	0	0	0	0	0	0	0	0	none
FCGR3B	MN	80	0	80	0	1.39171	1.76972e-08	1	0	0	0	0	0	0	0	0	0	0	none	Natural killer cell mediated cytotoxicity,Osteoclast differentiation,Phagosome
PI3	MN	85	5	80	0	1.03696	0.00375227	1	0	0	0	0	0	0	0	0	0	0	none
TNFRSF9	C	83	3	80	0	1.09168	7.10494e-09	0	0	1	0	0	1	0	0	0	0	0	none
RHOV	C	81	2	79	0	-0.865257	0.000133981	1	0	0	0	0	0	0	0	0	0	0	none
AQP3	MN	79	1	78	0	-1.30526	7.57063e-06	1	0	0	0	0	0	0	0	0	0	0	none	Vasopressin-regulated water reabsorption
IL8	MN	80	2	78	0	2.17311	2.91948e-09	0	1	0	0	0	1	0	0	0	0	0	none	RIG-I-like receptor signaling pathway,Chemokine signaling pathway,Toll-like receptor signaling pathway,Cytokine-cytokine receptor interaction,Transcriptional misregulation in cancer,NF-kappa B signaling pathway,Pathways in cancer,Bladder cancer,NOD-like receptor signaling pathway
MYBL2	C	82	4	78	0	0.793274	1.78086e-07	1	0	1	0	0	0	0	0	0	0	0	none
LOXL2	C	78	1	77	0	0.784453	2.72722e-07	0	0	0	0	1	1	0	0	0	0	0	none
PTK6	C	77	0	77	0	-0.964444	6.62319e-12	1	0	1	0	0	1	0	0	0	0	0	none
S100A7A	C	83	6	77	0	2.82896	3.67088e-09	0	0	0	1	0	1	0	0	0	0	0	none
SERPINE1	C	81	4	77	0	2.39388	1.11415e-16	0	1	0	1	1	1	0	0	0	0	0	none	Hippo signaling pathway,HIF-1 signaling pathway,p53 signaling pathway,Complement and coagulation cascades
AMPD1	C	77	1	76	0	-0.679632	0.0133572	0	0	1	0	0	1	0	0	0	0	0	none	Purine metabolism,Metabolic pathways
CDC20	C	78	2	76	0	0.942643	9.50968e-11	1	0	0	0	0	1	0	0	0	0	0	none	Viral carcinogenesis,Oocyte meiosis,Ubiquitin mediated proteolysis,Cell cycle
TYMP	C	76	0	76	0	0.827923	4.77229e-10	0	1	0	0	0	1	0	0	0	0	0	none	Pyrimidine metabolism,Metabolic pathways,Drug metabolism - other enzymes,Bladder cancer
CALD1	C	75	0	75	0	0.690024	3.35018e-06	0	1	0	0	1	0	0	0	0	0	0	none	Vascular smooth muscle contraction
CDKN3	C	75	0	75	0	0.773148	2.80669e-06	0	0	1	0	0	0	0	0	0	0	0	none
XAF1	C	77	2	75	0	1.50189	5.8233e-15	1	0	0	0	0	1	0	0	0	0	0	none
CD34	MN	74	0	74	0	-0.653775	3.29422e-06	0	1	0	0	0	0	0	0	0	0	0	none
IFIT5	C	73	0	73	0	0.868935	1.10795e-09	1	0	0	0	0	0	0	0	0	0	0	none
PTPN12	C	73	0	73	0	0.931165	3.39844e-11	0	0	0	0	1	0	0	0	0	0	0	none
CKS2	C	73	1	72	0	0.746759	3.53512e-06	1	0	0	0	1	0	0	0	0	0	0	none	Small cell lung cancer,Pathways in cancer
IGFBP5	C	72	0	72	0	-1.55259	1.85533e-10	1	0	1	0	0	1	0	0	0	0	0	none
MAD2L1	C	73	1	72	0	0.653194	3.34922e-08	1	0	0	0	0	1	0	0	0	0	0	none	Oocyte meiosis,Progesterone-mediated oocyte maturation,Cell cycle
AURKA	MN	70	0	70	0	1.33425	1.26583e-11	1	0	0	0	0	1	0	0	0	0	0	none	Oocyte meiosis
RGS5	C	70	0	70	0	-0.843095	0.000583279	0	0	0	0	1	0	0	0	0	0	0	none
SFRP4	MN	70	0	70	0	-0.884476	0.0424652	1	1	1	0	0	1	0	0	0	0	0	none	Wnt signaling pathway
STK17A	C	70	0	70	0	1.06998	4.90009e-17	1	0	0	0	0	0	0	0	0	0	0	none
FRZB	C	69	0	69	0	-1.71223	9.17895e-12	0	0	0	0	1	0	0	0	0	0	0	none
DCN	MN	68	0	68	0	-0.690058	0.0194307	0	0	0	0	1	0	0	0	0	0	0	none
EVPL	C	68	0	68	0	-0.918763	8.54246e-11	1	0	1	0	0	1	0	0	0	0	0	none
PDPN	MN	70	2	68	0	1.48996	1.56418e-12	0	0	0	0	1	0	0	0	0	0	0	none
BLM	C	67	0	67	0	0.774874	2.15917e-08	1	0	1	0	0	1	0	0	0	0	0	none	Fanconi anemia pathway,Homologous recombination
SASH1	C	67	0	67	0	-1.20499	1.39176e-13	1	0	1	0	1	0	0	0	0	0	0	none
APBB1	C	66	0	66	0	-0.618454	1.24653e-08	1	0	0	0	0	0	0	0	0	0	0	none
CXCL11	C	71	5	66	0	4.33834	7.16184e-16	0	1	0	0	0	1	0	0	0	0	0	none	Chemokine signaling pathway,Toll-like receptor signaling pathway,Cytokine-cytokine receptor interaction
OAS1	C	66	0	66	0	0.919555	5.5607e-06	1	0	0	1	0	0	0	0	0	0	0	none
PMEPA1	C	67	1	66	0	1.27863	6.39813e-09	0	0	1	0	0	0	0	0	0	0	0	none
VEGFC	MN	70	4	66	0	1.22818	5.48415e-12	0	1	0	0	1	1	0	0	0	0	0	none	Cytokine-cytokine receptor interaction,PI3K-Akt signaling pathway,Focal adhesion,Pathways in cancer
ECT2	C	65	0	65	0	1.11304	5.64698e-13	1	0	1	0	1	0	0	0	0	0	0	none
FBLIM1	C	65	0	65	0	0.72007	3.62193e-11	1	0	0	0	0	0	0	0	0	0	0	none
E2F7	C	64	0	64	0	1.20514	3.89554e-13	0	1	0	0	0	1	0	0	0	0	0	none
NUDCD1	C	64	0	64	0	0.961454	8.87426e-11	0	0	1	0	1	1	0	0	0	0	0	none
ATG5	MN	63	0	63	0	0.642393	7.88922e-07	1	0	0	0	0	0	0	0	0	0	0	none
FOXM1	C	63	0	63	0	1.02443	2.1325e-12	1	1	1	0	1	1	0	0	0	0	0	none
DSG1	C	62	0	62	0	-1.92352	4.10592e-07	0	0	0	0	1	0	0	0	0	0	0	none
SULF1	C	61	0	61	0	0.986387	0.000227574	1	1	1	0	1	1	0	0	0	0	0	none
AATF	C	60	0	60	0	0.719542	9.02913e-11	1	0	0	0	0	0	0	0	0	0	0	none
TAP1	C	60	0	60	0	1.48543	1.77798e-20	0	0	1	0	0	1	0	0	0	0	0	none	Antigen processing and presentation,Primary immunodeficiency,ABC transporters,Phagosome
FUT3	C	59	0	59	0	-1.60179	9.1835e-11	0	0	0	0	1	0	0	0	0	0	0	none	Glycosphingolipid biosynthesis - lacto and neolacto series,Metabolic pathways
MKI67	C	59	0	59	0	1.43543	1.54524e-13	0	0	1	0	0	0	0	0	0	0	0	none
RAD51	C	59	0	59	0	1.01666	7.27664e-09	1	0	0	0	0	1	0	0	0	0	0	none
CCL3	C	59	1	58	0	1.1701	4.81749e-09	0	0	1	0	0	0	0	0	0	0	0	none	Chemokine signaling pathway,Toll-like receptor signaling pathway,Cytokine-cytokine receptor interaction
CXCL10	C	60	3	57	0	3.55075	3.3151e-16	1	1	1	0	1	1	0	0	0	0	0	none	RIG-I-like receptor signaling pathway,Cytosolic DNA-sensing pathway,Chemokine signaling pathway,Toll-like receptor signaling pathway,Cytokine-cytokine receptor interaction
PLAUR	MN	65	8	57	0	1.01073	3.28994e-07	0	0	0	0	1	1	0	0	0	0	0	none	Complement and coagulation cascades,Proteoglycans in cancer
NDC80	C	56	0	56	0	1.095	1.23112e-10	0	0	1	0	0	1	0	0	0	0	0	none
TGM1	C	56	0	56	0	-1.32172	5.16242e-05	1	0	0	0	0	0	0	0	0	0	0	none
PLEK	C	55	0	55	0	0.61369	0.00278896	1	0	0	0	0	0	0	0	0	0	0	none
AQP1	C	54	0	54	0	-1.34847	8.22973e-09	0	1	0	0	0	1	0	0	0	0	0	none	Proximal tubule bicarbonate reclamation,Bile secretion
RRAS	C	54	0	54	0	0.872352	4.14232e-10	1	0	0	0	0	1	0	0	0	0	0	none	MAPK signaling pathway,Tight junction,Proteoglycans in cancer,Regulation of actin cytoskeleton
ATAD2	C	53	0	53	0	1.01855	2.94875e-10	0	0	1	0	0	1	0	0	0	0	0	none
CYP2C18	C	53	0	53	0	-2.5422	4.43243e-11	0	1	0	0	0	1	0	0	0	0	0	none	Serotonergic synapse,Linoleic acid metabolism,Metabolic pathways,Metabolism of xenobiotics by cytochrome P450,Chemical carcinogenesis,Arachidonic acid metabolism,Retinol metabolism,Drug metabolism - cytochrome P450
DUOXA1	C	53	0	53	0	-0.757365	5.61812e-05	1	0	0	0	0	0	0	0	0	0	0	none
FMNL2	C	55	2	53	0	1.01415	1.4536e-14	0	0	0	0	1	0	0	0	0	0	0	none
MELK	C	53	0	53	0	1.38905	9.42999e-10	0	0	1	0	0	1	0	0	0	0	0	none
EXO1	C	52	0	52	0	0.988288	4.62776e-09	1	0	0	0	0	0	0	0	0	0	0	none	Mismatch repair
ELN	C	49	0	49	0	-0.756492	4.05731e-09	0	0	0	0	1	0	0	0	0	0	0	none
SNAI2	MN	49	0	49	0	1.16599	2.63369e-12	0	0	0	0	1	1	0	0	0	0	0	none	Hippo signaling pathway,Adherens junction
CHEK1	C	48	0	48	0	0.859475	1.16905e-07	1	0	0	0	1	1	0	0	0	0	0	none	Viral carcinogenesis,p53 signaling pathway,Cell cycle
KIF20B	C	46	0	46	0	0.65927	0.000107323	1	0	0	0	0	1	0	0	0	0	0	none
MUC15	C	45	0	45	0	-3.34962	1.73416e-15	0	0	0	0	1	0	0	0	0	0	0	none
LCP2	C	44	0	44	0	0.661706	0.0005089	0	1	0	0	0	0	0	0	0	0	0	none	Natural killer cell mediated cytotoxicity,T cell receptor signaling pathway,Fc epsilon RI signaling pathway,Osteoclast differentiation
ANKS1B	C	44	1	43	0	-0.68913	2.18062e-11	0	0	1	0	1	0	0	0	0	0	0	none
CYP27B1	C	43	1	42	0	1.5601	3.03752e-10	0	0	1	0	0	0	0	0	0	0	0	none	Steroid biosynthesis,Metabolic pathways
TNFRSF12A	C	52	10	42	0	1.80192	2.29745e-23	0	0	0	0	1	1	0	0	0	0	0	none	Cytokine-cytokine receptor interaction
SLIT3	C	44	5	39	0	-0.84023	3.40146e-08	0	1	1	0	1	1	0	0	0	0	0	none
HMMR	C	38	0	38	0	0.912595	3.86509e-06	0	0	0	0	1	1	0	0	0	0	0	none	ECM-receptor interaction
ABCB1	C	37	0	37	0	-0.845504	1.4069e-07	1	0	0	0	0	1	0	0	0	0	0	none
CCNA2	C	36	0	36	0	0.917705	1.24756e-09	1	0	1	0	0	1	0	0	0	0	0	none
SCNN1A	C	36	0	36	0	-1.88091	8.73847e-11	1	0	0	0	0	0	0	0	0	0	0	none	Aldosterone-regulated sodium reabsorption,Taste transduction
APOD	C	34	0	34	0	-1.20082	1.5454e-07	0	0	1	0	0	1	0	0	0	0	0	none
KIF18A	C	34	0	34	0	1.11446	2.04964e-09	0	0	0	1	0	1	0	0	0	0	0	none
ANXA5	MN	32	0	32	0	0.790389	2.7678e-11	1	0	0	0	0	0	0	0	0	0	0	none
NBN	C	32	0	32	0	0.799739	1.08966e-08	1	0	0	0	1	1	0	0	0	0	0	none	Homologous recombination
EIF2S1	C	31	0	31	0	0.931302	1.4231e-08	0	0	1	0	0	0	0	0	0	0	0	none
KDM1A	C	30	0	30	0	0.752971	2.00916e-10	1	0	1	0	0	1	0	0	0	0	0	none
ETS1	MN	29	0	29	0	1.2857	5.08749e-12	0	1	0	0	1	0	0	0	0	0	0	none
CYSLTR1	C	28	0	28	0	-1.33217	8.33673e-08	1	0	0	0	0	1	0	0	0	0	0	none	Calcium signaling pathway,Neuroactive ligand-receptor interaction
LYPD3	C	26	0	26	0	-1.12942	1.91214e-06	0	0	0	0	1	1	0	0	0	0	0	none
TSPYL5	C	23	0	23	0	-0.789041	1.27792e-05	0	0	1	0	0	0	0	0	0	0	0	none
